# Supplementary material for: Tantalum pentoxide: a new material platform for high-performance dielectric metasurface optics in the ultraviolet and visible region
Source: Light Sci Appl. 2024 Jan 22;13:23. doi: 10.1038/s41377-023-01330-z (PMC10800353; doi:10.1038/s41377-023-01330-z)
Supplement: Supplementary file 2 — Figure 1 [file 41377_2023_1330_MOESM2_ESM.zip › visio/pages/page1.xml]

<?xml version='1.0' encoding='utf-8' ?>
<PageContents xmlns='http://schemas.microsoft.com/office/visio/2012/main' xmlns:r='http://schemas.openxmlformats.org/officeDocument/2006/relationships' xml:space='preserve'><Shapes><Shape ID='375' Type='Group' LineStyle='3' FillStyle='3' TextStyle='3'><Cell N='PinX' V='4.133858267716533'/><Cell N='PinY' V='6.150590551181104'/><Cell N='Width' V='5.905511811023629'/><Cell N='Height' V='6.596456692913387'/><Cell N='LocPinX' V='2.952755905511815' F='Width*0.5'/><Cell N='LocPinY' V='3.298228346456694' F='Height*0.5'/><Cell N='Angle' V='0'/><Cell N='FlipX' V='0'/><Cell N='FlipY' V='0'/><Cell N='ResizeMode' V='0'/><Cell N='QuickStyleVariation' V='2'/><Shapes><Shape ID='367' Type='Group' LineStyle='3' FillStyle='3' TextStyle='3'><Cell N='PinX' V='4.330708661417328' F='Sheet.375!Width*0.73333333333333'/><Cell N='PinY' V='5.415085301837267' F='Sheet.375!Height*0.82090818661096'/><Cell N='Width' V='3.149606299212603' F='Sheet.375!Width*0.53333333333333'/><Cell N='Height' V='2.361666666666667' F='Sheet.375!Height*0.3580204913956'/><Cell N='LocPinX' V='1.574803149606301' F='Width*0.5'/><Cell N='LocPinY' V='1.180833333333334' F='Height*0.5'/><Cell N='Angle' V='0'/><Cell N='FlipX' V='0'/><Cell N='FlipY' V='0'/><Cell N='ResizeMode' V='0'/><Cell N='QuickStyleVariation' V='2'/><Cell N='ShapeShdwShow' V='2'/><Shapes><Shape ID='194' Type='Foreign' LineStyle='2' FillStyle='2' TextStyle='2'><Cell N='PinX' V='1.574803149606301' F='Sheet.367!Width*0.5'/><Cell N='PinY' V='1.180833333333334' F='Sheet.367!Height*0.5'/><Cell N='Width' V='3.149606299212603' F='Sheet.367!Width*1'/><Cell N='Height' V='2.361666666666667' F='Sheet.367!Height*1'/><Cell N='LocPinX' V='1.574803149606301' F='Width*0.5'/><Cell N='LocPinY' V='1.180833333333333' F='Height*0.5'/><Cell N='Angle' V='0'/><Cell N='FlipX' V='0'/><Cell N='FlipY' V='0'/><Cell N='ResizeMode' V='0'/><Cell N='ImgOffsetX' V='0' F='ImgWidth*0'/><Cell N='ImgOffsetY' V='0' F='ImgHeight*0'/><Cell N='ImgWidth' V='3.149606299212603' F='Width*1'/><Cell N='ImgHeight' V='2.361666666666667' F='Height*1'/><Cell N='ClippingPath' V='' E='#N/A'/><Cell N='TxtPinX' V='1.574803149606301' F='Width*0.5'/><Cell N='TxtPinY' V='0' F='Height*0'/><Cell N='TxtWidth' V='3.149606299212603' F='Width*1'/><Cell N='TxtHeight' V='0' F='Height*0'/><Cell N='TxtLocPinX' V='1.574803149606301' F='TxtWidth*0.5'/><Cell N='TxtLocPinY' V='0' F='TxtHeight*0.5'/><Cell N='TxtAngle' V='0'/><Cell N='VerticalAlign' V='0'/><Cell N='ShapeShdwShow' V='2'/><Section N='Geometry' IX='0'><Cell N='NoFill' V='0'/><Cell N='NoLine' V='0'/><Cell N='NoShow' V='0'/><Cell N='NoSnap' V='0'/><Cell N='NoQuickDrag' V='0'/><Row T='RelMoveTo' IX='1'><Cell N='X' V='0'/><Cell N='Y' V='0'/></Row><Row T='RelLineTo' IX='2'><Cell N='X' V='1'/><Cell N='Y' V='0'/></Row><Row T='RelLineTo' IX='3'><Cell N='X' V='1'/><Cell N='Y' V='1'/></Row><Row T='RelLineTo' IX='4'><Cell N='X' V='0'/><Cell N='Y' V='1'/></Row><Row T='RelLineTo' IX='5'><Cell N='X' V='0'/><Cell N='Y' V='0'/></Row></Section><ForeignData ForeignType='Bitmap' CompressionType='TIFF'><Rel r:id='rId1'/></ForeignData></Shape><Shape ID='325' NameU='Ellipse' Name='椭圆形' Type='Shape' Master='6'><Cell N='PinX' V='1.238140025687165' F='Sheet.367!Width*0.39310945815567'/><Cell N='PinY' V='0.9251968503937014' F='Sheet.367!Height*0.39175589995499'/><Cell N='Width' V='0.3780922299281073' F='Sheet.367!Width*0.12004428300217'/><Cell N='Height' V='0.2755905511810989' F='Sheet.367!Height*0.1166932467951'/><Cell N='LocPinX' V='0.1890461149640536' F='Inh'/><Cell N='LocPinY' V='0.1377952755905494' F='Inh'/><Cell N='FillPattern' V='0'/><Cell N='ShapeShdwShow' V='2'/><Cell N='FillGradientEnabled' V='0'/><Cell N='RotateGradientWithShape' V='0'/><Cell N='UseGroupGradient' V='0'/><Cell N='LineWeight' V='0.01736111111111111'/><Cell N='LinePattern' V='9'/><Cell N='TxtPinX' V='0.1890461149640536' F='Inh'/><Cell N='TxtPinY' V='0.1377952755905494' F='Inh'/><Cell N='TxtWidth' V='0.3308307011870939' F='Inh'/><Cell N='TxtHeight' V='0.2411417322834615' F='Inh'/><Cell N='TxtLocPinX' V='0.1654153505935469' F='Inh'/><Cell N='TxtLocPinY' V='0.1205708661417308' F='Inh'/><Section N='Connection'><Row IX='0'><Cell N='X' V='0.1890461149640536' F='Inh'/><Cell N='Y' V='0.2755905511810989' F='Inh'/></Row><Row IX='1'><Cell N='X' V='0.1890461149640536' F='Inh'/><Cell N='Y' V='0.1377952755905494' F='Inh'/></Row><Row IX='2'><Cell N='Y' V='0.1377952755905494' F='Inh'/></Row><Row IX='3'><Cell N='X' V='0.1890461149640536' F='Inh'/></Row><Row IX='4'><Cell N='X' V='0.3780922299281073' F='Inh'/><Cell N='Y' V='0.1377952755905494' F='Inh'/></Row></Section><Section N='Geometry' IX='0'><Row T='MoveTo' IX='1'><Cell N='Y' V='0.1377952755905494' F='Inh'/></Row><Row T='EllipticalArcTo' IX='2'><Cell N='X' V='0.3780922299281073' F='Inh'/><Cell N='Y' V='0.1377952755905494' F='Inh'/><Cell N='A' V='0.1890461149640536' U='DL' F='Inh'/><Cell N='B' V='0.2755905511810989' U='DL' F='Inh'/><Cell N='D' V='1.371934662882007' F='Inh'/></Row><Row T='EllipticalArcTo' IX='3'><Cell N='Y' V='0.1377952755905494' F='Inh'/><Cell N='A' V='0.1890461149640536' U='DL' F='Inh'/><Cell N='D' V='1.371934662882007' F='Inh'/></Row></Section></Shape><Shape ID='326' NameU='Ellipse.326' Name='椭圆形.326' Type='Shape' Master='6'><Cell N='PinX' V='1.700252751154854' F='Sheet.367!Width*0.53983024849167'/><Cell N='PinY' V='0.5314960629921237' F='Sheet.367!Height*0.22505126167627'/><Cell N='Width' V='0.3780922299281073' F='Sheet.367!Width*0.12004428300217'/><Cell N='Height' V='0.2755905511810989' F='Sheet.367!Height*0.1166932467951'/><Cell N='LocPinX' V='0.1890461149640536' F='Inh'/><Cell N='LocPinY' V='0.1377952755905494' F='Inh'/><Cell N='FillPattern' V='0'/><Cell N='ShapeShdwShow' V='2'/><Cell N='FillGradientEnabled' V='0'/><Cell N='RotateGradientWithShape' V='0'/><Cell N='UseGroupGradient' V='0'/><Cell N='LineWeight' V='0.01736111111111111'/><Cell N='LinePattern' V='9'/><Cell N='TxtPinX' V='0.1890461149640536' F='Inh'/><Cell N='TxtPinY' V='0.1377952755905494' F='Inh'/><Cell N='TxtWidth' V='0.3308307011870939' F='Inh'/><Cell N='TxtHeight' V='0.2411417322834615' F='Inh'/><Cell N='TxtLocPinX' V='0.1654153505935469' F='Inh'/><Cell N='TxtLocPinY' V='0.1205708661417308' F='Inh'/><Section N='Connection'><Row IX='0'><Cell N='X' V='0.1890461149640536' F='Inh'/><Cell N='Y' V='0.2755905511810989' F='Inh'/></Row><Row IX='1'><Cell N='X' V='0.1890461149640536' F='Inh'/><Cell N='Y' V='0.1377952755905494' F='Inh'/></Row><Row IX='2'><Cell N='Y' V='0.1377952755905494' F='Inh'/></Row><Row IX='3'><Cell N='X' V='0.1890461149640536' F='Inh'/></Row><Row IX='4'><Cell N='X' V='0.3780922299281073' F='Inh'/><Cell N='Y' V='0.1377952755905494' F='Inh'/></Row></Section><Section N='Geometry' IX='0'><Row T='MoveTo' IX='1'><Cell N='Y' V='0.1377952755905494' F='Inh'/></Row><Row T='EllipticalArcTo' IX='2'><Cell N='X' V='0.3780922299281073' F='Inh'/><Cell N='Y' V='0.1377952755905494' F='Inh'/><Cell N='A' V='0.1890461149640536' U='DL' F='Inh'/><Cell N='B' V='0.2755905511810989' U='DL' F='Inh'/><Cell N='D' V='1.371934662882007' F='Inh'/></Row><Row T='EllipticalArcTo' IX='3'><Cell N='Y' V='0.1377952755905494' F='Inh'/><Cell N='A' V='0.1890461149640536' U='DL' F='Inh'/><Cell N='D' V='1.371934662882007' F='Inh'/></Row></Section></Shape><Shape ID='328' Type='Shape' LineStyle='3' FillStyle='3' TextStyle='3'><Cell N='PinX' V='0.9707462121428421' F='(BeginX+EndX)/2'/><Cell N='PinY' V='1.031753790281117' F='(BeginY+EndY)/2'/><Cell N='Width' V='0.2514418734393765' F='SQRT((EndX-BeginX)^2+(EndY-BeginY)^2)'/><Cell N='Height' V='0'/><Cell N='LocPinX' V='0.1257209367196883' F='Width*0.5'/><Cell N='LocPinY' V='0' F='Height*0.5'/><Cell N='Angle' V='-0.1291598463661498' F='ATAN2(EndY-BeginY,EndX-BeginX)'/><Cell N='FlipX' V='0'/><Cell N='FlipY' V='0'/><Cell N='ResizeMode' V='0'/><Cell N='BeginX' V='0.8460724734536593' F='Sheet.367!Width*0.26862801032154'/><Cell N='BeginY' V='1.047946776754811' F='Sheet.367!Height*0.44373187441982'/><Cell N='EndX' V='1.095419950832025' F='Sheet.367!Width*0.34779583438917'/><Cell N='EndY' V='1.015560803807423' F='Sheet.367!Height*0.43001868897985'/><Cell N='TextBkgnd' V='#ffffff' F='THEMEGUARD(THEMEVAL("BackgroundColor")+1)'/><Cell N='QuickStyleLineMatrix' V='1'/><Cell N='QuickStyleFillMatrix' V='1'/><Cell N='QuickStyleEffectsMatrix' V='1'/><Cell N='QuickStyleFontMatrix' V='1'/><Cell N='LineWeight' V='0.01736111111111111'/><Cell N='BeginArrow' V='5'/><Cell N='BeginArrowSize' V='1'/><Cell N='ShapeShdwShow' V='2'/><Section N='Geometry' IX='0'><Cell N='NoFill' V='1'/><Cell N='NoLine' V='0'/><Cell N='NoShow' V='0'/><Cell N='NoSnap' V='0'/><Cell N='NoQuickDrag' V='0'/><Row T='MoveTo' IX='1'><Cell N='X' V='0' F='Width*0'/><Cell N='Y' V='0'/></Row><Row T='LineTo' IX='2'><Cell N='X' V='0.2514418734393765' F='Width*1'/><Cell N='Y' V='0'/></Row></Section></Shape><Shape ID='329' Type='Shape' LineStyle='3' FillStyle='3' TextStyle='3'><Cell N='PinX' V='2.022666253670959' F='(BeginX+EndX)/2'/><Cell N='PinY' V='0.5915740051510721' F='(BeginY+EndY)/2'/><Cell N='Width' V='0.289303391136082' F='SQRT((EndX-BeginX)^2+(EndY-BeginY)^2)'/><Cell N='Height' V='0'/><Cell N='LocPinX' V='0.144651695568041' F='Width*0.5'/><Cell N='LocPinY' V='0' F='Height*0.5'/><Cell N='Angle' V='-3.039618328006888' F='ATAN2(EndY-BeginY,EndX-BeginX)'/><Cell N='FlipX' V='0'/><Cell N='FlipY' V='0'/><Cell N='ResizeMode' V='0'/><Cell N='BeginX' V='2.166566501399521' F='Sheet.367!Width*0.68788486419435'/><Cell N='BeginY' V='0.6062992125984277' F='Sheet.367!Height*0.25672514294923'/><Cell N='EndX' V='1.878766005942396' F='Sheet.367!Width*0.59650820688671'/><Cell N='EndY' V='0.5768487977037164' F='Sheet.367!Height*0.24425496021329'/><Cell N='TextBkgnd' V='#ffffff' F='THEMEGUARD(THEMEVAL("BackgroundColor")+1)'/><Cell N='QuickStyleLineMatrix' V='1'/><Cell N='QuickStyleFillMatrix' V='1'/><Cell N='QuickStyleEffectsMatrix' V='1'/><Cell N='QuickStyleFontMatrix' V='1'/><Cell N='LineWeight' V='0.01736111111111111'/><Cell N='BeginArrow' V='5'/><Cell N='BeginArrowSize' V='1'/><Cell N='ShapeShdwShow' V='2'/><Section N='Geometry' IX='0'><Cell N='NoFill' V='1'/><Cell N='NoLine' V='0'/><Cell N='NoShow' V='0'/><Cell N='NoSnap' V='0'/><Cell N='NoQuickDrag' V='0'/><Row T='MoveTo' IX='1'><Cell N='X' V='0' F='Width*0'/><Cell N='Y' V='0'/></Row><Row T='LineTo' IX='2'><Cell N='X' V='0.289303391136082' F='Width*1'/><Cell N='Y' V='0'/></Row></Section></Shape></Shapes></Shape><Shape ID='374' Type='Group' LineStyle='3' FillStyle='3' TextStyle='3'><Cell N='PinX' V='2.93700787401575' F='Sheet.375!Width*0.49733333333333'/><Cell N='PinY' V='3.298228346456694' F='Sheet.375!Height*0.5'/><Cell N='Width' V='5.8740157480315' F='Sheet.375!Width*0.99466666666667'/><Cell N='Height' V='6.596456692913387' F='Sheet.375!Height*1'/><Cell N='LocPinX' V='2.93700787401575' F='Width*0.5'/><Cell N='LocPinY' V='3.298228346456693' F='Height*0.5'/><Cell N='Angle' V='0'/><Cell N='FlipX' V='0'/><Cell N='FlipY' V='0'/><Cell N='ResizeMode' V='0'/><Cell N='QuickStyleVariation' V='2'/><Cell N='ShapeShdwShow' V='2'/><Shapes><Shape ID='3' Type='Shape' LineStyle='1' FillStyle='1' TextStyle='3'><Cell N='PinX' V='0.09842519685039397' F='Sheet.374!Width*0.016756032171582'/><Cell N='PinY' V='6.48988544400699' F='Sheet.374!Height*0.9838441675785'/><Cell N='Width' V='0.1968503937007879' F='Sheet.374!Width*0.033512064343164'/><Cell N='Height' V='0.2131424978127758' F='Sheet.374!Height*0.032311664842999'/><Cell N='LocPinX' V='0.09842519685039397' F='Width*0.5'/><Cell N='LocPinY' V='0.1065712489063879' F='Height*0.5'/><Cell N='Angle' V='0'/><Cell N='FlipX' V='0'/><Cell N='FlipY' V='0'/><Cell N='ResizeMode' V='0'/><Cell N='EventDblClick' V='0' F='OPENTEXTWIN()'/><Cell N='LeftMargin' V='0' U='PT'/><Cell N='RightMargin' V='0' U='PT'/><Cell N='TopMargin' V='0' U='PT'/><Cell N='BottomMargin' V='0' U='PT'/><Cell N='LineColor' V='#ffffff' F='THEMEGUARD(RGB(255,255,255))'/><Cell N='LinePattern' V='0'/><Cell N='FillPattern' V='0' F='THEMEGUARD(0)'/><Cell N='ShdwPattern' V='0' F='THEMEGUARD(0)'/><Cell N='ShapeShdwShow' V='2'/><Cell N='LineGradientEnabled' V='0'/><Cell N='FillGradientEnabled' V='0' F='THEMEGUARD(FALSE)'/><Cell N='QuickStyleVariation' V='3'/><Section N='Character'><Row IX='0'><Cell N='Font' V='Arial'/><Cell N='Size' V='0.25'/><Cell N='AsianFont' V='Arial Unicode MS'/><Cell N='ComplexScriptFont' V='Arial'/></Row></Section><Section N='Geometry' IX='0'><Cell N='NoFill' V='0'/><Cell N='NoLine' V='0'/><Cell N='NoShow' V='0'/><Cell N='NoSnap' V='0'/><Cell N='NoQuickDrag' V='0'/><Row T='RelMoveTo' IX='1'><Cell N='X' V='0'/><Cell N='Y' V='0'/></Row><Row T='RelLineTo' IX='2'><Cell N='X' V='1'/><Cell N='Y' V='0'/></Row><Row T='RelLineTo' IX='3'><Cell N='X' V='1'/><Cell N='Y' V='1'/></Row><Row T='RelLineTo' IX='4'><Cell N='X' V='0'/><Cell N='Y' V='1'/></Row><Row T='RelLineTo' IX='5'><Cell N='X' V='0'/><Cell N='Y' V='0'/></Row></Section><Text><cp IX='0'/>a
</Text></Shape><Shape ID='10' Type='Shape' LineStyle='1' FillStyle='1' TextStyle='3'><Cell N='PinX' V='2.854330708661419' F='Sheet.374!Width*0.48592493297587'/><Cell N='PinY' V='6.489885444006998' F='Sheet.374!Height*0.9838441675785'/><Cell N='Width' V='0.1968503937007879' F='Sheet.374!Width*0.033512064343164'/><Cell N='Height' V='0.2131424978127758' F='Sheet.374!Height*0.032311664842999'/><Cell N='LocPinX' V='0.09842519685039397' F='Width*0.5'/><Cell N='LocPinY' V='0.1065712489063879' F='Height*0.5'/><Cell N='Angle' V='0'/><Cell N='FlipX' V='0'/><Cell N='FlipY' V='0'/><Cell N='ResizeMode' V='0'/><Cell N='EventDblClick' V='0' F='OPENTEXTWIN()'/><Cell N='LeftMargin' V='0' U='PT'/><Cell N='RightMargin' V='0' U='PT'/><Cell N='TopMargin' V='0' U='PT'/><Cell N='BottomMargin' V='0' U='PT'/><Cell N='LineColor' V='#ffffff' F='THEMEGUARD(RGB(255,255,255))'/><Cell N='LinePattern' V='0'/><Cell N='FillPattern' V='0' F='THEMEGUARD(0)'/><Cell N='ShdwPattern' V='0' F='THEMEGUARD(0)'/><Cell N='ShapeShdwShow' V='2'/><Cell N='LineGradientEnabled' V='0'/><Cell N='FillGradientEnabled' V='0' F='THEMEGUARD(FALSE)'/><Cell N='QuickStyleVariation' V='3'/><Section N='Character'><Row IX='0'><Cell N='Font' V='Arial'/><Cell N='Size' V='0.25'/><Cell N='AsianFont' V='Arial Unicode MS'/><Cell N='ComplexScriptFont' V='Arial'/></Row></Section><Section N='Geometry' IX='0'><Cell N='NoFill' V='0'/><Cell N='NoLine' V='0'/><Cell N='NoShow' V='0'/><Cell N='NoSnap' V='0'/><Cell N='NoQuickDrag' V='0'/><Row T='RelMoveTo' IX='1'><Cell N='X' V='0'/><Cell N='Y' V='0'/></Row><Row T='RelLineTo' IX='2'><Cell N='X' V='1'/><Cell N='Y' V='0'/></Row><Row T='RelLineTo' IX='3'><Cell N='X' V='1'/><Cell N='Y' V='1'/></Row><Row T='RelLineTo' IX='4'><Cell N='X' V='0'/><Cell N='Y' V='1'/></Row><Row T='RelLineTo' IX='5'><Cell N='X' V='0'/><Cell N='Y' V='0'/></Row></Section><Text><cp IX='0'/>b
</Text></Shape><Shape ID='13' Type='Shape' LineStyle='1' FillStyle='1' TextStyle='3'><Cell N='PinX' V='0.09842519685039752' F='Sheet.374!Width*0.016756032171582'/><Cell N='PinY' V='4.127680719597546' F='Sheet.374!Height*0.62574210849166'/><Cell N='Width' V='0.1968503937007879' F='Sheet.374!Width*0.033512064343164'/><Cell N='Height' V='0.2131424978127758' F='Sheet.374!Height*0.032311664842999'/><Cell N='LocPinX' V='0.09842519685039397' F='Width*0.5'/><Cell N='LocPinY' V='0.1065712489063879' F='Height*0.5'/><Cell N='Angle' V='0'/><Cell N='FlipX' V='0'/><Cell N='FlipY' V='0'/><Cell N='ResizeMode' V='0'/><Cell N='EventDblClick' V='0' F='OPENTEXTWIN()'/><Cell N='LeftMargin' V='0' U='PT'/><Cell N='RightMargin' V='0' U='PT'/><Cell N='TopMargin' V='0' U='PT'/><Cell N='BottomMargin' V='0' U='PT'/><Cell N='LineColor' V='#ffffff' F='THEMEGUARD(RGB(255,255,255))'/><Cell N='LinePattern' V='0'/><Cell N='FillPattern' V='0' F='THEMEGUARD(0)'/><Cell N='ShdwPattern' V='0' F='THEMEGUARD(0)'/><Cell N='ShapeShdwShow' V='2'/><Cell N='LineGradientEnabled' V='0'/><Cell N='FillGradientEnabled' V='0' F='THEMEGUARD(FALSE)'/><Cell N='QuickStyleVariation' V='3'/><Section N='Character'><Row IX='0'><Cell N='Font' V='Arial'/><Cell N='Size' V='0.25'/><Cell N='AsianFont' V='Arial Unicode MS'/><Cell N='ComplexScriptFont' V='Arial'/><Cell N='LangID' V='en-US'/></Row></Section><Section N='Geometry' IX='0'><Cell N='NoFill' V='0'/><Cell N='NoLine' V='0'/><Cell N='NoShow' V='0'/><Cell N='NoSnap' V='0'/><Cell N='NoQuickDrag' V='0'/><Row T='RelMoveTo' IX='1'><Cell N='X' V='0'/><Cell N='Y' V='0'/></Row><Row T='RelLineTo' IX='2'><Cell N='X' V='1'/><Cell N='Y' V='0'/></Row><Row T='RelLineTo' IX='3'><Cell N='X' V='1'/><Cell N='Y' V='1'/></Row><Row T='RelLineTo' IX='4'><Cell N='X' V='0'/><Cell N='Y' V='1'/></Row><Row T='RelLineTo' IX='5'><Cell N='X' V='0'/><Cell N='Y' V='0'/></Row></Section><Text><cp IX='0'/>c
</Text></Shape><Shape ID='287' Type='Shape' LineStyle='1' FillStyle='1' TextStyle='3'><Cell N='PinX' V='0.09842519685039752' F='Sheet.374!Width*0.016756032171582'/><Cell N='PinY' V='1.381617727471565' F='Sheet.374!Height*0.20944846480321'/><Cell N='Width' V='0.1968503937007879' F='Sheet.374!Width*0.033512064343164'/><Cell N='Height' V='0.2131424978127758' F='Sheet.374!Height*0.032311664842999'/><Cell N='LocPinX' V='0.09842519685039397' F='Width*0.5'/><Cell N='LocPinY' V='0.1065712489063879' F='Height*0.5'/><Cell N='Angle' V='0'/><Cell N='FlipX' V='0'/><Cell N='FlipY' V='0'/><Cell N='ResizeMode' V='0'/><Cell N='EventDblClick' V='0' F='OPENTEXTWIN()'/><Cell N='LeftMargin' V='0' U='PT'/><Cell N='RightMargin' V='0' U='PT'/><Cell N='TopMargin' V='0' U='PT'/><Cell N='BottomMargin' V='0' U='PT'/><Cell N='LineColor' V='#ffffff' F='THEMEGUARD(RGB(255,255,255))'/><Cell N='LinePattern' V='0'/><Cell N='FillPattern' V='0' F='THEMEGUARD(0)'/><Cell N='ShdwPattern' V='0' F='THEMEGUARD(0)'/><Cell N='ShapeShdwShow' V='2'/><Cell N='LineGradientEnabled' V='0'/><Cell N='FillGradientEnabled' V='0' F='THEMEGUARD(FALSE)'/><Cell N='QuickStyleVariation' V='3'/><Section N='Character'><Row IX='0'><Cell N='Font' V='Arial'/><Cell N='Size' V='0.25'/><Cell N='AsianFont' V='Arial Unicode MS'/><Cell N='ComplexScriptFont' V='Arial'/></Row></Section><Section N='Geometry' IX='0'><Cell N='NoFill' V='0'/><Cell N='NoLine' V='0'/><Cell N='NoShow' V='0'/><Cell N='NoSnap' V='0'/><Cell N='NoQuickDrag' V='0'/><Row T='RelMoveTo' IX='1'><Cell N='X' V='0'/><Cell N='Y' V='0'/></Row><Row T='RelLineTo' IX='2'><Cell N='X' V='1'/><Cell N='Y' V='0'/></Row><Row T='RelLineTo' IX='3'><Cell N='X' V='1'/><Cell N='Y' V='1'/></Row><Row T='RelLineTo' IX='4'><Cell N='X' V='0'/><Cell N='Y' V='1'/></Row><Row T='RelLineTo' IX='5'><Cell N='X' V='0'/><Cell N='Y' V='0'/></Row></Section><Text><cp IX='0'/>d
</Text></Shape><Shape ID='334' Type='Shape' LineStyle='1' FillStyle='1' TextStyle='3'><Cell N='PinX' V='2.066929133858269' F='Sheet.374!Width*0.35187667560322'/><Cell N='PinY' V='1.381617727471565' F='Sheet.374!Height*0.20944846480321'/><Cell N='Width' V='0.1968503937007879' F='Sheet.374!Width*0.033512064343164'/><Cell N='Height' V='0.2131424978127758' F='Sheet.374!Height*0.032311664842999'/><Cell N='LocPinX' V='0.09842519685039397' F='Width*0.5'/><Cell N='LocPinY' V='0.1065712489063879' F='Height*0.5'/><Cell N='Angle' V='0'/><Cell N='FlipX' V='0'/><Cell N='FlipY' V='0'/><Cell N='ResizeMode' V='0'/><Cell N='EventDblClick' V='0' F='OPENTEXTWIN()'/><Cell N='LeftMargin' V='0' U='PT'/><Cell N='RightMargin' V='0' U='PT'/><Cell N='TopMargin' V='0' U='PT'/><Cell N='BottomMargin' V='0' U='PT'/><Cell N='LineColor' V='#ffffff' F='THEMEGUARD(RGB(255,255,255))'/><Cell N='LinePattern' V='0'/><Cell N='FillPattern' V='0' F='THEMEGUARD(0)'/><Cell N='ShdwPattern' V='0' F='THEMEGUARD(0)'/><Cell N='ShapeShdwShow' V='2'/><Cell N='LineGradientEnabled' V='0'/><Cell N='FillGradientEnabled' V='0' F='THEMEGUARD(FALSE)'/><Cell N='QuickStyleVariation' V='3'/><Section N='Character'><Row IX='0'><Cell N='Font' V='Arial'/><Cell N='Size' V='0.25'/><Cell N='AsianFont' V='Arial Unicode MS'/><Cell N='ComplexScriptFont' V='Arial'/></Row></Section><Section N='Geometry' IX='0'><Cell N='NoFill' V='0'/><Cell N='NoLine' V='0'/><Cell N='NoShow' V='0'/><Cell N='NoSnap' V='0'/><Cell N='NoQuickDrag' V='0'/><Row T='RelMoveTo' IX='1'><Cell N='X' V='0'/><Cell N='Y' V='0'/></Row><Row T='RelLineTo' IX='2'><Cell N='X' V='1'/><Cell N='Y' V='0'/></Row><Row T='RelLineTo' IX='3'><Cell N='X' V='1'/><Cell N='Y' V='1'/></Row><Row T='RelLineTo' IX='4'><Cell N='X' V='0'/><Cell N='Y' V='1'/></Row><Row T='RelLineTo' IX='5'><Cell N='X' V='0'/><Cell N='Y' V='0'/></Row></Section><Text><cp IX='0'/>e
</Text></Shape><Shape ID='335' Type='Shape' LineStyle='1' FillStyle='1' TextStyle='3'><Cell N='PinX' V='4.035433070866143' F='Sheet.374!Width*0.68699731903485'/><Cell N='PinY' V='1.381617727471565' F='Sheet.374!Height*0.20944846480321'/><Cell N='Width' V='0.1968503937007879' F='Sheet.374!Width*0.033512064343164'/><Cell N='Height' V='0.2131424978127758' F='Sheet.374!Height*0.032311664842999'/><Cell N='LocPinX' V='0.09842519685039397' F='Width*0.5'/><Cell N='LocPinY' V='0.1065712489063879' F='Height*0.5'/><Cell N='Angle' V='0'/><Cell N='FlipX' V='0'/><Cell N='FlipY' V='0'/><Cell N='ResizeMode' V='0'/><Cell N='EventDblClick' V='0' F='OPENTEXTWIN()'/><Cell N='LeftMargin' V='0' U='PT'/><Cell N='RightMargin' V='0' U='PT'/><Cell N='TopMargin' V='0' U='PT'/><Cell N='BottomMargin' V='0' U='PT'/><Cell N='LineColor' V='#ffffff' F='THEMEGUARD(RGB(255,255,255))'/><Cell N='LinePattern' V='0'/><Cell N='FillPattern' V='0' F='THEMEGUARD(0)'/><Cell N='ShdwPattern' V='0' F='THEMEGUARD(0)'/><Cell N='ShapeShdwShow' V='2'/><Cell N='LineGradientEnabled' V='0'/><Cell N='FillGradientEnabled' V='0' F='THEMEGUARD(FALSE)'/><Cell N='QuickStyleVariation' V='3'/><Section N='Character'><Row IX='0'><Cell N='Font' V='Arial'/><Cell N='Size' V='0.25'/><Cell N='AsianFont' V='Arial Unicode MS'/><Cell N='ComplexScriptFont' V='Arial'/></Row></Section><Section N='Geometry' IX='0'><Cell N='NoFill' V='0'/><Cell N='NoLine' V='0'/><Cell N='NoShow' V='0'/><Cell N='NoSnap' V='0'/><Cell N='NoQuickDrag' V='0'/><Row T='RelMoveTo' IX='1'><Cell N='X' V='0'/><Cell N='Y' V='0'/></Row><Row T='RelLineTo' IX='2'><Cell N='X' V='1'/><Cell N='Y' V='0'/></Row><Row T='RelLineTo' IX='3'><Cell N='X' V='1'/><Cell N='Y' V='1'/></Row><Row T='RelLineTo' IX='4'><Cell N='X' V='0'/><Cell N='Y' V='1'/></Row><Row T='RelLineTo' IX='5'><Cell N='X' V='0'/><Cell N='Y' V='0'/></Row></Section><Text><cp IX='0'/>f
</Text></Shape><Shape ID='350' Type='Group' LineStyle='3' FillStyle='3' TextStyle='3'><Cell N='PinX' V='0.9822834645669309' F='Sheet.374!Width*0.16722520107239'/><Cell N='PinY' V='0.637070992888312' F='Sheet.374!Height*0.096577757203003'/><Cell N='Width' V='1.909448818897638' F='Sheet.374!Width*0.32506702412869'/><Cell N='Height' V='1.274141985776624' F='Sheet.374!Height*0.19315551440601'/><Cell N='LocPinX' V='0.954724409448819' F='Width*0.5'/><Cell N='LocPinY' V='0.6370709928883118' F='Height*0.5'/><Cell N='Angle' V='0'/><Cell N='FlipX' V='0'/><Cell N='FlipY' V='0'/><Cell N='ResizeMode' V='0'/><Cell N='QuickStyleVariation' V='2'/><Cell N='ShapeShdwShow' V='2'/><Shapes><Shape ID='195' Type='Foreign' LineStyle='2' FillStyle='2' TextStyle='2'><Cell N='PinX' V='0.954724409448819' F='Sheet.350!Width*0.5'/><Cell N='PinY' V='0.6370709928883114' F='Sheet.350!Height*0.5'/><Cell N='Width' V='1.909448818897638' F='Sheet.350!Width*1'/><Cell N='Height' V='1.274141985776623' F='Sheet.350!Height*1'/><Cell N='LocPinX' V='0.954724409448819' F='Width*0.5'/><Cell N='LocPinY' V='0.6370709928883116' F='Height*0.5'/><Cell N='Angle' V='0'/><Cell N='FlipX' V='0'/><Cell N='FlipY' V='0'/><Cell N='ResizeMode' V='0'/><Cell N='ImgOffsetX' V='0' F='ImgWidth*0'/><Cell N='ImgOffsetY' V='-0.09703122206458487' F='ImgHeight*-0.070765109403904'/><Cell N='ImgWidth' V='1.909448818897639' F='Width*1'/><Cell N='ImgHeight' V='1.371173207841207' F='Height*1.0761541673909'/><Cell N='ClippingPath' V='' E='#N/A'/><Cell N='TxtPinX' V='0.954724409448819' F='Width*0.5'/><Cell N='TxtPinY' V='0' F='Height*0'/><Cell N='TxtWidth' V='1.909448818897638' F='Width*1'/><Cell N='TxtHeight' V='0' F='Height*0'/><Cell N='TxtLocPinX' V='0.954724409448819' F='TxtWidth*0.5'/><Cell N='TxtLocPinY' V='0' F='TxtHeight*0.5'/><Cell N='TxtAngle' V='0'/><Cell N='VerticalAlign' V='0'/><Cell N='ShapeShdwShow' V='2'/><Section N='Geometry' IX='0'><Cell N='NoFill' V='0'/><Cell N='NoLine' V='0'/><Cell N='NoShow' V='0'/><Cell N='NoSnap' V='0'/><Cell N='NoQuickDrag' V='0'/><Row T='RelMoveTo' IX='1'><Cell N='X' V='0'/><Cell N='Y' V='0'/></Row><Row T='RelLineTo' IX='2'><Cell N='X' V='1'/><Cell N='Y' V='0'/></Row><Row T='RelLineTo' IX='3'><Cell N='X' V='1'/><Cell N='Y' V='1'/></Row><Row T='RelLineTo' IX='4'><Cell N='X' V='0'/><Cell N='Y' V='1'/></Row><Row T='RelLineTo' IX='5'><Cell N='X' V='0'/><Cell N='Y' V='0'/></Row></Section><ForeignData ForeignType='Bitmap' CompressionType='TIFF'><Rel r:id='rId3'/></ForeignData></Shape><Shape ID='343' Type='Group' LineStyle='3' FillStyle='3' TextStyle='3'><Cell N='PinX' V='0.2283464566929114' F='Sheet.350!Width*0.11958762886598'/><Cell N='PinY' V='0.1094187546483598' F='Sheet.350!Height*0.085876421835096'/><Cell N='Width' V='0.3346456692913384' F='Sheet.350!Width*0.17525773195876'/><Cell N='Height' V='0.1164753045723113' F='Sheet.350!Height*0.091414697790778'/><Cell N='LocPinX' V='0.1673228346456692' F='Width*0.5'/><Cell N='LocPinY' V='0.05823765228615563' F='Height*0.5'/><Cell N='Angle' V='0'/><Cell N='FlipX' V='0'/><Cell N='FlipY' V='0'/><Cell N='ResizeMode' V='0'/><Cell N='QuickStyleVariation' V='2'/><Shapes><Shape ID='318' Type='Shape' LineStyle='3' FillStyle='3' TextStyle='3'><Cell N='PinX' V='0.1673228346456692' F='Sheet.343!Width*0.5'/><Cell N='PinY' V='0.009842519685039575' F='Sheet.343!Height*0.08450306029403'/><Cell N='Width' V='0.3188976377952756' F='Sheet.343!Width*0.95294117647059'/><Cell N='Height' V='0.01968503937007874' F='Sheet.343!Height*0.16900612058806'/><Cell N='LocPinX' V='0.1594488188976378' F='Width*0.5'/><Cell N='LocPinY' V='0.00984251968503937' F='Height*0.5'/><Cell N='Angle' V='0'/><Cell N='FlipX' V='0'/><Cell N='FlipY' V='0'/><Cell N='ResizeMode' V='0'/><Cell N='FillForegnd' V='#ffffff' F='THEMEGUARD(RGB(255,255,255))'/><Cell N='FillBkgnd' V='#ffffff' F='THEMEGUARD(SHADE(FillForegnd,LUMDIFF(THEMEVAL("FillColor"),THEMEVAL("FillColor2"))))'/><Cell N='ShapeShdwShow' V='2'/><Cell N='LineGradientEnabled' V='0'/><Cell N='FillGradientEnabled' V='0'/><Cell N='LineColor' V='#ffffff' F='THEMEGUARD(RGB(255,255,255))'/><Cell N='LinePattern' V='0'/><Section N='Character'><Row IX='0'><Cell N='Color' V='#ffffff' F='THEMEGUARD(RGB(255,255,255))'/></Row></Section><Section N='Geometry' IX='0'><Cell N='NoFill' V='0'/><Cell N='NoLine' V='0'/><Cell N='NoShow' V='0'/><Cell N='NoSnap' V='0'/><Cell N='NoQuickDrag' V='0'/><Row T='RelMoveTo' IX='1'><Cell N='X' V='0'/><Cell N='Y' V='0'/></Row><Row T='RelLineTo' IX='2'><Cell N='X' V='1'/><Cell N='Y' V='0'/></Row><Row T='RelLineTo' IX='3'><Cell N='X' V='1'/><Cell N='Y' V='1'/></Row><Row T='RelLineTo' IX='4'><Cell N='X' V='0'/><Cell N='Y' V='1'/></Row><Row T='RelLineTo' IX='5'><Cell N='X' V='0'/><Cell N='Y' V='0'/></Row></Section></Shape><Shape ID='319' Type='Shape' LineStyle='1' FillStyle='1' TextStyle='3'><Cell N='PinX' V='0.1673228346456692' F='Sheet.343!Width*0.5'/><Cell N='PinY' V='0.0771052258321534' F='Sheet.343!Height*0.66198775882388'/><Cell N='Width' V='0.3346456692913386' F='Sheet.343!Width*1'/><Cell N='Height' V='0.09842519685039369' F='Sheet.343!Height*0.84503060294029'/><Cell N='LocPinX' V='0.1673228346456693' F='Width*0.5'/><Cell N='LocPinY' V='0.04921259842519685' F='Height*0.5'/><Cell N='Angle' V='0'/><Cell N='FlipX' V='0'/><Cell N='FlipY' V='0'/><Cell N='ResizeMode' V='0'/><Cell N='EventDblClick' V='0' F='OPENTEXTWIN()'/><Cell N='LeftMargin' V='0' U='PT'/><Cell N='RightMargin' V='0' U='PT'/><Cell N='TopMargin' V='0' U='PT'/><Cell N='BottomMargin' V='0' U='PT'/><Cell N='LineColor' V='#ffffff' F='THEMEGUARD(RGB(255,255,255))'/><Cell N='LinePattern' V='0'/><Cell N='FillPattern' V='0' F='THEMEGUARD(0)'/><Cell N='ShdwPattern' V='0' F='THEMEGUARD(0)'/><Cell N='ShapeShdwShow' V='2'/><Cell N='LineGradientEnabled' V='0'/><Cell N='FillGradientEnabled' V='0' F='THEMEGUARD(FALSE)'/><Cell N='QuickStyleVariation' V='3'/><Section N='Character'><Row IX='0'><Cell N='Font' V='Arial'/><Cell N='Color' V='#ffffff' F='THEMEGUARD(RGB(255,255,255))'/><Cell N='Size' V='0.09722222222222221' U='PT'/><Cell N='AsianFont' V='Arial Unicode MS'/><Cell N='ComplexScriptFont' V='Arial'/></Row></Section><Section N='Geometry' IX='0'><Cell N='NoFill' V='0'/><Cell N='NoLine' V='0'/><Cell N='NoShow' V='0'/><Cell N='NoSnap' V='0'/><Cell N='NoQuickDrag' V='0'/><Row T='RelMoveTo' IX='1'><Cell N='X' V='0'/><Cell N='Y' V='0'/></Row><Row T='RelLineTo' IX='2'><Cell N='X' V='1'/><Cell N='Y' V='0'/></Row><Row T='RelLineTo' IX='3'><Cell N='X' V='1'/><Cell N='Y' V='1'/></Row><Row T='RelLineTo' IX='4'><Cell N='X' V='0'/><Cell N='Y' V='1'/></Row><Row T='RelLineTo' IX='5'><Cell N='X' V='0'/><Cell N='Y' V='0'/></Row></Section><Text><cp IX='0'/>500 nm
</Text></Shape></Shapes></Shape></Shapes></Shape><Shape ID='351' Type='Group' LineStyle='3' FillStyle='3' TextStyle='3'><Cell N='PinX' V='2.950787401574806' F='Sheet.374!Width*0.50234584450402'/><Cell N='PinY' V='0.6370709928883112' F='Sheet.374!Height*0.096577757203003'/><Cell N='Width' V='1.909448818897637' F='Sheet.374!Width*0.32506702412869'/><Cell N='Height' V='1.274141985776623' F='Sheet.374!Height*0.19315551440601'/><Cell N='LocPinX' V='0.9547244094488185' F='Width*0.5'/><Cell N='LocPinY' V='0.6370709928883114' F='Height*0.5'/><Cell N='Angle' V='0'/><Cell N='FlipX' V='0'/><Cell N='FlipY' V='0'/><Cell N='ResizeMode' V='0'/><Cell N='QuickStyleVariation' V='2'/><Cell N='ShapeShdwShow' V='2'/><Shapes><Shape ID='197' Type='Foreign' LineStyle='2' FillStyle='2' TextStyle='2'><Cell N='PinX' V='0.9547244094488185' F='Sheet.351!Width*0.5'/><Cell N='PinY' V='0.6370709928883118' F='Sheet.351!Height*0.5'/><Cell N='Width' V='1.909448818897637' F='Sheet.351!Width*1'/><Cell N='Height' V='1.274141985776623' F='Sheet.351!Height*1'/><Cell N='LocPinX' V='0.9547244094488185' F='Width*0.5'/><Cell N='LocPinY' V='0.6370709928883115' F='Height*0.5'/><Cell N='Angle' V='0'/><Cell N='FlipX' V='0'/><Cell N='FlipY' V='0'/><Cell N='ResizeMode' V='0'/><Cell N='ImgOffsetX' V='0' F='ImgWidth*0'/><Cell N='ImgOffsetY' V='-0.09703122206458392' F='ImgHeight*-0.070765109403903'/><Cell N='ImgWidth' V='1.909448818897637' F='Width*1'/><Cell N='ImgHeight' V='1.371173207841207' F='Height*1.0761541673909'/><Cell N='ClippingPath' V='' E='#N/A'/><Cell N='TxtPinX' V='0.9547244094488185' F='Width*0.5'/><Cell N='TxtPinY' V='0' F='Height*0'/><Cell N='TxtWidth' V='1.909448818897637' F='Width*1'/><Cell N='TxtHeight' V='0' F='Height*0'/><Cell N='TxtLocPinX' V='0.9547244094488185' F='TxtWidth*0.5'/><Cell N='TxtLocPinY' V='0' F='TxtHeight*0.5'/><Cell N='TxtAngle' V='0'/><Cell N='VerticalAlign' V='0'/><Section N='Geometry' IX='0'><Cell N='NoFill' V='0'/><Cell N='NoLine' V='0'/><Cell N='NoShow' V='0'/><Cell N='NoSnap' V='0'/><Cell N='NoQuickDrag' V='0'/><Row T='RelMoveTo' IX='1'><Cell N='X' V='0'/><Cell N='Y' V='0'/></Row><Row T='RelLineTo' IX='2'><Cell N='X' V='1'/><Cell N='Y' V='0'/></Row><Row T='RelLineTo' IX='3'><Cell N='X' V='1'/><Cell N='Y' V='1'/></Row><Row T='RelLineTo' IX='4'><Cell N='X' V='0'/><Cell N='Y' V='1'/></Row><Row T='RelLineTo' IX='5'><Cell N='X' V='0'/><Cell N='Y' V='0'/></Row></Section><ForeignData ForeignType='Bitmap' CompressionType='TIFF'><Rel r:id='rId4'/></ForeignData></Shape><Shape ID='344' Type='Group' LineStyle='3' FillStyle='3' TextStyle='3'><Cell N='PinX' V='0.228346456692911' F='Sheet.351!Width*0.11958762886598'/><Cell N='PinY' V='0.1094187546483603' F='Sheet.351!Height*0.085876421835096'/><Cell N='Width' V='0.3346456692913384' F='Sheet.351!Width*0.17525773195876'/><Cell N='Height' V='0.1164753045723113' F='Sheet.351!Height*0.091414697790778'/><Cell N='LocPinX' V='0.1673228346456692' F='Width*0.5'/><Cell N='LocPinY' V='0.05823765228615563' F='Height*0.5'/><Cell N='Angle' V='0'/><Cell N='FlipX' V='0'/><Cell N='FlipY' V='0'/><Cell N='ResizeMode' V='0'/><Cell N='QuickStyleVariation' V='2'/><Shapes><Shape ID='345' Type='Shape' LineStyle='3' FillStyle='3' TextStyle='3'><Cell N='PinX' V='0.1673228346456692' F='Sheet.344!Width*0.5'/><Cell N='PinY' V='0.009842519685039575' F='Sheet.344!Height*0.08450306029403'/><Cell N='Width' V='0.3188976377952756' F='Sheet.344!Width*0.95294117647059'/><Cell N='Height' V='0.01968503937007874' F='Sheet.344!Height*0.16900612058806'/><Cell N='LocPinX' V='0.1594488188976378' F='Width*0.5'/><Cell N='LocPinY' V='0.00984251968503937' F='Height*0.5'/><Cell N='Angle' V='0'/><Cell N='FlipX' V='0'/><Cell N='FlipY' V='0'/><Cell N='ResizeMode' V='0'/><Cell N='FillForegnd' V='#ffffff' F='THEMEGUARD(RGB(255,255,255))'/><Cell N='FillBkgnd' V='#ffffff' F='THEMEGUARD(SHADE(FillForegnd,LUMDIFF(THEMEVAL("FillColor"),THEMEVAL("FillColor2"))))'/><Cell N='ShapeShdwShow' V='2'/><Cell N='LineGradientEnabled' V='0'/><Cell N='FillGradientEnabled' V='0'/><Cell N='LineColor' V='#ffffff' F='THEMEGUARD(RGB(255,255,255))'/><Cell N='LinePattern' V='0'/><Section N='Character'><Row IX='0'><Cell N='Color' V='#ffffff' F='THEMEGUARD(RGB(255,255,255))'/></Row></Section><Section N='Geometry' IX='0'><Cell N='NoFill' V='0'/><Cell N='NoLine' V='0'/><Cell N='NoShow' V='0'/><Cell N='NoSnap' V='0'/><Cell N='NoQuickDrag' V='0'/><Row T='RelMoveTo' IX='1'><Cell N='X' V='0'/><Cell N='Y' V='0'/></Row><Row T='RelLineTo' IX='2'><Cell N='X' V='1'/><Cell N='Y' V='0'/></Row><Row T='RelLineTo' IX='3'><Cell N='X' V='1'/><Cell N='Y' V='1'/></Row><Row T='RelLineTo' IX='4'><Cell N='X' V='0'/><Cell N='Y' V='1'/></Row><Row T='RelLineTo' IX='5'><Cell N='X' V='0'/><Cell N='Y' V='0'/></Row></Section></Shape><Shape ID='346' Type='Shape' LineStyle='1' FillStyle='1' TextStyle='3'><Cell N='PinX' V='0.1673228346456694' F='Sheet.344!Width*0.5'/><Cell N='PinY' V='0.07710522583215385' F='Sheet.344!Height*0.66198775882389'/><Cell N='Width' V='0.3346456692913386' F='Sheet.344!Width*1'/><Cell N='Height' V='0.09842519685039369' F='Sheet.344!Height*0.84503060294029'/><Cell N='LocPinX' V='0.1673228346456693' F='Width*0.5'/><Cell N='LocPinY' V='0.04921259842519685' F='Height*0.5'/><Cell N='Angle' V='0'/><Cell N='FlipX' V='0'/><Cell N='FlipY' V='0'/><Cell N='ResizeMode' V='0'/><Cell N='EventDblClick' V='0' F='OPENTEXTWIN()'/><Cell N='LeftMargin' V='0' U='PT'/><Cell N='RightMargin' V='0' U='PT'/><Cell N='TopMargin' V='0' U='PT'/><Cell N='BottomMargin' V='0' U='PT'/><Cell N='LineColor' V='#ffffff' F='THEMEGUARD(RGB(255,255,255))'/><Cell N='LinePattern' V='0'/><Cell N='FillPattern' V='0' F='THEMEGUARD(0)'/><Cell N='ShdwPattern' V='0' F='THEMEGUARD(0)'/><Cell N='ShapeShdwShow' V='2'/><Cell N='LineGradientEnabled' V='0'/><Cell N='FillGradientEnabled' V='0' F='THEMEGUARD(FALSE)'/><Cell N='QuickStyleVariation' V='3'/><Section N='Character'><Row IX='0'><Cell N='Font' V='Arial'/><Cell N='Color' V='#ffffff' F='THEMEGUARD(RGB(255,255,255))'/><Cell N='Size' V='0.09722222222222221' U='PT'/><Cell N='AsianFont' V='Arial Unicode MS'/><Cell N='ComplexScriptFont' V='Arial'/></Row></Section><Section N='Geometry' IX='0'><Cell N='NoFill' V='0'/><Cell N='NoLine' V='0'/><Cell N='NoShow' V='0'/><Cell N='NoSnap' V='0'/><Cell N='NoQuickDrag' V='0'/><Row T='RelMoveTo' IX='1'><Cell N='X' V='0'/><Cell N='Y' V='0'/></Row><Row T='RelLineTo' IX='2'><Cell N='X' V='1'/><Cell N='Y' V='0'/></Row><Row T='RelLineTo' IX='3'><Cell N='X' V='1'/><Cell N='Y' V='1'/></Row><Row T='RelLineTo' IX='4'><Cell N='X' V='0'/><Cell N='Y' V='1'/></Row><Row T='RelLineTo' IX='5'><Cell N='X' V='0'/><Cell N='Y' V='0'/></Row></Section><Text><cp IX='0'/>500 nm
</Text></Shape></Shapes></Shape></Shapes></Shape><Shape ID='352' Type='Group' LineStyle='3' FillStyle='3' TextStyle='3'><Cell N='PinX' V='4.919291338582681' F='Sheet.374!Width*0.83746648793566'/><Cell N='PinY' V='0.6370709928883098' F='Sheet.374!Height*0.096577757203003'/><Cell N='Width' V='1.909448818897637' F='Sheet.374!Width*0.32506702412869'/><Cell N='Height' V='1.274141985776621' F='Sheet.374!Height*0.19315551440601'/><Cell N='LocPinX' V='0.9547244094488185' F='Width*0.5'/><Cell N='LocPinY' V='0.6370709928883103' F='Height*0.5'/><Cell N='Angle' V='0'/><Cell N='FlipX' V='0'/><Cell N='FlipY' V='0'/><Cell N='ResizeMode' V='0'/><Cell N='QuickStyleVariation' V='2'/><Cell N='ShapeShdwShow' V='2'/><Shapes><Shape ID='198' Type='Foreign' LineStyle='2' FillStyle='2' TextStyle='2'><Cell N='PinX' V='0.9547244094488185' F='Sheet.352!Width*0.5'/><Cell N='PinY' V='0.6370709928883115' F='Sheet.352!Height*0.5'/><Cell N='Width' V='1.909448818897637' F='Sheet.352!Width*1'/><Cell N='Height' V='1.274141985776621' F='Sheet.352!Height*1'/><Cell N='LocPinX' V='0.9547244094488185' F='Width*0.5'/><Cell N='LocPinY' V='0.6370709928883114' F='Height*0.5'/><Cell N='Angle' V='0'/><Cell N='FlipX' V='0'/><Cell N='FlipY' V='0'/><Cell N='ResizeMode' V='0'/><Cell N='ImgOffsetX' V='0' F='ImgWidth*0'/><Cell N='ImgOffsetY' V='-0.09703122206458632' F='ImgHeight*-0.070765109403905'/><Cell N='ImgWidth' V='1.909448818897637' F='Width*1'/><Cell N='ImgHeight' V='1.371173207841207' F='Height*1.0761541673909'/><Cell N='ClippingPath' V='' E='#N/A'/><Cell N='TxtPinX' V='0.9547244094488185' F='Width*0.5'/><Cell N='TxtPinY' V='0' F='Height*0'/><Cell N='TxtWidth' V='1.909448818897637' F='Width*1'/><Cell N='TxtHeight' V='0' F='Height*0'/><Cell N='TxtLocPinX' V='0.9547244094488185' F='TxtWidth*0.5'/><Cell N='TxtLocPinY' V='0' F='TxtHeight*0.5'/><Cell N='TxtAngle' V='0'/><Cell N='VerticalAlign' V='0'/><Section N='Geometry' IX='0'><Cell N='NoFill' V='0'/><Cell N='NoLine' V='0'/><Cell N='NoShow' V='0'/><Cell N='NoSnap' V='0'/><Cell N='NoQuickDrag' V='0'/><Row T='RelMoveTo' IX='1'><Cell N='X' V='0'/><Cell N='Y' V='0'/></Row><Row T='RelLineTo' IX='2'><Cell N='X' V='1'/><Cell N='Y' V='0'/></Row><Row T='RelLineTo' IX='3'><Cell N='X' V='1'/><Cell N='Y' V='1'/></Row><Row T='RelLineTo' IX='4'><Cell N='X' V='0'/><Cell N='Y' V='1'/></Row><Row T='RelLineTo' IX='5'><Cell N='X' V='0'/><Cell N='Y' V='0'/></Row></Section><ForeignData ForeignType='Bitmap' CompressionType='TIFF'><Rel r:id='rId5'/></ForeignData></Shape><Shape ID='347' Type='Group' LineStyle='3' FillStyle='3' TextStyle='3'><Cell N='PinX' V='0.2283464566929114' F='Sheet.352!Width*0.11958762886598'/><Cell N='PinY' V='0.1094187546483605' F='Sheet.352!Height*0.085876421835096'/><Cell N='Width' V='0.3346456692913384' F='Sheet.352!Width*0.17525773195876'/><Cell N='Height' V='0.1164753045723113' F='Sheet.352!Height*0.091414697790778'/><Cell N='LocPinX' V='0.1673228346456692' F='Width*0.5'/><Cell N='LocPinY' V='0.05823765228615563' F='Height*0.5'/><Cell N='Angle' V='0'/><Cell N='FlipX' V='0'/><Cell N='FlipY' V='0'/><Cell N='ResizeMode' V='0'/><Cell N='QuickStyleVariation' V='2'/><Shapes><Shape ID='348' Type='Shape' LineStyle='3' FillStyle='3' TextStyle='3'><Cell N='PinX' V='0.1673228346456692' F='Sheet.347!Width*0.5'/><Cell N='PinY' V='0.009842519685039575' F='Sheet.347!Height*0.08450306029403'/><Cell N='Width' V='0.3188976377952756' F='Sheet.347!Width*0.95294117647059'/><Cell N='Height' V='0.01968503937007874' F='Sheet.347!Height*0.16900612058806'/><Cell N='LocPinX' V='0.1594488188976378' F='Width*0.5'/><Cell N='LocPinY' V='0.00984251968503937' F='Height*0.5'/><Cell N='Angle' V='0'/><Cell N='FlipX' V='0'/><Cell N='FlipY' V='0'/><Cell N='ResizeMode' V='0'/><Cell N='FillForegnd' V='#ffffff' F='THEMEGUARD(RGB(255,255,255))'/><Cell N='FillBkgnd' V='#ffffff' F='THEMEGUARD(SHADE(FillForegnd,LUMDIFF(THEMEVAL("FillColor"),THEMEVAL("FillColor2"))))'/><Cell N='ShapeShdwShow' V='2'/><Cell N='LineGradientEnabled' V='0'/><Cell N='FillGradientEnabled' V='0'/><Cell N='LineColor' V='#ffffff' F='THEMEGUARD(RGB(255,255,255))'/><Cell N='LinePattern' V='0'/><Section N='Character'><Row IX='0'><Cell N='Color' V='#ffffff' F='THEMEGUARD(RGB(255,255,255))'/></Row></Section><Section N='Geometry' IX='0'><Cell N='NoFill' V='0'/><Cell N='NoLine' V='0'/><Cell N='NoShow' V='0'/><Cell N='NoSnap' V='0'/><Cell N='NoQuickDrag' V='0'/><Row T='RelMoveTo' IX='1'><Cell N='X' V='0'/><Cell N='Y' V='0'/></Row><Row T='RelLineTo' IX='2'><Cell N='X' V='1'/><Cell N='Y' V='0'/></Row><Row T='RelLineTo' IX='3'><Cell N='X' V='1'/><Cell N='Y' V='1'/></Row><Row T='RelLineTo' IX='4'><Cell N='X' V='0'/><Cell N='Y' V='1'/></Row><Row T='RelLineTo' IX='5'><Cell N='X' V='0'/><Cell N='Y' V='0'/></Row></Section></Shape><Shape ID='349' Type='Shape' LineStyle='1' FillStyle='1' TextStyle='3'><Cell N='PinX' V='0.1673228346456694' F='Sheet.347!Width*0.5'/><Cell N='PinY' V='0.07710522583215362' F='Sheet.347!Height*0.66198775882388'/><Cell N='Width' V='0.3346456692913386' F='Sheet.347!Width*1'/><Cell N='Height' V='0.09842519685039369' F='Sheet.347!Height*0.84503060294029'/><Cell N='LocPinX' V='0.1673228346456693' F='Width*0.5'/><Cell N='LocPinY' V='0.04921259842519685' F='Height*0.5'/><Cell N='Angle' V='0'/><Cell N='FlipX' V='0'/><Cell N='FlipY' V='0'/><Cell N='ResizeMode' V='0'/><Cell N='EventDblClick' V='0' F='OPENTEXTWIN()'/><Cell N='LeftMargin' V='0' U='PT'/><Cell N='RightMargin' V='0' U='PT'/><Cell N='TopMargin' V='0' U='PT'/><Cell N='BottomMargin' V='0' U='PT'/><Cell N='LineColor' V='#ffffff' F='THEMEGUARD(RGB(255,255,255))'/><Cell N='LinePattern' V='0'/><Cell N='FillPattern' V='0' F='THEMEGUARD(0)'/><Cell N='ShdwPattern' V='0' F='THEMEGUARD(0)'/><Cell N='ShapeShdwShow' V='2'/><Cell N='LineGradientEnabled' V='0'/><Cell N='FillGradientEnabled' V='0' F='THEMEGUARD(FALSE)'/><Cell N='QuickStyleVariation' V='3'/><Section N='Character'><Row IX='0'><Cell N='Font' V='Arial'/><Cell N='Color' V='#ffffff' F='THEMEGUARD(RGB(255,255,255))'/><Cell N='Size' V='0.09722222222222221' U='PT'/><Cell N='AsianFont' V='Arial Unicode MS'/><Cell N='ComplexScriptFont' V='Arial'/></Row></Section><Section N='Geometry' IX='0'><Cell N='NoFill' V='0'/><Cell N='NoLine' V='0'/><Cell N='NoShow' V='0'/><Cell N='NoSnap' V='0'/><Cell N='NoQuickDrag' V='0'/><Row T='RelMoveTo' IX='1'><Cell N='X' V='0'/><Cell N='Y' V='0'/></Row><Row T='RelLineTo' IX='2'><Cell N='X' V='1'/><Cell N='Y' V='0'/></Row><Row T='RelLineTo' IX='3'><Cell N='X' V='1'/><Cell N='Y' V='1'/></Row><Row T='RelLineTo' IX='4'><Cell N='X' V='0'/><Cell N='Y' V='1'/></Row><Row T='RelLineTo' IX='5'><Cell N='X' V='0'/><Cell N='Y' V='0'/></Row></Section><Text><cp IX='0'/>1 μm
</Text></Shape></Shapes></Shape></Shapes></Shape><Shape ID='369' Type='Group' LineStyle='3' FillStyle='3' TextStyle='3'><Cell N='PinX' V='2.920326065011103' F='Sheet.374!Width*0.49716006736784'/><Cell N='PinY' V='2.789869546249506' F='Sheet.374!Height*0.42293456565048'/><Cell N='Width' V='5.576670704623469' F='Sheet.374!Width*0.9493795971678'/><Cell N='Height' V='2.364765615105483' F='Sheet.374!Height*0.35849028125144'/><Cell N='LocPinX' V='2.788335352311735' F='Width*0.5'/><Cell N='LocPinY' V='1.182382807552742' F='Height*0.5'/><Cell N='Angle' V='0'/><Cell N='FlipX' V='0'/><Cell N='FlipY' V='0'/><Cell N='ResizeMode' V='0'/><Cell N='QuickStyleVariation' V='2'/><Cell N='ShapeShdwShow' V='2'/><Shapes><Shape ID='166' Type='Group' LineStyle='3' FillStyle='3' TextStyle='3'><Cell N='PinX' V='4.789269129820317' F='Sheet.369!Width*0.85880436258316'/><Cell N='PinY' V='2.069678615633943' F='Sheet.369!Height*0.87521511747862'/><Cell N='Width' V='0.9171209368059933' F='Sheet.369!Width*0.16445671358103'/><Cell N='Height' V='0.4606299212598462' F='Sheet.369!Height*0.19478882740745'/><Cell N='LocPinX' V='0.4585604684029967' F='Width*0.5'/><Cell N='LocPinY' V='0.2303149606299231' F='Height*0.5'/><Cell N='Angle' V='0'/><Cell N='FlipX' V='0'/><Cell N='FlipY' V='0'/><Cell N='ResizeMode' V='0'/><Cell N='QuickStyleVariation' V='2'/><Cell N='ShapeShdwShow' V='2'/><Section N='Character'><Row IX='0'><Cell N='Style' V='0'/><Cell N='Size' V='0.1944444444444445'/></Row></Section><Shapes><Shape ID='34' Type='Shape' LineStyle='3' FillStyle='3' TextStyle='3'><Cell N='PinX' V='0.4585604684029967' F='Sheet.166!Width*0.5'/><Cell N='PinY' V='0.07569310603498369' F='Sheet.166!Height*0.16432520455458'/><Cell N='Width' V='0.9171209368059926' F='Sheet.166!Width*1'/><Cell N='Height' V='0.1513862120699673' F='Sheet.166!Height*0.32865040910916'/><Cell N='LocPinX' V='0.4585604684029963' F='Width*0.5'/><Cell N='LocPinY' V='0.07569310603498365' F='Height*0.5'/><Cell N='Angle' V='0'/><Cell N='FlipX' V='0'/><Cell N='FlipY' V='0'/><Cell N='ResizeMode' V='0'/><Cell N='LineWeight' V='0'/><Cell N='LineColor' V='0'/><Cell N='LinePattern' V='0'/><Cell N='Rounding' V='0'/><Cell N='EndArrowSize' V='0'/><Cell N='LineCap' V='0'/><Cell N='BeginArrowSize' V='0'/><Cell N='FillForegnd' V='#d8d8d8' F='THEMEGUARD(MSOTINT(RGB(255,255,255),-15))'/><Cell N='FillBkgnd' V='#e2e2e2' F='THEMEGUARD(SHADE(FillForegnd,LUMDIFF(THEMEVAL("FillColor"),THEMEVAL("FillColor2"))))'/><Cell N='FillPattern' V='1'/><Cell N='ShdwForegnd' V='0'/><Cell N='ShdwPattern' V='0'/><Cell N='FillForegndTrans' V='0.07'/><Cell N='FillBkgndTrans' V='0.07'/><Cell N='ShapeShdwShow' V='2'/><Cell N='FillGradientEnabled' V='0'/><Cell N='RotateGradientWithShape' V='0'/><Section N='Character'><Row IX='0'><Cell N='Font' V='Arial Unicode MS'/><Cell N='Style' V='0'/><Cell N='Size' V='0.1111111111111111' U='PT'/><Cell N='AsianFont' V='Arial Unicode MS'/><Cell N='ComplexScriptFont' V='Arial Unicode MS'/></Row></Section><Section N='Geometry' IX='0'><Cell N='NoFill' V='0'/><Cell N='NoLine' V='0'/><Cell N='NoShow' V='0'/><Cell N='NoSnap' V='0'/><Cell N='NoQuickDrag' V='0'/><Row T='RelMoveTo' IX='1'><Cell N='X' V='1'/><Cell N='Y' V='1'/></Row><Row T='PolylineTo' IX='2'><Cell N='X' V='0.9171209368059926' F='Width*1'/><Cell N='Y' V='0.1513862120699673' F='Height*1'/><Cell N='A' V='POLYLINE(0, 0, 0,1, 0,0, 1,0)' U='POLYLINE' F='POLYLINE(0,0,0,1,0,0,1,0)'/></Row></Section></Shape><Shape ID='101' Type='Shape' LineStyle='3' FillStyle='3' TextStyle='3'><Cell N='PinX' V='0.4585604684029968' F='Sheet.166!Width*0.5'/><Cell N='PinY' V='0.3738205035718338' F='Sheet.166!Height*0.81154194792517'/><Cell N='Width' V='0.9171209368059926' F='Sheet.166!Width*1'/><Cell N='Height' V='0.09409770005705109' F='Sheet.166!Height*0.20428047704693'/><Cell N='LocPinX' V='0.4585604684029963' F='Width*0.5'/><Cell N='LocPinY' V='0.04704885002852555' F='Height*0.5'/><Cell N='Angle' V='0'/><Cell N='FlipX' V='0'/><Cell N='FlipY' V='0'/><Cell N='ResizeMode' V='0'/><Cell N='LineWeight' V='0'/><Cell N='LineColor' V='0'/><Cell N='LinePattern' V='0'/><Cell N='Rounding' V='0'/><Cell N='EndArrowSize' V='0'/><Cell N='LineCap' V='0'/><Cell N='BeginArrowSize' V='0'/><Cell N='FillForegnd' V='#f99d07'/><Cell N='FillBkgnd' V='1'/><Cell N='FillPattern' V='1'/><Cell N='ShdwForegnd' V='0'/><Cell N='ShdwPattern' V='0'/><Cell N='ShapeShdwShow' V='2'/><Section N='Character'><Row IX='0'><Cell N='Font' V='Arial Unicode MS'/><Cell N='Style' V='0'/><Cell N='Size' V='0.1111111111111111' U='PT'/><Cell N='AsianFont' V='Arial Unicode MS'/><Cell N='ComplexScriptFont' V='Arial Unicode MS'/></Row></Section><Section N='Geometry' IX='0'><Cell N='NoFill' V='0'/><Cell N='NoLine' V='0'/><Cell N='NoShow' V='0'/><Cell N='NoSnap' V='0'/><Cell N='NoQuickDrag' V='0'/><Row T='RelMoveTo' IX='1'><Cell N='X' V='0'/><Cell N='Y' V='1'/></Row><Row T='PolylineTo' IX='2'><Cell N='X' V='0' F='Width*0'/><Cell N='Y' V='0.09409770005705109' F='Height*1'/><Cell N='A' V='POLYLINE(0, 0, 0,0, 1,0, 1,1, 0,1)' U='POLYLINE' F='POLYLINE(0,0,0,0,1,0,1,1,0,1)'/></Row></Section><Text><cp IX='0'/></Text></Shape><Shape ID='102' Type='Shape' LineStyle='3' FillStyle='3' TextStyle='3'><Cell N='PinX' V='0.4585604684029967' F='Sheet.166!Width*0.5'/><Cell N='PinY' V='0.4407496374301037' F='Sheet.166!Height*0.95684109322432'/><Cell N='Width' V='0.9171209368059926' F='Sheet.166!Width*1'/><Cell N='Height' V='0.03976056765948499' F='Sheet.166!Height*0.08631781355136'/><Cell N='LocPinX' V='0.4585604684029963' F='Width*0.5'/><Cell N='LocPinY' V='0.0198802838297425' F='Height*0.5'/><Cell N='Angle' V='0'/><Cell N='FlipX' V='0'/><Cell N='FlipY' V='0'/><Cell N='ResizeMode' V='0'/><Cell N='LineWeight' V='0'/><Cell N='LineColor' V='0'/><Cell N='LinePattern' V='0'/><Cell N='Rounding' V='0'/><Cell N='EndArrowSize' V='0'/><Cell N='LineCap' V='0'/><Cell N='BeginArrowSize' V='0'/><Cell N='FillForegnd' V='#bebbad' F='THEMEGUARD(RGB(190,187,173))'/><Cell N='FillBkgnd' V='1'/><Cell N='FillPattern' V='1'/><Cell N='ShdwForegnd' V='0'/><Cell N='ShdwPattern' V='0'/><Cell N='FillForegndTrans' V='0'/><Cell N='FillBkgndTrans' V='0'/><Cell N='ShapeShdwShow' V='2'/><Cell N='FillGradientDir' V='0'/><Cell N='FillGradientAngle' V='1.5707963267949' U='DEG'/><Cell N='FillGradientEnabled' V='0'/><Cell N='RotateGradientWithShape' V='0'/><Cell N='UseGroupGradient' V='0'/><Section N='Character'><Row IX='0'><Cell N='Font' V='Arial Unicode MS'/><Cell N='Style' V='0'/><Cell N='Size' V='0.1111111111111111' U='PT'/><Cell N='AsianFont' V='Arial Unicode MS'/><Cell N='ComplexScriptFont' V='Arial Unicode MS'/></Row></Section><Section N='FillGradient'><Row IX='0'><Cell N='GradientStopColor' V='#ffffff' F='THEMEGUARD(RGB(255,255,255))'/><Cell N='GradientStopColorTrans' V='0'/><Cell N='GradientStopPosition' V='0.01'/></Row><Row IX='1'><Cell N='GradientStopColor' V='#eae5e0' F='THEMEGUARD(RGB(234,229,224))'/><Cell N='GradientStopColorTrans' V='0'/><Cell N='GradientStopPosition' V='0.39'/></Row><Row IX='2'><Cell N='GradientStopColor' V='#dcd8d0' F='THEMEGUARD(RGB(220,216,208))'/><Cell N='GradientStopColorTrans' V='0'/><Cell N='GradientStopPosition' V='0.62'/></Row><Row IX='3'><Cell N='GradientStopColor' V='#bebbad' F='THEMEGUARD(RGB(190,187,173))'/><Cell N='GradientStopColorTrans' V='0'/><Cell N='GradientStopPosition' V='1'/></Row><Row IX='4' Del='1'/><Row IX='5' Del='1'/><Row IX='6' Del='1'/><Row IX='7' Del='1'/><Row IX='8' Del='1'/><Row IX='9' Del='1'/></Section><Section N='Geometry' IX='0'><Cell N='NoFill' V='0'/><Cell N='NoLine' V='0'/><Cell N='NoShow' V='0'/><Cell N='NoSnap' V='0'/><Cell N='NoQuickDrag' V='0'/><Row T='RelMoveTo' IX='1'><Cell N='X' V='0'/><Cell N='Y' V='1'/></Row><Row T='PolylineTo' IX='2'><Cell N='X' V='0' F='Width*0'/><Cell N='Y' V='0.03976056765948499' F='Height*1'/><Cell N='A' V='POLYLINE(0, 0, 0,0, 1,0, 1,1, 0,1)' U='POLYLINE' F='POLYLINE(0,0,0,0,1,0,1,1,0,1)'/></Row></Section><Text><cp IX='0'/></Text></Shape><Shape ID='37' Type='Shape' LineStyle='3' FillStyle='3' TextStyle='3'><Cell N='PinX' V='0.4585604684029968' F='Sheet.166!Width*0.5'/><Cell N='PinY' V='0.2390791254557993' F='Sheet.166!Height*0.51902647748524'/><Cell N='Width' V='0.9171209368059926' F='Sheet.166!Width*1'/><Cell N='Height' V='0.1753858267716533' F='Sheet.166!Height*0.38075213675213'/><Cell N='LocPinX' V='0.4585604684029963' F='Width*0.5'/><Cell N='LocPinY' V='0.08769291338582663' F='Height*0.5'/><Cell N='Angle' V='0'/><Cell N='FlipX' V='0'/><Cell N='FlipY' V='0'/><Cell N='ResizeMode' V='0'/><Cell N='LineWeight' V='0'/><Cell N='LineColor' V='0'/><Cell N='LinePattern' V='0'/><Cell N='Rounding' V='0'/><Cell N='EndArrowSize' V='0'/><Cell N='LineCap' V='0'/><Cell N='BeginArrowSize' V='0'/><Cell N='FillForegnd' V='#5a6c83' F='THEMEGUARD(RGB(90,108,131))'/><Cell N='FillBkgnd' V='1'/><Cell N='FillPattern' V='1'/><Cell N='ShdwForegnd' V='0'/><Cell N='ShdwPattern' V='0'/><Cell N='ShapeShdwShow' V='2'/><Cell N='FillGradientEnabled' V='0'/><Cell N='RotateGradientWithShape' V='0'/><Section N='Character'><Row IX='0'><Cell N='Font' V='Arial Unicode MS'/><Cell N='Style' V='0'/><Cell N='Size' V='0.1111111111111111' U='PT'/><Cell N='AsianFont' V='Arial Unicode MS'/><Cell N='ComplexScriptFont' V='Arial Unicode MS'/></Row></Section><Section N='Geometry' IX='0'><Cell N='NoFill' V='0'/><Cell N='NoLine' V='0'/><Cell N='NoShow' V='0'/><Cell N='NoSnap' V='0'/><Cell N='NoQuickDrag' V='0'/><Row T='RelMoveTo' IX='1'><Cell N='X' V='0'/><Cell N='Y' V='1'/></Row><Row T='PolylineTo' IX='2'><Cell N='X' V='0' F='Width*0'/><Cell N='Y' V='0.1753858267716533' F='Height*1'/><Cell N='A' V='POLYLINE(0, 0, 0,0, 1,0, 1,1, 0,1)' U='POLYLINE' F='POLYLINE(0,0,0,0,1,0,1,1,0,1)'/></Row></Section></Shape></Shapes></Shape><Shape ID='187' Type='Shape' LineStyle='3' FillStyle='3' TextStyle='3'><Cell N='PinX' V='4.789269129820317' F='Sheet.369!Width*0.85880436258316'/><Cell N='PinY' V='2.209442395161498' F='Sheet.369!Height*0.93431771040994'/><Cell N='Width' V='0.7874015748031497' F='Sheet.369!Width*0.14119563741684'/><Cell N='Height' V='0.09448818897637779' F='Sheet.369!Height*0.039956682545117'/><Cell N='LocPinX' V='0.3937007874015748' F='Width*0.5'/><Cell N='LocPinY' V='0.04724409448818889' F='Height*0.5'/><Cell N='Angle' V='0'/><Cell N='FlipX' V='0'/><Cell N='FlipY' V='0'/><Cell N='ResizeMode' V='0'/><Cell N='LineWeight' V='0'/><Cell N='LineColor' V='0'/><Cell N='LinePattern' V='0' F='THEMEGUARD(0)'/><Cell N='Rounding' V='0'/><Cell N='EndArrowSize' V='0'/><Cell N='LineCap' V='0'/><Cell N='BeginArrowSize' V='0'/><Cell N='FillForegnd' V='0'/><Cell N='FillBkgnd' V='1'/><Cell N='FillPattern' V='0' F='THEMEGUARD(0)'/><Cell N='ShdwForegnd' V='0'/><Cell N='ShdwPattern' V='0' F='THEMEGUARD(0)'/><Cell N='ShapeShdwShow' V='2'/><Cell N='LeftMargin' V='0'/><Cell N='RightMargin' V='0'/><Cell N='TopMargin' V='0'/><Cell N='BottomMargin' V='0'/><Cell N='LineGradientEnabled' V='0' F='THEMEGUARD(FALSE)'/><Cell N='FillGradientEnabled' V='0' F='THEMEGUARD(FALSE)'/><Cell N='QuickStyleVariation' V='3'/><Section N='Character'><Row IX='0'><Cell N='Font' V='Arial'/><Cell N='Color' V='0'/><Cell N='Style' V='0'/><Cell N='Size' V='0.1111111111111111' U='PT'/><Cell N='AsianFont' V='Arial Unicode MS'/><Cell N='ComplexScriptFont' V='Arial'/></Row></Section><Section N='Geometry' IX='0'><Cell N='NoFill' V='0'/><Cell N='NoLine' V='0'/><Cell N='NoShow' V='0'/><Cell N='NoSnap' V='0'/><Cell N='NoQuickDrag' V='0'/><Row T='RelMoveTo' IX='1'><Cell N='X' V='0'/><Cell N='Y' V='0'/></Row><Row T='RelLineTo' IX='2'><Cell N='X' V='1'/><Cell N='Y' V='0'/></Row><Row T='RelLineTo' IX='3'><Cell N='X' V='1'/><Cell N='Y' V='1'/></Row><Row T='RelLineTo' IX='4'><Cell N='X' V='0'/><Cell N='Y' V='1'/></Row><Row T='RelLineTo' IX='5'><Cell N='X' V='0'/><Cell N='Y' V='0'/></Row></Section><Text><cp IX='0'/>E-beam resist 
</Text></Shape><Shape ID='285' Type='Shape' LineStyle='3' FillStyle='3' TextStyle='3'><Cell N='PinX' V='5.39950535029276' F='Sheet.369!Width*0.96823098158121'/><Cell N='PinY' V='0.4220408203583501' F='Sheet.369!Height*0.17847046559814'/><Cell N='Width' V='0.3543307086614185' F='Sheet.369!Width*0.06353803683758'/><Cell N='Height' V='0.1513862120699683' F='Sheet.369!Height*0.064017427817351'/><Cell N='LocPinX' V='0.1771653543307092' F='Width*0.5'/><Cell N='LocPinY' V='0.07569310603498415' F='Height*0.5'/><Cell N='Angle' V='0'/><Cell N='FlipX' V='0'/><Cell N='FlipY' V='0'/><Cell N='ResizeMode' V='0'/><Cell N='LineWeight' V='0'/><Cell N='LineColor' V='0'/><Cell N='LinePattern' V='0'/><Cell N='Rounding' V='0'/><Cell N='EndArrowSize' V='0'/><Cell N='LineCap' V='0'/><Cell N='BeginArrowSize' V='0'/><Cell N='FillForegnd' V='0'/><Cell N='FillBkgnd' V='1'/><Cell N='FillPattern' V='0'/><Cell N='ShdwForegnd' V='0'/><Cell N='ShdwPattern' V='0'/><Cell N='ShapeShdwShow' V='2'/><Cell N='LeftMargin' V='0'/><Cell N='RightMargin' V='0'/><Cell N='TopMargin' V='0'/><Cell N='BottomMargin' V='0'/><Section N='Character'><Row IX='0'><Cell N='Font' V='Arial'/><Cell N='Color' V='0'/><Cell N='Style' V='0'/><Cell N='Size' V='0.1111111111111111' U='PT'/><Cell N='AsianFont' V='Arial Unicode MS'/><Cell N='ComplexScriptFont' V='Arial'/></Row><Row IX='1'><Cell N='Font' V='Arial'/><Cell N='Color' V='0'/><Cell N='Style' V='0'/><Cell N='Case' V='0'/><Cell N='Pos' V='2'/><Cell N='FontScale' V='1'/><Cell N='Size' V='0.1111111111111111' U='PT'/><Cell N='DblUnderline' V='0'/><Cell N='Overline' V='0'/><Cell N='Strikethru' V='0'/><Cell N='DoubleStrikethrough' V='0'/><Cell N='Letterspace' V='0'/><Cell N='ColorTrans' V='0'/><Cell N='AsianFont' V='Arial Unicode MS'/><Cell N='ComplexScriptFont' V='Arial'/><Cell N='ComplexScriptSize' V='-1'/><Cell N='LangID' V='zh-CN'/></Row><Row IX='2'><Cell N='Font' V='Arial'/><Cell N='Color' V='0'/><Cell N='Style' V='0'/><Cell N='Case' V='0'/><Cell N='Pos' V='0'/><Cell N='FontScale' V='1'/><Cell N='Size' V='0.1111111111111111' U='PT'/><Cell N='DblUnderline' V='0'/><Cell N='Overline' V='0'/><Cell N='Strikethru' V='0'/><Cell N='DoubleStrikethrough' V='0'/><Cell N='Letterspace' V='0'/><Cell N='ColorTrans' V='0'/><Cell N='AsianFont' V='Arial Unicode MS'/><Cell N='ComplexScriptFont' V='Arial'/><Cell N='ComplexScriptSize' V='-1'/><Cell N='LangID' V='zh-CN'/></Row><Row IX='3'><Cell N='Font' V='Arial'/><Cell N='Color' V='0'/><Cell N='Style' V='0'/><Cell N='Case' V='0'/><Cell N='Pos' V='2'/><Cell N='FontScale' V='1'/><Cell N='Size' V='0.1111111111111111' U='PT'/><Cell N='DblUnderline' V='0'/><Cell N='Overline' V='0'/><Cell N='Strikethru' V='0'/><Cell N='DoubleStrikethrough' V='0'/><Cell N='Letterspace' V='0'/><Cell N='ColorTrans' V='0'/><Cell N='AsianFont' V='Arial Unicode MS'/><Cell N='ComplexScriptFont' V='Arial'/><Cell N='ComplexScriptSize' V='-1'/><Cell N='LangID' V='zh-CN'/></Row><Row IX='4'><Cell N='Font' V='Arial'/><Cell N='Color' V='0'/><Cell N='Style' V='0'/><Cell N='Case' V='0'/><Cell N='Pos' V='0'/><Cell N='FontScale' V='1'/><Cell N='Size' V='0.1111111111111111' U='PT'/><Cell N='DblUnderline' V='0'/><Cell N='Overline' V='0'/><Cell N='Strikethru' V='0'/><Cell N='DoubleStrikethrough' V='0'/><Cell N='Letterspace' V='0'/><Cell N='ColorTrans' V='0'/><Cell N='AsianFont' V='Arial Unicode MS'/><Cell N='ComplexScriptFont' V='Arial'/><Cell N='ComplexScriptSize' V='-1'/><Cell N='LangID' V='zh-CN'/></Row></Section><Section N='Geometry' IX='0'><Cell N='NoFill' V='1'/><Cell N='NoLine' V='0'/><Cell N='NoShow' V='0'/><Cell N='NoSnap' V='0'/><Cell N='NoQuickDrag' V='0'/><Row T='RelMoveTo' IX='1'><Cell N='X' V='1'/><Cell N='Y' V='1'/></Row><Row T='PolylineTo' IX='2'><Cell N='X' V='0.3543307086614185' F='Width*1'/><Cell N='Y' V='0.1513862120699683' F='Height*1'/><Cell N='A' V='POLYLINE(0, 0, 0,1, 0,0, 1,0)' U='POLYLINE' F='POLYLINE(0,0,0,1,0,0,1,0)'/></Row></Section><Text><cp IX='0'/>Al<cp IX='1'/>2<cp IX='2'/>O<cp IX='3'/>3<cp IX='4'/>
</Text></Shape><Shape ID='286' Type='Shape' LineStyle='3' FillStyle='3' TextStyle='3'><Cell N='PinX' V='5.320132459404121' F='Sheet.369!Width*0.95399795705946'/><Cell N='PinY' V='2.2890725090705' F='Sheet.369!Height*0.96799128609132'/><Cell N='Width' V='0.2585770528683948' F='Sheet.369!Width*0.046367638787425'/><Cell N='Height' V='0.1513862120699683' F='Sheet.369!Height*0.064017427817351'/><Cell N='LocPinX' V='0.1292885264341974' F='Width*0.5'/><Cell N='LocPinY' V='0.07569310603498415' F='Height*0.5'/><Cell N='Angle' V='0'/><Cell N='FlipX' V='0'/><Cell N='FlipY' V='0'/><Cell N='ResizeMode' V='0'/><Cell N='LineWeight' V='0'/><Cell N='LineColor' V='0'/><Cell N='LinePattern' V='0' F='THEMEGUARD(0)'/><Cell N='Rounding' V='0'/><Cell N='EndArrowSize' V='0'/><Cell N='LineCap' V='0'/><Cell N='BeginArrowSize' V='0'/><Cell N='FillForegnd' V='0'/><Cell N='FillBkgnd' V='1'/><Cell N='FillPattern' V='0' F='THEMEGUARD(0)'/><Cell N='ShdwForegnd' V='0'/><Cell N='ShdwPattern' V='0' F='THEMEGUARD(0)'/><Cell N='ShapeShdwShow' V='2'/><Cell N='LeftMargin' V='0'/><Cell N='RightMargin' V='0'/><Cell N='TopMargin' V='0'/><Cell N='BottomMargin' V='0'/><Cell N='LineGradientEnabled' V='0' F='THEMEGUARD(FALSE)'/><Cell N='FillGradientEnabled' V='0' F='THEMEGUARD(FALSE)'/><Cell N='QuickStyleVariation' V='3'/><Section N='Character'><Row IX='0'><Cell N='Font' V='Arial'/><Cell N='Color' V='0'/><Cell N='Style' V='0'/><Cell N='Size' V='0.1111111111111111' U='PT'/><Cell N='AsianFont' V='Arial Unicode MS'/><Cell N='ComplexScriptFont' V='Arial'/></Row></Section><Section N='Geometry' IX='0'><Cell N='NoFill' V='0'/><Cell N='NoLine' V='0'/><Cell N='NoShow' V='0'/><Cell N='NoSnap' V='0'/><Cell N='NoQuickDrag' V='0'/><Row T='RelMoveTo' IX='1'><Cell N='X' V='0'/><Cell N='Y' V='0'/></Row><Row T='RelLineTo' IX='2'><Cell N='X' V='1'/><Cell N='Y' V='0'/></Row><Row T='RelLineTo' IX='3'><Cell N='X' V='1'/><Cell N='Y' V='1'/></Row><Row T='RelLineTo' IX='4'><Cell N='X' V='0'/><Cell N='Y' V='1'/></Row><Row T='RelLineTo' IX='5'><Cell N='X' V='0'/><Cell N='Y' V='0'/></Row></Section><Text><cp IX='0'/>Al
</Text></Shape><Shape ID='353' Type='Group' LineStyle='3' FillStyle='3' TextStyle='3'><Cell N='PinX' V='2.623914799111658' F='Sheet.369!Width*0.47051635968684'/><Cell N='PinY' V='2.002749674424829' F='Sheet.369!Height*0.84691254880898'/><Cell N='Width' V='0.9171209368059925' F='Sheet.369!Width*0.16445671358103'/><Cell N='Height' V='0.3267720388416269' F='Sheet.369!Height*0.13818369006818'/><Cell N='LocPinX' V='0.4585604684029963' F='Width*0.5'/><Cell N='LocPinY' V='0.1633860194208134' F='Height*0.5'/><Cell N='Angle' V='0'/><Cell N='FlipX' V='0'/><Cell N='FlipY' V='0'/><Cell N='ResizeMode' V='0'/><Cell N='QuickStyleVariation' V='2'/><Shapes><Shape ID='35' Type='Shape' LineStyle='3' FillStyle='3' TextStyle='3'><Cell N='PinX' V='0.4585604684029963' F='Sheet.353!Width*0.5'/><Cell N='PinY' V='0.07569310603498369' F='Sheet.353!Height*0.231638870643'/><Cell N='Width' V='0.9171209368059927' F='Sheet.353!Width*1'/><Cell N='Height' V='0.1513862120699673' F='Sheet.353!Height*0.46327774128599'/><Cell N='LocPinX' V='0.4585604684029963' F='Width*0.5'/><Cell N='LocPinY' V='0.07569310603498365' F='Height*0.5'/><Cell N='Angle' V='0'/><Cell N='FlipX' V='0'/><Cell N='FlipY' V='0'/><Cell N='ResizeMode' V='0'/><Cell N='LineWeight' V='0'/><Cell N='LineColor' V='0'/><Cell N='LinePattern' V='0'/><Cell N='Rounding' V='0'/><Cell N='EndArrowSize' V='0'/><Cell N='LineCap' V='0'/><Cell N='BeginArrowSize' V='0'/><Cell N='FillForegnd' V='#d8d8d8' F='THEMEGUARD(MSOTINT(RGB(255,255,255),-15))'/><Cell N='FillBkgnd' V='#e2e2e2' F='THEMEGUARD(SHADE(FillForegnd,LUMDIFF(THEMEVAL("FillColor"),THEMEVAL("FillColor2"))))'/><Cell N='FillPattern' V='1'/><Cell N='ShdwForegnd' V='0'/><Cell N='ShdwPattern' V='0'/><Cell N='FillForegndTrans' V='0.07'/><Cell N='FillBkgndTrans' V='0.07'/><Cell N='ShapeShdwShow' V='2'/><Cell N='FillGradientEnabled' V='0'/><Cell N='RotateGradientWithShape' V='0'/><Section N='Character'><Row IX='0'><Cell N='Font' V='Arial Unicode MS'/><Cell N='Style' V='0'/><Cell N='Size' V='0.1111111111111111' U='PT'/><Cell N='AsianFont' V='Arial Unicode MS'/><Cell N='ComplexScriptFont' V='Arial Unicode MS'/></Row></Section><Section N='Geometry' IX='0'><Cell N='NoFill' V='0'/><Cell N='NoLine' V='0'/><Cell N='NoShow' V='0'/><Cell N='NoSnap' V='0'/><Cell N='NoQuickDrag' V='0'/><Row T='RelMoveTo' IX='1'><Cell N='X' V='1'/><Cell N='Y' V='1'/></Row><Row T='PolylineTo' IX='2'><Cell N='X' V='0.9171209368059926' F='Width*1'/><Cell N='Y' V='0.1513862120699673' F='Height*1'/><Cell N='A' V='POLYLINE(0, 0, 0,1, 0,0, 1,0)' U='POLYLINE' F='POLYLINE(0,0,0,1,0,0,1,0)'/></Row></Section></Shape><Shape ID='36' Type='Shape' LineStyle='3' FillStyle='3' TextStyle='3'><Cell N='PinX' V='0.4585604684029963' F='Sheet.353!Width*0.5'/><Cell N='PinY' V='0.2390791254557998' F='Sheet.353!Height*0.731638870643'/><Cell N='Width' V='0.9171209368059927' F='Sheet.353!Width*1'/><Cell N='Height' V='0.175385826771655' F='Sheet.353!Height*0.53672225871399'/><Cell N='LocPinX' V='0.4585604684029963' F='Width*0.5'/><Cell N='LocPinY' V='0.08769291338582752' F='Height*0.5'/><Cell N='Angle' V='0'/><Cell N='FlipX' V='0'/><Cell N='FlipY' V='0'/><Cell N='ResizeMode' V='0'/><Cell N='LineWeight' V='0'/><Cell N='LineColor' V='0'/><Cell N='LinePattern' V='0'/><Cell N='Rounding' V='0'/><Cell N='EndArrowSize' V='0'/><Cell N='LineCap' V='0'/><Cell N='BeginArrowSize' V='0'/><Cell N='FillForegnd' V='#5a6c83' F='THEMEGUARD(RGB(90,108,131))'/><Cell N='FillBkgnd' V='1'/><Cell N='FillPattern' V='1'/><Cell N='ShdwForegnd' V='0'/><Cell N='ShdwPattern' V='0'/><Cell N='ShapeShdwShow' V='2'/><Cell N='FillGradientEnabled' V='0'/><Cell N='RotateGradientWithShape' V='0'/><Section N='Character'><Row IX='0'><Cell N='Font' V='Arial Unicode MS'/><Cell N='Style' V='0'/><Cell N='Size' V='0.1111111111111111' U='PT'/><Cell N='AsianFont' V='Arial Unicode MS'/><Cell N='ComplexScriptFont' V='Arial Unicode MS'/></Row></Section><Section N='Geometry' IX='0'><Cell N='NoFill' V='0'/><Cell N='NoLine' V='0'/><Cell N='NoShow' V='0'/><Cell N='NoSnap' V='0'/><Cell N='NoQuickDrag' V='0'/><Row T='RelMoveTo' IX='1'><Cell N='X' V='0'/><Cell N='Y' V='1'/></Row><Row T='PolylineTo' IX='2'><Cell N='X' V='0' F='Width*0'/><Cell N='Y' V='0.175385826771655' F='Height*1'/><Cell N='A' V='POLYLINE(0, 0, 0,0, 1,0, 1,1, 0,1)' U='POLYLINE' F='POLYLINE(0,0,0,0,1,0,1,1,0,1)'/></Row></Section></Shape><Shape ID='185' Type='Shape' LineStyle='3' FillStyle='3' TextStyle='3'><Cell N='PinX' V='0.4585604684029963' F='Sheet.353!Width*0.5'/><Cell N='PinY' V='0.2390791254557962' F='Sheet.353!Height*0.73163887064299'/><Cell N='Width' V='0.5511811023622047' F='Sheet.353!Width*0.60099064391854'/><Cell N='Height' V='0.1753858267716533' F='Sheet.353!Height*0.53672225871399'/><Cell N='LocPinX' V='0.2755905511811024' F='Width*0.5'/><Cell N='LocPinY' V='0.08769291338582663' F='Height*0.5'/><Cell N='Angle' V='0'/><Cell N='FlipX' V='0'/><Cell N='FlipY' V='0'/><Cell N='ResizeMode' V='0'/><Cell N='LineWeight' V='0'/><Cell N='LineColor' V='0'/><Cell N='LinePattern' V='0' F='THEMEGUARD(0)'/><Cell N='Rounding' V='0'/><Cell N='EndArrowSize' V='0'/><Cell N='LineCap' V='0'/><Cell N='BeginArrowSize' V='0'/><Cell N='FillForegnd' V='0'/><Cell N='FillBkgnd' V='1'/><Cell N='FillPattern' V='0' F='THEMEGUARD(0)'/><Cell N='ShdwForegnd' V='0'/><Cell N='ShdwPattern' V='0' F='THEMEGUARD(0)'/><Cell N='ShapeShdwShow' V='2'/><Cell N='LeftMargin' V='0'/><Cell N='RightMargin' V='0'/><Cell N='TopMargin' V='0'/><Cell N='BottomMargin' V='0'/><Cell N='LineGradientEnabled' V='0' F='THEMEGUARD(FALSE)'/><Cell N='FillGradientEnabled' V='0' F='THEMEGUARD(FALSE)'/><Cell N='QuickStyleVariation' V='3'/><Section N='Character'><Row IX='0'><Cell N='Font' V='Arial'/><Cell N='Color' V='0'/><Cell N='Style' V='0'/><Cell N='Size' V='0.1111111111111111' U='PT'/><Cell N='AsianFont' V='Arial Unicode MS'/><Cell N='ComplexScriptFont' V='Arial'/></Row><Row IX='1'><Cell N='Font' V='Arial'/><Cell N='Color' V='0'/><Cell N='Style' V='0'/><Cell N='Case' V='0'/><Cell N='Pos' V='2'/><Cell N='FontScale' V='1'/><Cell N='Size' V='0.1111111111111111' U='PT'/><Cell N='DblUnderline' V='0'/><Cell N='Overline' V='0'/><Cell N='Strikethru' V='0'/><Cell N='DoubleStrikethrough' V='0'/><Cell N='Letterspace' V='0'/><Cell N='ColorTrans' V='0'/><Cell N='AsianFont' V='Arial Unicode MS'/><Cell N='ComplexScriptFont' V='Arial'/><Cell N='ComplexScriptSize' V='-1'/><Cell N='LangID' V='zh-CN'/></Row><Row IX='2'><Cell N='Font' V='Arial'/><Cell N='Color' V='0'/><Cell N='Style' V='0'/><Cell N='Case' V='0'/><Cell N='Pos' V='0'/><Cell N='FontScale' V='1'/><Cell N='Size' V='0.1111111111111111' U='PT'/><Cell N='DblUnderline' V='0'/><Cell N='Overline' V='0'/><Cell N='Strikethru' V='0'/><Cell N='DoubleStrikethrough' V='0'/><Cell N='Letterspace' V='0'/><Cell N='ColorTrans' V='0'/><Cell N='AsianFont' V='Arial Unicode MS'/><Cell N='ComplexScriptFont' V='Arial'/><Cell N='ComplexScriptSize' V='-1'/><Cell N='LangID' V='zh-CN'/></Row><Row IX='3'><Cell N='Font' V='Arial'/><Cell N='Color' V='0'/><Cell N='Style' V='0'/><Cell N='Case' V='0'/><Cell N='Pos' V='2'/><Cell N='FontScale' V='1'/><Cell N='Size' V='0.1111111111111111' U='PT'/><Cell N='DblUnderline' V='0'/><Cell N='Overline' V='0'/><Cell N='Strikethru' V='0'/><Cell N='DoubleStrikethrough' V='0'/><Cell N='Letterspace' V='0'/><Cell N='ColorTrans' V='0'/><Cell N='AsianFont' V='Arial Unicode MS'/><Cell N='ComplexScriptFont' V='Arial'/><Cell N='ComplexScriptSize' V='-1'/><Cell N='LangID' V='zh-CN'/></Row><Row IX='4'><Cell N='Font' V='Arial'/><Cell N='Color' V='0'/><Cell N='Style' V='0'/><Cell N='Case' V='0'/><Cell N='Pos' V='0'/><Cell N='FontScale' V='1'/><Cell N='Size' V='0.1111111111111111' U='PT'/><Cell N='DblUnderline' V='0'/><Cell N='Overline' V='0'/><Cell N='Strikethru' V='0'/><Cell N='DoubleStrikethrough' V='0'/><Cell N='Letterspace' V='0'/><Cell N='ColorTrans' V='0'/><Cell N='AsianFont' V='Arial Unicode MS'/><Cell N='ComplexScriptFont' V='Arial'/><Cell N='ComplexScriptSize' V='-1'/><Cell N='LangID' V='zh-CN'/></Row></Section><Section N='Geometry' IX='0'><Cell N='NoFill' V='0'/><Cell N='NoLine' V='0'/><Cell N='NoShow' V='0'/><Cell N='NoSnap' V='0'/><Cell N='NoQuickDrag' V='0'/><Row T='RelMoveTo' IX='1'><Cell N='X' V='0'/><Cell N='Y' V='0'/></Row><Row T='RelLineTo' IX='2'><Cell N='X' V='1'/><Cell N='Y' V='0'/></Row><Row T='RelLineTo' IX='3'><Cell N='X' V='1'/><Cell N='Y' V='1'/></Row><Row T='RelLineTo' IX='4'><Cell N='X' V='0'/><Cell N='Y' V='1'/></Row><Row T='RelLineTo' IX='5'><Cell N='X' V='0'/><Cell N='Y' V='0'/></Row></Section><Text><cp IX='0'/>Ta<cp IX='1'/>2<cp IX='2'/>O<cp IX='3'/>5<cp IX='4'/>
</Text></Shape></Shapes></Shape><Shape ID='355' Type='Group' LineStyle='3' FillStyle='3' TextStyle='3'><Cell N='PinX' V='0.4585604684029968' F='Sheet.369!Width*0.082228356790516'/><Cell N='PinY' V='1.915056761039' F='Sheet.369!Height*0.80982941768357'/><Cell N='Width' V='0.9171209368059929' F='Sheet.369!Width*0.16445671358103'/><Cell N='Height' V='0.1513862120699683' F='Sheet.369!Height*0.064017427817351'/><Cell N='LocPinX' V='0.4585604684029965' F='Width*0.5'/><Cell N='LocPinY' V='0.07569310603498414' F='Height*0.5'/><Cell N='Angle' V='0'/><Cell N='FlipX' V='0'/><Cell N='FlipY' V='0'/><Cell N='ResizeMode' V='0'/><Cell N='QuickStyleVariation' V='2'/><Shapes><Shape ID='30' Type='Shape' LineStyle='3' FillStyle='3' TextStyle='3'><Cell N='PinX' V='0.4585604684029965' F='Sheet.355!Width*0.5'/><Cell N='PinY' V='0.07569310603498414' F='Sheet.355!Height*0.5'/><Cell N='Width' V='0.9171209368059928' F='Sheet.355!Width*1'/><Cell N='Height' V='0.1513862120699673' F='Sheet.355!Height*0.99999999999999'/><Cell N='LocPinX' V='0.4585604684029963' F='Width*0.5'/><Cell N='LocPinY' V='0.07569310603498365' F='Height*0.5'/><Cell N='Angle' V='0'/><Cell N='FlipX' V='0'/><Cell N='FlipY' V='0'/><Cell N='ResizeMode' V='0'/><Cell N='LineWeight' V='0'/><Cell N='LineColor' V='0'/><Cell N='LinePattern' V='0'/><Cell N='Rounding' V='0'/><Cell N='EndArrowSize' V='0'/><Cell N='LineCap' V='0'/><Cell N='BeginArrowSize' V='0'/><Cell N='FillForegnd' V='#d8d8d8' F='THEMEGUARD(MSOTINT(RGB(255,255,255),-15))'/><Cell N='FillBkgnd' V='#e2e2e2' F='THEMEGUARD(SHADE(FillForegnd,LUMDIFF(THEMEVAL("FillColor"),THEMEVAL("FillColor2"))))'/><Cell N='FillPattern' V='1'/><Cell N='ShdwForegnd' V='0'/><Cell N='ShdwPattern' V='0'/><Cell N='FillForegndTrans' V='0.07'/><Cell N='FillBkgndTrans' V='0.07'/><Cell N='ShapeShdwShow' V='2'/><Cell N='FillGradientEnabled' V='0'/><Cell N='RotateGradientWithShape' V='0'/><Section N='Character'><Row IX='0'><Cell N='Font' V='Arial Unicode MS'/><Cell N='Style' V='0'/><Cell N='Size' V='0.1111111111111111' U='PT'/><Cell N='AsianFont' V='Arial Unicode MS'/><Cell N='ComplexScriptFont' V='Arial Unicode MS'/></Row></Section><Section N='Geometry' IX='0'><Cell N='NoFill' V='0'/><Cell N='NoLine' V='0'/><Cell N='NoShow' V='0'/><Cell N='NoSnap' V='0'/><Cell N='NoQuickDrag' V='0'/><Row T='RelMoveTo' IX='1'><Cell N='X' V='1'/><Cell N='Y' V='1'/></Row><Row T='PolylineTo' IX='2'><Cell N='X' V='0.9171209368059926' F='Width*1'/><Cell N='Y' V='0.1513862120699673' F='Height*1'/><Cell N='A' V='POLYLINE(0, 0, 0,1, 0,0, 1,0)' U='POLYLINE' F='POLYLINE(0,0,0,1,0,0,1,0)'/></Row></Section></Shape><Shape ID='186' Type='Shape' LineStyle='3' FillStyle='3' TextStyle='3'><Cell N='PinX' V='0.4585604684029965' F='Sheet.355!Width*0.5'/><Cell N='PinY' V='0.07569310603498414' F='Sheet.355!Height*0.5'/><Cell N='Width' V='0.5511811023622047' F='Sheet.355!Width*0.60099064391854'/><Cell N='Height' V='0.1513862120699683' F='Sheet.355!Height*1'/><Cell N='LocPinX' V='0.2755905511811024' F='Width*0.5'/><Cell N='LocPinY' V='0.07569310603498415' F='Height*0.5'/><Cell N='Angle' V='0'/><Cell N='FlipX' V='0'/><Cell N='FlipY' V='0'/><Cell N='ResizeMode' V='0'/><Cell N='LineWeight' V='0'/><Cell N='LineColor' V='0'/><Cell N='LinePattern' V='0'/><Cell N='Rounding' V='0'/><Cell N='EndArrowSize' V='0'/><Cell N='LineCap' V='0'/><Cell N='BeginArrowSize' V='0'/><Cell N='FillForegnd' V='0'/><Cell N='FillBkgnd' V='1'/><Cell N='FillPattern' V='0'/><Cell N='ShdwForegnd' V='0'/><Cell N='ShdwPattern' V='0'/><Cell N='ShapeShdwShow' V='2'/><Cell N='LeftMargin' V='0'/><Cell N='RightMargin' V='0'/><Cell N='TopMargin' V='0'/><Cell N='BottomMargin' V='0'/><Section N='Character'><Row IX='0'><Cell N='Font' V='Arial'/><Cell N='Color' V='0'/><Cell N='Style' V='0'/><Cell N='Size' V='0.09722222222222221' U='PT'/><Cell N='AsianFont' V='Arial Unicode MS'/><Cell N='ComplexScriptFont' V='Arial'/></Row><Row IX='1'><Cell N='Font' V='Arial'/><Cell N='Color' V='0'/><Cell N='Style' V='0'/><Cell N='Case' V='0'/><Cell N='Pos' V='0'/><Cell N='FontScale' V='1'/><Cell N='Size' V='0.1111111111111111' U='PT'/><Cell N='DblUnderline' V='0'/><Cell N='Overline' V='0'/><Cell N='Strikethru' V='0'/><Cell N='DoubleStrikethrough' V='0'/><Cell N='Letterspace' V='0'/><Cell N='ColorTrans' V='0'/><Cell N='AsianFont' V='Arial Unicode MS'/><Cell N='ComplexScriptFont' V='Arial'/><Cell N='ComplexScriptSize' V='-1'/><Cell N='LangID' V='zh-CN'/></Row></Section><Section N='Geometry' IX='0'><Cell N='NoFill' V='1'/><Cell N='NoLine' V='0'/><Cell N='NoShow' V='0'/><Cell N='NoSnap' V='0'/><Cell N='NoQuickDrag' V='0'/><Row T='RelMoveTo' IX='1'><Cell N='X' V='1'/><Cell N='Y' V='1'/></Row><Row T='PolylineTo' IX='2'><Cell N='X' V='0.5511811023622047' F='Width*1'/><Cell N='Y' V='0.1513862120699683' F='Height*1'/><Cell N='A' V='POLYLINE(0, 0, 0,1, 0,0, 1,0)' U='POLYLINE' F='POLYLINE(0,0,0,1,0,0,1,0)'/></Row></Section><Text><cp IX='0'/>Fused silica<cp IX='1'/>
</Text></Shape></Shapes></Shape><Shape ID='356' Type='Group' LineStyle='3' FillStyle='3' TextStyle='3'><Cell N='PinX' V='2.623914799111658' F='Sheet.369!Width*0.47051635968684'/><Cell N='PinY' V='0.2684975132717353' F='Sheet.369!Height*0.11354085646233'/><Cell N='Width' V='0.9171209368059925' F='Sheet.369!Width*0.16445671358103'/><Cell N='Height' V='0.3622047244094464' F='Sheet.369!Height*0.15316728308961'/><Cell N='LocPinX' V='0.4585604684029963' F='Width*0.5'/><Cell N='LocPinY' V='0.1811023622047232' F='Height*0.5'/><Cell N='Angle' V='0'/><Cell N='FlipX' V='0'/><Cell N='FlipY' V='0'/><Cell N='ResizeMode' V='0'/><Cell N='QuickStyleVariation' V='2'/><Shapes><Shape ID='139' Type='Group' LineStyle='3' FillStyle='3' TextStyle='3'><Cell N='PinX' V='0.4585604684029963' F='Sheet.356!Width*0.5'/><Cell N='PinY' V='0.3425196850393677' F='Sheet.356!Height*0.94565217391304'/><Cell N='Width' V='0.8365615196602269' F='Sheet.356!Width*0.91216052985735'/><Cell N='Height' V='0.03937007874015748' F='Sheet.356!Height*0.10869565217391'/><Cell N='LocPinX' V='0.4182807598301134' F='Width*0.5'/><Cell N='LocPinY' V='0.01968503937007874' F='Height*0.5'/><Cell N='Angle' V='0'/><Cell N='FlipX' V='0'/><Cell N='FlipY' V='0'/><Cell N='ResizeMode' V='0'/><Cell N='QuickStyleVariation' V='2'/><Cell N='FillForegnd' V='#5bc4d3' F='THEMEGUARD(RGB(91,196,211))'/><Cell N='FillPattern' V='1'/><Cell N='FillForegndTrans' V='0'/><Cell N='FillBkgndTrans' V='0'/><Cell N='ShapeShdwShow' V='2'/><Cell N='FillGradientEnabled' V='0'/><Cell N='RotateGradientWithShape' V='0'/><Section N='Character'><Row IX='0'><Cell N='Style' V='0'/><Cell N='Size' V='0.1944444444444445'/></Row></Section><Shapes><Shape ID='140' Type='Shape' LineStyle='3' FillStyle='3' TextStyle='3'><Cell N='PinX' V='0.0329590959604967' F='Sheet.139!Width*0.039398293115231'/><Cell N='PinY' V='0.01968503937007874' F='Sheet.139!Height*0.5'/><Cell N='Width' V='0.06591819192099256' F='Sheet.139!Width*0.078796586230461'/><Cell N='Height' V='0.03937007874015748' F='Sheet.139!Height*1'/><Cell N='LocPinX' V='0.03295909596049628' F='Width*0.5'/><Cell N='LocPinY' V='0.01968503937007874' F='Height*0.5'/><Cell N='Angle' V='0'/><Cell N='FlipX' V='0'/><Cell N='FlipY' V='0'/><Cell N='ResizeMode' V='0'/><Cell N='LineWeight' V='0'/><Cell N='LineColor' V='0'/><Cell N='LinePattern' V='0'/><Cell N='Rounding' V='0'/><Cell N='EndArrowSize' V='0'/><Cell N='LineCap' V='0'/><Cell N='BeginArrowSize' V='0'/><Cell N='FillForegnd' V='#5bc4d3' F='THEMEGUARD(RGB(91,196,211))'/><Cell N='FillBkgnd' V='1'/><Cell N='FillPattern' V='1'/><Cell N='ShdwForegnd' V='0'/><Cell N='ShdwPattern' V='0'/><Cell N='FillForegndTrans' V='0'/><Cell N='FillBkgndTrans' V='0'/><Cell N='ShapeShdwShow' V='2'/><Cell N='FillGradientEnabled' V='0'/><Cell N='RotateGradientWithShape' V='0'/><Section N='Character'><Row IX='0'><Cell N='Font' V='Arial Unicode MS'/><Cell N='Style' V='0'/><Cell N='Size' V='0.1111111111111111' U='PT'/><Cell N='AsianFont' V='Arial Unicode MS'/><Cell N='ComplexScriptFont' V='Arial Unicode MS'/></Row></Section><Section N='Geometry' IX='0'><Cell N='NoFill' V='0'/><Cell N='NoLine' V='0'/><Cell N='NoShow' V='0'/><Cell N='NoSnap' V='0'/><Cell N='NoQuickDrag' V='0'/><Row T='RelMoveTo' IX='1'><Cell N='X' V='0'/><Cell N='Y' V='1'/></Row><Row T='PolylineTo' IX='2'><Cell N='X' V='0' F='Width*0'/><Cell N='Y' V='0.03937007874015748' F='Height*1'/><Cell N='A' V='POLYLINE(0, 0, 0,0, 1,0, 1,1, 0,1)' U='POLYLINE' F='POLYLINE(0,0,0,0,1,0,1,1,0,1)'/></Row></Section></Shape><Shape ID='141' Type='Shape' LineStyle='3' FillStyle='3' TextStyle='3'><Cell N='PinX' V='0.2193115283666577' F='Sheet.139!Width*0.26215827911345'/><Cell N='PinY' V='0.01968503937007835' F='Sheet.139!Height*0.49999999999999'/><Cell N='Width' V='0.1295931758530246' F='Sheet.139!Width*0.15491171038522'/><Cell N='Height' V='0.03937007874015708' F='Sheet.139!Height*0.99999999999999'/><Cell N='LocPinX' V='0.0647965879265123' F='Width*0.5'/><Cell N='LocPinY' V='0.01968503937007854' F='Height*0.5'/><Cell N='Angle' V='0'/><Cell N='FlipX' V='0'/><Cell N='FlipY' V='0'/><Cell N='ResizeMode' V='0'/><Cell N='LineWeight' V='0'/><Cell N='LineColor' V='0'/><Cell N='LinePattern' V='0'/><Cell N='Rounding' V='0'/><Cell N='EndArrowSize' V='0'/><Cell N='LineCap' V='0'/><Cell N='BeginArrowSize' V='0'/><Cell N='FillForegnd' V='#5bc4d3' F='THEMEGUARD(RGB(91,196,211))'/><Cell N='FillBkgnd' V='1'/><Cell N='FillPattern' V='1'/><Cell N='ShdwForegnd' V='0'/><Cell N='ShdwPattern' V='0'/><Cell N='FillForegndTrans' V='0'/><Cell N='FillBkgndTrans' V='0'/><Cell N='ShapeShdwShow' V='2'/><Cell N='FillGradientEnabled' V='0'/><Cell N='RotateGradientWithShape' V='0'/><Section N='Character'><Row IX='0'><Cell N='Font' V='Arial Unicode MS'/><Cell N='Style' V='0'/><Cell N='Size' V='0.1111111111111111' U='PT'/><Cell N='AsianFont' V='Arial Unicode MS'/><Cell N='ComplexScriptFont' V='Arial Unicode MS'/></Row></Section><Section N='Geometry' IX='0'><Cell N='NoFill' V='0'/><Cell N='NoLine' V='0'/><Cell N='NoShow' V='0'/><Cell N='NoSnap' V='0'/><Cell N='NoQuickDrag' V='0'/><Row T='RelMoveTo' IX='1'><Cell N='X' V='0'/><Cell N='Y' V='1'/></Row><Row T='PolylineTo' IX='2'><Cell N='X' V='0' F='Width*0'/><Cell N='Y' V='0.03937007874015708' F='Height*1'/><Cell N='A' V='POLYLINE(0, 0, 0,0, 1,0, 1,1, 0,1)' U='POLYLINE' F='POLYLINE(0,0,0,0,1,0,1,1,0,1)'/></Row></Section></Shape><Shape ID='142' Type='Shape' LineStyle='3' FillStyle='3' TextStyle='3'><Cell N='PinX' V='0.4325170998213983' F='Sheet.139!Width*0.51701768448191'/><Cell N='PinY' V='0.01968503937007835' F='Sheet.139!Height*0.49999999999999'/><Cell N='Width' V='0.06591819192099256' F='Sheet.139!Width*0.078796586230461'/><Cell N='Height' V='0.03937007874015708' F='Sheet.139!Height*0.99999999999999'/><Cell N='LocPinX' V='0.03295909596049628' F='Width*0.5'/><Cell N='LocPinY' V='0.01968503937007854' F='Height*0.5'/><Cell N='Angle' V='0'/><Cell N='FlipX' V='0'/><Cell N='FlipY' V='0'/><Cell N='ResizeMode' V='0'/><Cell N='LineWeight' V='0'/><Cell N='LineColor' V='0'/><Cell N='LinePattern' V='0'/><Cell N='Rounding' V='0'/><Cell N='EndArrowSize' V='0'/><Cell N='LineCap' V='0'/><Cell N='BeginArrowSize' V='0'/><Cell N='FillForegnd' V='#5bc4d3' F='THEMEGUARD(RGB(91,196,211))'/><Cell N='FillBkgnd' V='1'/><Cell N='FillPattern' V='1'/><Cell N='ShdwForegnd' V='0'/><Cell N='ShdwPattern' V='0'/><Cell N='FillForegndTrans' V='0'/><Cell N='FillBkgndTrans' V='0'/><Cell N='ShapeShdwShow' V='2'/><Cell N='FillGradientEnabled' V='0'/><Cell N='RotateGradientWithShape' V='0'/><Section N='Character'><Row IX='0'><Cell N='Font' V='Arial Unicode MS'/><Cell N='Style' V='0'/><Cell N='Size' V='0.1111111111111111' U='PT'/><Cell N='AsianFont' V='Arial Unicode MS'/><Cell N='ComplexScriptFont' V='Arial Unicode MS'/></Row></Section><Section N='Geometry' IX='0'><Cell N='NoFill' V='0'/><Cell N='NoLine' V='0'/><Cell N='NoShow' V='0'/><Cell N='NoSnap' V='0'/><Cell N='NoQuickDrag' V='0'/><Row T='RelMoveTo' IX='1'><Cell N='X' V='0'/><Cell N='Y' V='1'/></Row><Row T='PolylineTo' IX='2'><Cell N='X' V='0' F='Width*0'/><Cell N='Y' V='0.03937007874015708' F='Height*1'/><Cell N='A' V='POLYLINE(0, 0, 0,0, 1,0, 1,1, 0,1)' U='POLYLINE' F='POLYLINE(0,0,0,0,1,0,1,1,0,1)'/></Row></Section></Shape><Shape ID='143' Type='Shape' LineStyle='3' FillStyle='3' TextStyle='3'><Cell N='PinX' V='0.598122350090873' F='Sheet.139!Width*0.71497712485485'/><Cell N='PinY' V='0.01968503937007835' F='Sheet.139!Height*0.49999999999999'/><Cell N='Width' V='0.06591819192099256' F='Sheet.139!Width*0.078796586230461'/><Cell N='Height' V='0.03937007874015708' F='Sheet.139!Height*0.99999999999999'/><Cell N='LocPinX' V='0.03295909596049628' F='Width*0.5'/><Cell N='LocPinY' V='0.01968503937007854' F='Height*0.5'/><Cell N='Angle' V='0'/><Cell N='FlipX' V='0'/><Cell N='FlipY' V='0'/><Cell N='ResizeMode' V='0'/><Cell N='LineWeight' V='0'/><Cell N='LineColor' V='0'/><Cell N='LinePattern' V='0'/><Cell N='Rounding' V='0'/><Cell N='EndArrowSize' V='0'/><Cell N='LineCap' V='0'/><Cell N='BeginArrowSize' V='0'/><Cell N='FillForegnd' V='#5bc4d3' F='THEMEGUARD(RGB(91,196,211))'/><Cell N='FillBkgnd' V='1'/><Cell N='FillPattern' V='1'/><Cell N='ShdwForegnd' V='0'/><Cell N='ShdwPattern' V='0'/><Cell N='FillForegndTrans' V='0'/><Cell N='FillBkgndTrans' V='0'/><Cell N='ShapeShdwShow' V='2'/><Cell N='FillGradientEnabled' V='0'/><Cell N='RotateGradientWithShape' V='0'/><Section N='Character'><Row IX='0'><Cell N='Font' V='Arial Unicode MS'/><Cell N='Style' V='0'/><Cell N='Size' V='0.1111111111111111' U='PT'/><Cell N='AsianFont' V='Arial Unicode MS'/><Cell N='ComplexScriptFont' V='Arial Unicode MS'/></Row></Section><Section N='Geometry' IX='0'><Cell N='NoFill' V='0'/><Cell N='NoLine' V='0'/><Cell N='NoShow' V='0'/><Cell N='NoSnap' V='0'/><Cell N='NoQuickDrag' V='0'/><Row T='RelMoveTo' IX='1'><Cell N='X' V='0'/><Cell N='Y' V='1'/></Row><Row T='PolylineTo' IX='2'><Cell N='X' V='0' F='Width*0'/><Cell N='Y' V='0.03937007874015708' F='Height*1'/><Cell N='A' V='POLYLINE(0, 0, 0,0, 1,0, 1,1, 0,1)' U='POLYLINE' F='POLYLINE(0,0,0,0,1,0,1,1,0,1)'/></Row></Section></Shape><Shape ID='144' Type='Shape' LineStyle='3' FillStyle='3' TextStyle='3'><Cell N='PinX' V='0.7836650120300394' F='Sheet.139!Width*0.93676913605628'/><Cell N='PinY' V='0.01968503937007835' F='Sheet.139!Height*0.49999999999999'/><Cell N='Width' V='0.1057930152603833' F='Sheet.139!Width*0.12646172788745'/><Cell N='Height' V='0.03937007874015708' F='Sheet.139!Height*0.99999999999999'/><Cell N='LocPinX' V='0.05289650763019163' F='Width*0.5'/><Cell N='LocPinY' V='0.01968503937007854' F='Height*0.5'/><Cell N='Angle' V='0'/><Cell N='FlipX' V='0'/><Cell N='FlipY' V='0'/><Cell N='ResizeMode' V='0'/><Cell N='LineWeight' V='0'/><Cell N='LineColor' V='0'/><Cell N='LinePattern' V='0'/><Cell N='Rounding' V='0'/><Cell N='EndArrowSize' V='0'/><Cell N='LineCap' V='0'/><Cell N='BeginArrowSize' V='0'/><Cell N='FillForegnd' V='#5bc4d3' F='THEMEGUARD(RGB(91,196,211))'/><Cell N='FillBkgnd' V='1'/><Cell N='FillPattern' V='1'/><Cell N='ShdwForegnd' V='0'/><Cell N='ShdwPattern' V='0'/><Cell N='FillForegndTrans' V='0'/><Cell N='FillBkgndTrans' V='0'/><Cell N='ShapeShdwShow' V='2'/><Cell N='FillGradientEnabled' V='0'/><Cell N='RotateGradientWithShape' V='0'/><Section N='Character'><Row IX='0'><Cell N='Font' V='Arial Unicode MS'/><Cell N='Style' V='0'/><Cell N='Size' V='0.1111111111111111' U='PT'/><Cell N='AsianFont' V='Arial Unicode MS'/><Cell N='ComplexScriptFont' V='Arial Unicode MS'/></Row></Section><Section N='Geometry' IX='0'><Cell N='NoFill' V='0'/><Cell N='NoLine' V='0'/><Cell N='NoShow' V='0'/><Cell N='NoSnap' V='0'/><Cell N='NoQuickDrag' V='0'/><Row T='RelMoveTo' IX='1'><Cell N='X' V='0'/><Cell N='Y' V='1'/></Row><Row T='PolylineTo' IX='2'><Cell N='X' V='0' F='Width*0'/><Cell N='Y' V='0.03937007874015708' F='Height*1'/><Cell N='A' V='POLYLINE(0, 0, 0,0, 1,0, 1,1, 0,1)' U='POLYLINE' F='POLYLINE(0,0,0,0,1,0,1,1,0,1)'/></Row></Section></Shape></Shapes></Shape><Shape ID='145' Type='Shape' LineStyle='3' FillStyle='3' TextStyle='3'><Cell N='PinX' V='0.4585604684029963' F='Sheet.356!Width*0.5'/><Cell N='PinY' V='0.07569310603498369' F='Sheet.356!Height*0.20897879274876'/><Cell N='Width' V='0.9171209368059927' F='Sheet.356!Width*1'/><Cell N='Height' V='0.1513862120699673' F='Sheet.356!Height*0.41795758549752'/><Cell N='LocPinX' V='0.4585604684029963' F='Width*0.5'/><Cell N='LocPinY' V='0.07569310603498365' F='Height*0.5'/><Cell N='Angle' V='0'/><Cell N='FlipX' V='0'/><Cell N='FlipY' V='0'/><Cell N='ResizeMode' V='0'/><Cell N='LineWeight' V='0'/><Cell N='LineColor' V='0'/><Cell N='LinePattern' V='0'/><Cell N='Rounding' V='0'/><Cell N='EndArrowSize' V='0'/><Cell N='LineCap' V='0'/><Cell N='BeginArrowSize' V='0'/><Cell N='FillForegnd' V='#d8d8d8' F='THEMEGUARD(MSOTINT(RGB(255,255,255),-15))'/><Cell N='FillBkgnd' V='#e2e2e2' F='THEMEGUARD(SHADE(FillForegnd,LUMDIFF(THEMEVAL("FillColor"),THEMEVAL("FillColor2"))))'/><Cell N='FillPattern' V='1'/><Cell N='ShdwForegnd' V='0'/><Cell N='ShdwPattern' V='0'/><Cell N='FillForegndTrans' V='0.07'/><Cell N='FillBkgndTrans' V='0.07'/><Cell N='ShapeShdwShow' V='2'/><Cell N='FillGradientEnabled' V='0'/><Cell N='RotateGradientWithShape' V='0'/><Section N='Character'><Row IX='0'><Cell N='Font' V='Arial Unicode MS'/><Cell N='Style' V='0'/><Cell N='Size' V='0.1111111111111111' U='PT'/><Cell N='AsianFont' V='Arial Unicode MS'/><Cell N='ComplexScriptFont' V='Arial Unicode MS'/></Row></Section><Section N='Geometry' IX='0'><Cell N='NoFill' V='0'/><Cell N='NoLine' V='0'/><Cell N='NoShow' V='0'/><Cell N='NoSnap' V='0'/><Cell N='NoQuickDrag' V='0'/><Row T='RelMoveTo' IX='1'><Cell N='X' V='1'/><Cell N='Y' V='1'/></Row><Row T='PolylineTo' IX='2'><Cell N='X' V='0.9171209368059926' F='Width*1'/><Cell N='Y' V='0.1513862120699673' F='Height*1'/><Cell N='A' V='POLYLINE(0, 0, 0,1, 0,0, 1,0)' U='POLYLINE' F='POLYLINE(0,0,0,1,0,0,1,0)'/></Row></Section></Shape><Shape ID='147' Type='Group' LineStyle='3' FillStyle='3' TextStyle='3'><Cell N='PinX' V='0.4585604684029963' F='Sheet.356!Width*0.5'/><Cell N='PinY' V='0.237564699008936' F='Sheet.356!Height*0.65588514726381'/><Cell N='Width' V='0.8365615196602269' F='Sheet.356!Width*0.91216052985735'/><Cell N='Height' V='0.1753854414733311' F='Sheet.356!Height*0.48421632754594'/><Cell N='LocPinX' V='0.4182807598301134' F='Width*0.5'/><Cell N='LocPinY' V='0.08769272073666556' F='Height*0.5'/><Cell N='Angle' V='0'/><Cell N='FlipX' V='0'/><Cell N='FlipY' V='0'/><Cell N='ResizeMode' V='0'/><Cell N='QuickStyleVariation' V='2'/><Cell N='FillForegnd' V='#5a6c83' F='THEMEGUARD(RGB(90,108,131))'/><Cell N='FillPattern' V='1'/><Cell N='ShapeShdwShow' V='2'/><Cell N='FillGradientEnabled' V='0'/><Cell N='RotateGradientWithShape' V='0'/><Section N='Character'><Row IX='0'><Cell N='Style' V='0'/><Cell N='Size' V='0.1944444444444445'/></Row></Section><Shapes><Shape ID='148' Type='Shape' LineStyle='3' FillStyle='3' TextStyle='3'><Cell N='PinX' V='0.0329590959604967' F='Sheet.147!Width*0.039398293115231'/><Cell N='PinY' V='0.08769272073666556' F='Sheet.147!Height*0.5'/><Cell N='Width' V='0.06591819192099256' F='Sheet.147!Width*0.078796586230461'/><Cell N='Height' V='0.1753854414733311' F='Sheet.147!Height*1'/><Cell N='LocPinX' V='0.03295909596049628' F='Width*0.5'/><Cell N='LocPinY' V='0.08769272073666556' F='Height*0.5'/><Cell N='Angle' V='0'/><Cell N='FlipX' V='0'/><Cell N='FlipY' V='0'/><Cell N='ResizeMode' V='0'/><Cell N='LineWeight' V='0'/><Cell N='LineColor' V='0'/><Cell N='LinePattern' V='0'/><Cell N='Rounding' V='0'/><Cell N='EndArrowSize' V='0'/><Cell N='LineCap' V='0'/><Cell N='BeginArrowSize' V='0'/><Cell N='FillForegnd' V='#5a6c83' F='THEMEGUARD(RGB(90,108,131))'/><Cell N='FillBkgnd' V='1'/><Cell N='FillPattern' V='1'/><Cell N='ShdwForegnd' V='0'/><Cell N='ShdwPattern' V='0'/><Cell N='ShapeShdwShow' V='2'/><Cell N='FillGradientEnabled' V='0'/><Cell N='RotateGradientWithShape' V='0'/><Section N='Character'><Row IX='0'><Cell N='Font' V='Arial Unicode MS'/><Cell N='Style' V='0'/><Cell N='Size' V='0.1111111111111111' U='PT'/><Cell N='AsianFont' V='Arial Unicode MS'/><Cell N='ComplexScriptFont' V='Arial Unicode MS'/></Row></Section><Section N='Geometry' IX='0'><Cell N='NoFill' V='0'/><Cell N='NoLine' V='0'/><Cell N='NoShow' V='0'/><Cell N='NoSnap' V='0'/><Cell N='NoQuickDrag' V='0'/><Row T='RelMoveTo' IX='1'><Cell N='X' V='0'/><Cell N='Y' V='1'/></Row><Row T='PolylineTo' IX='2'><Cell N='X' V='0' F='Width*0'/><Cell N='Y' V='0.1753854414733311' F='Height*1'/><Cell N='A' V='POLYLINE(0, 0, 0,0, 1,0, 1,1, 0,1)' U='POLYLINE' F='POLYLINE(0,0,0,0,1,0,1,1,0,1)'/></Row></Section></Shape><Shape ID='149' Type='Shape' LineStyle='3' FillStyle='3' TextStyle='3'><Cell N='PinX' V='0.2193115283666577' F='Sheet.147!Width*0.26215827911345'/><Cell N='PinY' V='0.08769272073666382' F='Sheet.147!Height*0.49999999999999'/><Cell N='Width' V='0.1295931758530246' F='Sheet.147!Width*0.15491171038522'/><Cell N='Height' V='0.1753854414733294' F='Sheet.147!Height*0.99999999999999'/><Cell N='LocPinX' V='0.0647965879265123' F='Width*0.5'/><Cell N='LocPinY' V='0.08769272073666469' F='Height*0.5'/><Cell N='Angle' V='0'/><Cell N='FlipX' V='0'/><Cell N='FlipY' V='0'/><Cell N='ResizeMode' V='0'/><Cell N='LineWeight' V='0'/><Cell N='LineColor' V='0'/><Cell N='LinePattern' V='0'/><Cell N='Rounding' V='0'/><Cell N='EndArrowSize' V='0'/><Cell N='LineCap' V='0'/><Cell N='BeginArrowSize' V='0'/><Cell N='FillForegnd' V='#5a6c83' F='THEMEGUARD(RGB(90,108,131))'/><Cell N='FillBkgnd' V='1'/><Cell N='FillPattern' V='1'/><Cell N='ShdwForegnd' V='0'/><Cell N='ShdwPattern' V='0'/><Cell N='ShapeShdwShow' V='2'/><Cell N='FillGradientEnabled' V='0'/><Cell N='RotateGradientWithShape' V='0'/><Section N='Character'><Row IX='0'><Cell N='Font' V='Arial Unicode MS'/><Cell N='Style' V='0'/><Cell N='Size' V='0.1111111111111111' U='PT'/><Cell N='AsianFont' V='Arial Unicode MS'/><Cell N='ComplexScriptFont' V='Arial Unicode MS'/></Row></Section><Section N='Geometry' IX='0'><Cell N='NoFill' V='0'/><Cell N='NoLine' V='0'/><Cell N='NoShow' V='0'/><Cell N='NoSnap' V='0'/><Cell N='NoQuickDrag' V='0'/><Row T='RelMoveTo' IX='1'><Cell N='X' V='0'/><Cell N='Y' V='1'/></Row><Row T='PolylineTo' IX='2'><Cell N='X' V='0' F='Width*0'/><Cell N='Y' V='0.1753854414733294' F='Height*1'/><Cell N='A' V='POLYLINE(0, 0, 0,0, 1,0, 1,1, 0,1)' U='POLYLINE' F='POLYLINE(0,0,0,0,1,0,1,1,0,1)'/></Row></Section></Shape><Shape ID='150' Type='Shape' LineStyle='3' FillStyle='3' TextStyle='3'><Cell N='PinX' V='0.4325170998213983' F='Sheet.147!Width*0.51701768448191'/><Cell N='PinY' V='0.08769272073666382' F='Sheet.147!Height*0.49999999999999'/><Cell N='Width' V='0.06591819192099256' F='Sheet.147!Width*0.078796586230461'/><Cell N='Height' V='0.1753854414733294' F='Sheet.147!Height*0.99999999999999'/><Cell N='LocPinX' V='0.03295909596049628' F='Width*0.5'/><Cell N='LocPinY' V='0.08769272073666469' F='Height*0.5'/><Cell N='Angle' V='0'/><Cell N='FlipX' V='0'/><Cell N='FlipY' V='0'/><Cell N='ResizeMode' V='0'/><Cell N='LineWeight' V='0'/><Cell N='LineColor' V='0'/><Cell N='LinePattern' V='0'/><Cell N='Rounding' V='0'/><Cell N='EndArrowSize' V='0'/><Cell N='LineCap' V='0'/><Cell N='BeginArrowSize' V='0'/><Cell N='FillForegnd' V='#5a6c83' F='THEMEGUARD(RGB(90,108,131))'/><Cell N='FillBkgnd' V='1'/><Cell N='FillPattern' V='1'/><Cell N='ShdwForegnd' V='0'/><Cell N='ShdwPattern' V='0'/><Cell N='ShapeShdwShow' V='2'/><Cell N='FillGradientEnabled' V='0'/><Cell N='RotateGradientWithShape' V='0'/><Section N='Character'><Row IX='0'><Cell N='Font' V='Arial Unicode MS'/><Cell N='Style' V='0'/><Cell N='Size' V='0.1111111111111111' U='PT'/><Cell N='AsianFont' V='Arial Unicode MS'/><Cell N='ComplexScriptFont' V='Arial Unicode MS'/></Row></Section><Section N='Geometry' IX='0'><Cell N='NoFill' V='0'/><Cell N='NoLine' V='0'/><Cell N='NoShow' V='0'/><Cell N='NoSnap' V='0'/><Cell N='NoQuickDrag' V='0'/><Row T='RelMoveTo' IX='1'><Cell N='X' V='0'/><Cell N='Y' V='1'/></Row><Row T='PolylineTo' IX='2'><Cell N='X' V='0' F='Width*0'/><Cell N='Y' V='0.1753854414733294' F='Height*1'/><Cell N='A' V='POLYLINE(0, 0, 0,0, 1,0, 1,1, 0,1)' U='POLYLINE' F='POLYLINE(0,0,0,0,1,0,1,1,0,1)'/></Row></Section></Shape><Shape ID='151' Type='Shape' LineStyle='3' FillStyle='3' TextStyle='3'><Cell N='PinX' V='0.598122350090873' F='Sheet.147!Width*0.71497712485485'/><Cell N='PinY' V='0.08769272073666382' F='Sheet.147!Height*0.49999999999999'/><Cell N='Width' V='0.06591819192099256' F='Sheet.147!Width*0.078796586230461'/><Cell N='Height' V='0.1753854414733294' F='Sheet.147!Height*0.99999999999999'/><Cell N='LocPinX' V='0.03295909596049628' F='Width*0.5'/><Cell N='LocPinY' V='0.08769272073666469' F='Height*0.5'/><Cell N='Angle' V='0'/><Cell N='FlipX' V='0'/><Cell N='FlipY' V='0'/><Cell N='ResizeMode' V='0'/><Cell N='LineWeight' V='0'/><Cell N='LineColor' V='0'/><Cell N='LinePattern' V='0'/><Cell N='Rounding' V='0'/><Cell N='EndArrowSize' V='0'/><Cell N='LineCap' V='0'/><Cell N='BeginArrowSize' V='0'/><Cell N='FillForegnd' V='#5a6c83' F='THEMEGUARD(RGB(90,108,131))'/><Cell N='FillBkgnd' V='1'/><Cell N='FillPattern' V='1'/><Cell N='ShdwForegnd' V='0'/><Cell N='ShdwPattern' V='0'/><Cell N='ShapeShdwShow' V='2'/><Cell N='FillGradientEnabled' V='0'/><Cell N='RotateGradientWithShape' V='0'/><Section N='Character'><Row IX='0'><Cell N='Font' V='Arial Unicode MS'/><Cell N='Style' V='0'/><Cell N='Size' V='0.1111111111111111' U='PT'/><Cell N='AsianFont' V='Arial Unicode MS'/><Cell N='ComplexScriptFont' V='Arial Unicode MS'/></Row></Section><Section N='Geometry' IX='0'><Cell N='NoFill' V='0'/><Cell N='NoLine' V='0'/><Cell N='NoShow' V='0'/><Cell N='NoSnap' V='0'/><Cell N='NoQuickDrag' V='0'/><Row T='RelMoveTo' IX='1'><Cell N='X' V='0'/><Cell N='Y' V='1'/></Row><Row T='PolylineTo' IX='2'><Cell N='X' V='0' F='Width*0'/><Cell N='Y' V='0.1753854414733294' F='Height*1'/><Cell N='A' V='POLYLINE(0, 0, 0,0, 1,0, 1,1, 0,1)' U='POLYLINE' F='POLYLINE(0,0,0,0,1,0,1,1,0,1)'/></Row></Section></Shape><Shape ID='152' Type='Shape' LineStyle='3' FillStyle='3' TextStyle='3'><Cell N='PinX' V='0.7836650120300394' F='Sheet.147!Width*0.93676913605628'/><Cell N='PinY' V='0.08769272073666382' F='Sheet.147!Height*0.49999999999999'/><Cell N='Width' V='0.1057930152603833' F='Sheet.147!Width*0.12646172788745'/><Cell N='Height' V='0.1753854414733294' F='Sheet.147!Height*0.99999999999999'/><Cell N='LocPinX' V='0.05289650763019163' F='Width*0.5'/><Cell N='LocPinY' V='0.08769272073666469' F='Height*0.5'/><Cell N='Angle' V='0'/><Cell N='FlipX' V='0'/><Cell N='FlipY' V='0'/><Cell N='ResizeMode' V='0'/><Cell N='LineWeight' V='0'/><Cell N='LineColor' V='0'/><Cell N='LinePattern' V='0'/><Cell N='Rounding' V='0'/><Cell N='EndArrowSize' V='0'/><Cell N='LineCap' V='0'/><Cell N='BeginArrowSize' V='0'/><Cell N='FillForegnd' V='#5a6c83' F='THEMEGUARD(RGB(90,108,131))'/><Cell N='FillBkgnd' V='1'/><Cell N='FillPattern' V='1'/><Cell N='ShdwForegnd' V='0'/><Cell N='ShdwPattern' V='0'/><Cell N='ShapeShdwShow' V='2'/><Cell N='FillGradientEnabled' V='0'/><Cell N='RotateGradientWithShape' V='0'/><Section N='Character'><Row IX='0'><Cell N='Font' V='Arial Unicode MS'/><Cell N='Style' V='0'/><Cell N='Size' V='0.1111111111111111' U='PT'/><Cell N='AsianFont' V='Arial Unicode MS'/><Cell N='ComplexScriptFont' V='Arial Unicode MS'/></Row></Section><Section N='Geometry' IX='0'><Cell N='NoFill' V='0'/><Cell N='NoLine' V='0'/><Cell N='NoShow' V='0'/><Cell N='NoSnap' V='0'/><Cell N='NoQuickDrag' V='0'/><Row T='RelMoveTo' IX='1'><Cell N='X' V='0'/><Cell N='Y' V='1'/></Row><Row T='PolylineTo' IX='2'><Cell N='X' V='0' F='Width*0'/><Cell N='Y' V='0.1753854414733294' F='Height*1'/><Cell N='A' V='POLYLINE(0, 0, 0,0, 1,0, 1,1, 0,1)' U='POLYLINE' F='POLYLINE(0,0,0,0,1,0,1,1,0,1)'/></Row></Section></Shape></Shapes></Shape></Shapes></Shape><Shape ID='357' Type='Group' LineStyle='3' FillStyle='3' TextStyle='3'><Cell N='PinX' V='4.789269129820317' F='Sheet.369!Width*0.85880436258316'/><Cell N='PinY' V='0.2684975132717353' F='Sheet.369!Height*0.11354085646233'/><Cell N='Width' V='0.9171209368059925' F='Sheet.369!Width*0.16445671358103'/><Cell N='Height' V='0.3622047244094464' F='Sheet.369!Height*0.15316728308961'/><Cell N='LocPinX' V='0.4585604684029963' F='Width*0.5'/><Cell N='LocPinY' V='0.1811023622047232' F='Height*0.5'/><Cell N='Angle' V='0'/><Cell N='FlipX' V='0'/><Cell N='FlipY' V='0'/><Cell N='ResizeMode' V='0'/><Cell N='QuickStyleVariation' V='2'/><Shapes><Shape ID='125' Type='Group' LineStyle='3' FillStyle='3' TextStyle='3'><Cell N='PinX' V='0.4585604684029963' F='Sheet.357!Width*0.5'/><Cell N='PinY' V='0.3425196850393677' F='Sheet.357!Height*0.94565217391304'/><Cell N='Width' V='0.8365615196602269' F='Sheet.357!Width*0.91216052985735'/><Cell N='Height' V='0.03937007874015748' F='Sheet.357!Height*0.10869565217391'/><Cell N='LocPinX' V='0.4182807598301134' F='Width*0.5'/><Cell N='LocPinY' V='0.01968503937007874' F='Height*0.5'/><Cell N='Angle' V='0'/><Cell N='FlipX' V='0'/><Cell N='FlipY' V='0'/><Cell N='ResizeMode' V='0'/><Cell N='QuickStyleVariation' V='2'/><Cell N='FillForegnd' V='#5bc4d3' F='THEMEGUARD(RGB(91,196,211))'/><Cell N='FillPattern' V='1'/><Cell N='FillForegndTrans' V='0'/><Cell N='FillBkgndTrans' V='0'/><Cell N='ShapeShdwShow' V='2'/><Cell N='FillGradientEnabled' V='0'/><Cell N='RotateGradientWithShape' V='0'/><Section N='Character'><Row IX='0'><Cell N='Style' V='0'/><Cell N='Size' V='0.1944444444444445'/></Row></Section><Shapes><Shape ID='126' Type='Shape' LineStyle='3' FillStyle='3' TextStyle='3'><Cell N='PinX' V='0.0329590959604967' F='Sheet.125!Width*0.039398293115231'/><Cell N='PinY' V='0.01968503937007874' F='Sheet.125!Height*0.5'/><Cell N='Width' V='0.06591819192099256' F='Sheet.125!Width*0.078796586230461'/><Cell N='Height' V='0.03937007874015748' F='Sheet.125!Height*1'/><Cell N='LocPinX' V='0.03295909596049628' F='Width*0.5'/><Cell N='LocPinY' V='0.01968503937007874' F='Height*0.5'/><Cell N='Angle' V='0'/><Cell N='FlipX' V='0'/><Cell N='FlipY' V='0'/><Cell N='ResizeMode' V='0'/><Cell N='LineWeight' V='0'/><Cell N='LineColor' V='0'/><Cell N='LinePattern' V='0'/><Cell N='Rounding' V='0'/><Cell N='EndArrowSize' V='0'/><Cell N='LineCap' V='0'/><Cell N='BeginArrowSize' V='0'/><Cell N='FillForegnd' V='#5bc4d3' F='THEMEGUARD(RGB(91,196,211))'/><Cell N='FillBkgnd' V='1'/><Cell N='FillPattern' V='1'/><Cell N='ShdwForegnd' V='0'/><Cell N='ShdwPattern' V='0'/><Cell N='FillForegndTrans' V='0'/><Cell N='FillBkgndTrans' V='0'/><Cell N='ShapeShdwShow' V='2'/><Cell N='FillGradientEnabled' V='0'/><Cell N='RotateGradientWithShape' V='0'/><Section N='Character'><Row IX='0'><Cell N='Font' V='Arial Unicode MS'/><Cell N='Style' V='0'/><Cell N='Size' V='0.1111111111111111' U='PT'/><Cell N='AsianFont' V='Arial Unicode MS'/><Cell N='ComplexScriptFont' V='Arial Unicode MS'/></Row></Section><Section N='Geometry' IX='0'><Cell N='NoFill' V='0'/><Cell N='NoLine' V='0'/><Cell N='NoShow' V='0'/><Cell N='NoSnap' V='0'/><Cell N='NoQuickDrag' V='0'/><Row T='RelMoveTo' IX='1'><Cell N='X' V='0'/><Cell N='Y' V='1'/></Row><Row T='PolylineTo' IX='2'><Cell N='X' V='0' F='Width*0'/><Cell N='Y' V='0.03937007874015748' F='Height*1'/><Cell N='A' V='POLYLINE(0, 0, 0,0, 1,0, 1,1, 0,1)' U='POLYLINE' F='POLYLINE(0,0,0,0,1,0,1,1,0,1)'/></Row></Section></Shape><Shape ID='127' Type='Shape' LineStyle='3' FillStyle='3' TextStyle='3'><Cell N='PinX' V='0.2193115283666577' F='Sheet.125!Width*0.26215827911345'/><Cell N='PinY' V='0.01968503937007835' F='Sheet.125!Height*0.49999999999999'/><Cell N='Width' V='0.1295931758530246' F='Sheet.125!Width*0.15491171038522'/><Cell N='Height' V='0.03937007874015708' F='Sheet.125!Height*0.99999999999999'/><Cell N='LocPinX' V='0.0647965879265123' F='Width*0.5'/><Cell N='LocPinY' V='0.01968503937007854' F='Height*0.5'/><Cell N='Angle' V='0'/><Cell N='FlipX' V='0'/><Cell N='FlipY' V='0'/><Cell N='ResizeMode' V='0'/><Cell N='LineWeight' V='0'/><Cell N='LineColor' V='0'/><Cell N='LinePattern' V='0'/><Cell N='Rounding' V='0'/><Cell N='EndArrowSize' V='0'/><Cell N='LineCap' V='0'/><Cell N='BeginArrowSize' V='0'/><Cell N='FillForegnd' V='#5bc4d3' F='THEMEGUARD(RGB(91,196,211))'/><Cell N='FillBkgnd' V='1'/><Cell N='FillPattern' V='1'/><Cell N='ShdwForegnd' V='0'/><Cell N='ShdwPattern' V='0'/><Cell N='FillForegndTrans' V='0'/><Cell N='FillBkgndTrans' V='0'/><Cell N='ShapeShdwShow' V='2'/><Cell N='FillGradientEnabled' V='0'/><Cell N='RotateGradientWithShape' V='0'/><Section N='Character'><Row IX='0'><Cell N='Font' V='Arial Unicode MS'/><Cell N='Style' V='0'/><Cell N='Size' V='0.1111111111111111' U='PT'/><Cell N='AsianFont' V='Arial Unicode MS'/><Cell N='ComplexScriptFont' V='Arial Unicode MS'/></Row></Section><Section N='Geometry' IX='0'><Cell N='NoFill' V='0'/><Cell N='NoLine' V='0'/><Cell N='NoShow' V='0'/><Cell N='NoSnap' V='0'/><Cell N='NoQuickDrag' V='0'/><Row T='RelMoveTo' IX='1'><Cell N='X' V='0'/><Cell N='Y' V='1'/></Row><Row T='PolylineTo' IX='2'><Cell N='X' V='0' F='Width*0'/><Cell N='Y' V='0.03937007874015708' F='Height*1'/><Cell N='A' V='POLYLINE(0, 0, 0,0, 1,0, 1,1, 0,1)' U='POLYLINE' F='POLYLINE(0,0,0,0,1,0,1,1,0,1)'/></Row></Section></Shape><Shape ID='128' Type='Shape' LineStyle='3' FillStyle='3' TextStyle='3'><Cell N='PinX' V='0.4325170998213983' F='Sheet.125!Width*0.51701768448191'/><Cell N='PinY' V='0.01968503937007835' F='Sheet.125!Height*0.49999999999999'/><Cell N='Width' V='0.06591819192099256' F='Sheet.125!Width*0.078796586230461'/><Cell N='Height' V='0.03937007874015708' F='Sheet.125!Height*0.99999999999999'/><Cell N='LocPinX' V='0.03295909596049628' F='Width*0.5'/><Cell N='LocPinY' V='0.01968503937007854' F='Height*0.5'/><Cell N='Angle' V='0'/><Cell N='FlipX' V='0'/><Cell N='FlipY' V='0'/><Cell N='ResizeMode' V='0'/><Cell N='LineWeight' V='0'/><Cell N='LineColor' V='0'/><Cell N='LinePattern' V='0'/><Cell N='Rounding' V='0'/><Cell N='EndArrowSize' V='0'/><Cell N='LineCap' V='0'/><Cell N='BeginArrowSize' V='0'/><Cell N='FillForegnd' V='#5bc4d3' F='THEMEGUARD(RGB(91,196,211))'/><Cell N='FillBkgnd' V='1'/><Cell N='FillPattern' V='1'/><Cell N='ShdwForegnd' V='0'/><Cell N='ShdwPattern' V='0'/><Cell N='FillForegndTrans' V='0'/><Cell N='FillBkgndTrans' V='0'/><Cell N='ShapeShdwShow' V='2'/><Cell N='FillGradientEnabled' V='0'/><Cell N='RotateGradientWithShape' V='0'/><Section N='Character'><Row IX='0'><Cell N='Font' V='Arial Unicode MS'/><Cell N='Style' V='0'/><Cell N='Size' V='0.1111111111111111' U='PT'/><Cell N='AsianFont' V='Arial Unicode MS'/><Cell N='ComplexScriptFont' V='Arial Unicode MS'/></Row></Section><Section N='Geometry' IX='0'><Cell N='NoFill' V='0'/><Cell N='NoLine' V='0'/><Cell N='NoShow' V='0'/><Cell N='NoSnap' V='0'/><Cell N='NoQuickDrag' V='0'/><Row T='RelMoveTo' IX='1'><Cell N='X' V='0'/><Cell N='Y' V='1'/></Row><Row T='PolylineTo' IX='2'><Cell N='X' V='0' F='Width*0'/><Cell N='Y' V='0.03937007874015708' F='Height*1'/><Cell N='A' V='POLYLINE(0, 0, 0,0, 1,0, 1,1, 0,1)' U='POLYLINE' F='POLYLINE(0,0,0,0,1,0,1,1,0,1)'/></Row></Section></Shape><Shape ID='129' Type='Shape' LineStyle='3' FillStyle='3' TextStyle='3'><Cell N='PinX' V='0.598122350090873' F='Sheet.125!Width*0.71497712485485'/><Cell N='PinY' V='0.01968503937007835' F='Sheet.125!Height*0.49999999999999'/><Cell N='Width' V='0.06591819192099256' F='Sheet.125!Width*0.078796586230461'/><Cell N='Height' V='0.03937007874015708' F='Sheet.125!Height*0.99999999999999'/><Cell N='LocPinX' V='0.03295909596049628' F='Width*0.5'/><Cell N='LocPinY' V='0.01968503937007854' F='Height*0.5'/><Cell N='Angle' V='0'/><Cell N='FlipX' V='0'/><Cell N='FlipY' V='0'/><Cell N='ResizeMode' V='0'/><Cell N='LineWeight' V='0'/><Cell N='LineColor' V='0'/><Cell N='LinePattern' V='0'/><Cell N='Rounding' V='0'/><Cell N='EndArrowSize' V='0'/><Cell N='LineCap' V='0'/><Cell N='BeginArrowSize' V='0'/><Cell N='FillForegnd' V='#5bc4d3' F='THEMEGUARD(RGB(91,196,211))'/><Cell N='FillBkgnd' V='1'/><Cell N='FillPattern' V='1'/><Cell N='ShdwForegnd' V='0'/><Cell N='ShdwPattern' V='0'/><Cell N='FillForegndTrans' V='0'/><Cell N='FillBkgndTrans' V='0'/><Cell N='ShapeShdwShow' V='2'/><Cell N='FillGradientEnabled' V='0'/><Cell N='RotateGradientWithShape' V='0'/><Section N='Character'><Row IX='0'><Cell N='Font' V='Arial Unicode MS'/><Cell N='Style' V='0'/><Cell N='Size' V='0.1111111111111111' U='PT'/><Cell N='AsianFont' V='Arial Unicode MS'/><Cell N='ComplexScriptFont' V='Arial Unicode MS'/></Row></Section><Section N='Geometry' IX='0'><Cell N='NoFill' V='0'/><Cell N='NoLine' V='0'/><Cell N='NoShow' V='0'/><Cell N='NoSnap' V='0'/><Cell N='NoQuickDrag' V='0'/><Row T='RelMoveTo' IX='1'><Cell N='X' V='0'/><Cell N='Y' V='1'/></Row><Row T='PolylineTo' IX='2'><Cell N='X' V='0' F='Width*0'/><Cell N='Y' V='0.03937007874015708' F='Height*1'/><Cell N='A' V='POLYLINE(0, 0, 0,0, 1,0, 1,1, 0,1)' U='POLYLINE' F='POLYLINE(0,0,0,0,1,0,1,1,0,1)'/></Row></Section></Shape><Shape ID='130' Type='Shape' LineStyle='3' FillStyle='3' TextStyle='3'><Cell N='PinX' V='0.7836650120300394' F='Sheet.125!Width*0.93676913605628'/><Cell N='PinY' V='0.01968503937007835' F='Sheet.125!Height*0.49999999999999'/><Cell N='Width' V='0.1057930152603833' F='Sheet.125!Width*0.12646172788745'/><Cell N='Height' V='0.03937007874015708' F='Sheet.125!Height*0.99999999999999'/><Cell N='LocPinX' V='0.05289650763019163' F='Width*0.5'/><Cell N='LocPinY' V='0.01968503937007854' F='Height*0.5'/><Cell N='Angle' V='0'/><Cell N='FlipX' V='0'/><Cell N='FlipY' V='0'/><Cell N='ResizeMode' V='0'/><Cell N='LineWeight' V='0'/><Cell N='LineColor' V='0'/><Cell N='LinePattern' V='0'/><Cell N='Rounding' V='0'/><Cell N='EndArrowSize' V='0'/><Cell N='LineCap' V='0'/><Cell N='BeginArrowSize' V='0'/><Cell N='FillForegnd' V='#5bc4d3' F='THEMEGUARD(RGB(91,196,211))'/><Cell N='FillBkgnd' V='1'/><Cell N='FillPattern' V='1'/><Cell N='ShdwForegnd' V='0'/><Cell N='ShdwPattern' V='0'/><Cell N='FillForegndTrans' V='0'/><Cell N='FillBkgndTrans' V='0'/><Cell N='ShapeShdwShow' V='2'/><Cell N='FillGradientEnabled' V='0'/><Cell N='RotateGradientWithShape' V='0'/><Section N='Character'><Row IX='0'><Cell N='Font' V='Arial Unicode MS'/><Cell N='Style' V='0'/><Cell N='Size' V='0.1111111111111111' U='PT'/><Cell N='AsianFont' V='Arial Unicode MS'/><Cell N='ComplexScriptFont' V='Arial Unicode MS'/></Row></Section><Section N='Geometry' IX='0'><Cell N='NoFill' V='0'/><Cell N='NoLine' V='0'/><Cell N='NoShow' V='0'/><Cell N='NoSnap' V='0'/><Cell N='NoQuickDrag' V='0'/><Row T='RelMoveTo' IX='1'><Cell N='X' V='0'/><Cell N='Y' V='1'/></Row><Row T='PolylineTo' IX='2'><Cell N='X' V='0' F='Width*0'/><Cell N='Y' V='0.03937007874015708' F='Height*1'/><Cell N='A' V='POLYLINE(0, 0, 0,0, 1,0, 1,1, 0,1)' U='POLYLINE' F='POLYLINE(0,0,0,0,1,0,1,1,0,1)'/></Row></Section></Shape></Shapes></Shape><Shape ID='131' Type='Shape' LineStyle='3' FillStyle='3' TextStyle='3'><Cell N='PinX' V='0.4585604684029963' F='Sheet.357!Width*0.5'/><Cell N='PinY' V='0.07569310603498369' F='Sheet.357!Height*0.20897879274876'/><Cell N='Width' V='0.9171209368059927' F='Sheet.357!Width*1'/><Cell N='Height' V='0.1513862120699673' F='Sheet.357!Height*0.41795758549752'/><Cell N='LocPinX' V='0.4585604684029963' F='Width*0.5'/><Cell N='LocPinY' V='0.07569310603498365' F='Height*0.5'/><Cell N='Angle' V='0'/><Cell N='FlipX' V='0'/><Cell N='FlipY' V='0'/><Cell N='ResizeMode' V='0'/><Cell N='LineWeight' V='0'/><Cell N='LineColor' V='0'/><Cell N='LinePattern' V='0'/><Cell N='Rounding' V='0'/><Cell N='EndArrowSize' V='0'/><Cell N='LineCap' V='0'/><Cell N='BeginArrowSize' V='0'/><Cell N='FillForegnd' V='#d8d8d8' F='THEMEGUARD(MSOTINT(RGB(255,255,255),-15))'/><Cell N='FillBkgnd' V='#e2e2e2' F='THEMEGUARD(SHADE(FillForegnd,LUMDIFF(THEMEVAL("FillColor"),THEMEVAL("FillColor2"))))'/><Cell N='FillPattern' V='1'/><Cell N='ShdwForegnd' V='0'/><Cell N='ShdwPattern' V='0'/><Cell N='FillForegndTrans' V='0.07'/><Cell N='FillBkgndTrans' V='0.07'/><Cell N='ShapeShdwShow' V='2'/><Cell N='FillGradientEnabled' V='0'/><Cell N='RotateGradientWithShape' V='0'/><Section N='Character'><Row IX='0'><Cell N='Font' V='Arial Unicode MS'/><Cell N='Style' V='0'/><Cell N='Size' V='0.1111111111111111' U='PT'/><Cell N='AsianFont' V='Arial Unicode MS'/><Cell N='ComplexScriptFont' V='Arial Unicode MS'/></Row></Section><Section N='Geometry' IX='0'><Cell N='NoFill' V='0'/><Cell N='NoLine' V='0'/><Cell N='NoShow' V='0'/><Cell N='NoSnap' V='0'/><Cell N='NoQuickDrag' V='0'/><Row T='RelMoveTo' IX='1'><Cell N='X' V='1'/><Cell N='Y' V='1'/></Row><Row T='PolylineTo' IX='2'><Cell N='X' V='0.9171209368059926' F='Width*1'/><Cell N='Y' V='0.1513862120699673' F='Height*1'/><Cell N='A' V='POLYLINE(0, 0, 0,1, 0,0, 1,0)' U='POLYLINE' F='POLYLINE(0,0,0,1,0,0,1,0)'/></Row></Section></Shape><Shape ID='132' Type='Shape' LineStyle='3' FillStyle='3' TextStyle='3'><Cell N='PinX' V='0.4585604684029963' F='Sheet.357!Width*0.5'/><Cell N='PinY' V='0.2375648916580966' F='Sheet.357!Height*0.65588567914301'/><Cell N='Width' V='0.9171209368059927' F='Sheet.357!Width*1'/><Cell N='Height' V='0.1753858267716535' F='Sheet.357!Height*0.48421739130435'/><Cell N='LocPinX' V='0.4585604684029963' F='Width*0.5'/><Cell N='LocPinY' V='0.08769291338582676' F='Height*0.5'/><Cell N='Angle' V='0'/><Cell N='FlipX' V='0'/><Cell N='FlipY' V='0'/><Cell N='ResizeMode' V='0'/><Cell N='LineWeight' V='0'/><Cell N='LineColor' V='0'/><Cell N='LinePattern' V='0'/><Cell N='Rounding' V='0'/><Cell N='EndArrowSize' V='0'/><Cell N='LineCap' V='0'/><Cell N='BeginArrowSize' V='0'/><Cell N='FillForegnd' V='#5a6c83' F='THEMEGUARD(RGB(90,108,131))'/><Cell N='FillBkgnd' V='1'/><Cell N='FillPattern' V='1'/><Cell N='ShdwForegnd' V='0'/><Cell N='ShdwPattern' V='0'/><Cell N='ShapeShdwShow' V='2'/><Cell N='FillGradientEnabled' V='0'/><Cell N='RotateGradientWithShape' V='0'/><Section N='Character'><Row IX='0'><Cell N='Font' V='Arial Unicode MS'/><Cell N='Style' V='0'/><Cell N='Size' V='0.1111111111111111' U='PT'/><Cell N='AsianFont' V='Arial Unicode MS'/><Cell N='ComplexScriptFont' V='Arial Unicode MS'/></Row></Section><Section N='Geometry' IX='0'><Cell N='NoFill' V='0'/><Cell N='NoLine' V='0'/><Cell N='NoShow' V='0'/><Cell N='NoSnap' V='0'/><Cell N='NoQuickDrag' V='0'/><Row T='RelMoveTo' IX='1'><Cell N='X' V='0'/><Cell N='Y' V='1'/></Row><Row T='PolylineTo' IX='2'><Cell N='X' V='0' F='Width*0'/><Cell N='Y' V='0.1753858267716535' F='Height*1'/><Cell N='A' V='POLYLINE(0, 0, 0,0, 1,0, 1,1, 0,1)' U='POLYLINE' F='POLYLINE(0,0,0,0,1,0,1,1,0,1)'/></Row></Section></Shape></Shapes></Shape><Shape ID='358' Type='Group' LineStyle='3' FillStyle='3' TextStyle='3'><Cell N='PinX' V='4.789269129820317' F='Sheet.369!Width*0.85880436258316'/><Cell N='PinY' V='1.145662666399532' F='Sheet.369!Height*0.48447197433917'/><Cell N='Width' V='0.9171209368059925' F='Sheet.369!Width*0.16445671358103'/><Cell N='Height' V='0.4191532788449087' F='Sheet.369!Height*0.1772493967975'/><Cell N='LocPinX' V='0.4585604684029963' F='Width*0.5'/><Cell N='LocPinY' V='0.2095766394224543' F='Height*0.5'/><Cell N='Angle' V='0'/><Cell N='FlipX' V='0'/><Cell N='FlipY' V='0'/><Cell N='ResizeMode' V='0'/><Cell N='QuickStyleVariation' V='2'/><Shapes><Shape ID='113' Type='Shape' LineStyle='3' FillStyle='3' TextStyle='3'><Cell N='PinX' V='0.4585604684029963' F='Sheet.358!Width*0.5'/><Cell N='PinY' V='0.3711572876658003' F='Sheet.358!Height*0.88549298406689'/><Cell N='Width' V='0.9171209368059927' F='Sheet.358!Width*1'/><Cell N='Height' V='0.09599198235821872' F='Sheet.358!Height*0.22901403186622'/><Cell N='LocPinX' V='0.4585604684029963' F='Width*0.5'/><Cell N='LocPinY' V='0.04799599117910936' F='Height*0.5'/><Cell N='Angle' V='0'/><Cell N='FlipX' V='0'/><Cell N='FlipY' V='0'/><Cell N='ResizeMode' V='0'/><Cell N='LineWeight' V='0'/><Cell N='LineColor' V='0'/><Cell N='LinePattern' V='0'/><Cell N='Rounding' V='0'/><Cell N='EndArrowSize' V='0'/><Cell N='LineCap' V='0'/><Cell N='BeginArrowSize' V='0'/><Cell N='FillForegnd' V='#f99d07'/><Cell N='FillBkgnd' V='1'/><Cell N='FillPattern' V='1'/><Cell N='ShdwForegnd' V='0'/><Cell N='ShdwPattern' V='0'/><Cell N='ShapeShdwShow' V='2'/><Section N='Character'><Row IX='0'><Cell N='Font' V='Arial Unicode MS'/><Cell N='Style' V='0'/><Cell N='Size' V='0.1111111111111111' U='PT'/><Cell N='AsianFont' V='Arial Unicode MS'/><Cell N='ComplexScriptFont' V='Arial Unicode MS'/></Row></Section><Section N='Geometry' IX='0'><Cell N='NoFill' V='0'/><Cell N='NoLine' V='0'/><Cell N='NoShow' V='0'/><Cell N='NoSnap' V='0'/><Cell N='NoQuickDrag' V='0'/><Row T='RelMoveTo' IX='1'><Cell N='X' V='0'/><Cell N='Y' V='1'/></Row><Row T='PolylineTo' IX='2'><Cell N='X' V='0' F='Width*0'/><Cell N='Y' V='0.09599198235821872' F='Height*1'/><Cell N='A' V='POLYLINE(0, 0, 0,0, 1,0, 1,1, 0,1)' U='POLYLINE' F='POLYLINE(0,0,0,0,1,0,1,1,0,1)'/></Row></Section></Shape><Shape ID='114' Type='Group' LineStyle='3' FillStyle='3' TextStyle='3'><Cell N='PinX' V='0.4585604684029963' F='Sheet.358!Width*0.5'/><Cell N='PinY' V='0.3711572876658003' F='Sheet.358!Height*0.88549298406689'/><Cell N='Width' V='0.8365615196602269' F='Sheet.358!Width*0.91216052985735'/><Cell N='Height' V='0.09599198235821872' F='Sheet.358!Height*0.22901403186622'/><Cell N='LocPinX' V='0.4182807598301134' F='Width*0.5'/><Cell N='LocPinY' V='0.04799599117910936' F='Height*0.5'/><Cell N='Angle' V='0'/><Cell N='FlipX' V='0'/><Cell N='FlipY' V='0'/><Cell N='ResizeMode' V='0'/><Cell N='QuickStyleVariation' V='2'/><Cell N='FillForegnd' V='#ffffff' F='THEMEGUARD(RGB(255,255,255))'/><Cell N='FillPattern' V='1'/><Cell N='ShapeShdwShow' V='2'/><Cell N='FillGradientEnabled' V='0'/><Cell N='RotateGradientWithShape' V='0'/><Section N='Character'><Row IX='0'><Cell N='Style' V='0'/><Cell N='Size' V='0.1944444444444445'/></Row></Section><Shapes><Shape ID='115' Type='Shape' LineStyle='3' FillStyle='3' TextStyle='3'><Cell N='PinX' V='0.0329590959604967' F='Sheet.114!Width*0.039398293115231'/><Cell N='PinY' V='0.04799599117910936' F='Sheet.114!Height*0.5'/><Cell N='Width' V='0.06591819192099256' F='Sheet.114!Width*0.078796586230461'/><Cell N='Height' V='0.09599198235821872' F='Sheet.114!Height*1'/><Cell N='LocPinX' V='0.03295909596049628' F='Width*0.5'/><Cell N='LocPinY' V='0.04799599117910936' F='Height*0.5'/><Cell N='Angle' V='0'/><Cell N='FlipX' V='0'/><Cell N='FlipY' V='0'/><Cell N='ResizeMode' V='0'/><Cell N='LineWeight' V='0'/><Cell N='LineColor' V='0'/><Cell N='LinePattern' V='0'/><Cell N='Rounding' V='0'/><Cell N='EndArrowSize' V='0'/><Cell N='LineCap' V='0'/><Cell N='BeginArrowSize' V='0'/><Cell N='FillForegnd' V='#ffffff' F='THEMEGUARD(RGB(255,255,255))'/><Cell N='FillBkgnd' V='1'/><Cell N='FillPattern' V='1'/><Cell N='ShdwForegnd' V='0'/><Cell N='ShdwPattern' V='0'/><Cell N='ShapeShdwShow' V='2'/><Cell N='FillGradientEnabled' V='0'/><Cell N='RotateGradientWithShape' V='0'/><Section N='Character'><Row IX='0'><Cell N='Font' V='Arial Unicode MS'/><Cell N='Style' V='0'/><Cell N='Size' V='0.1111111111111111' U='PT'/><Cell N='AsianFont' V='Arial Unicode MS'/><Cell N='ComplexScriptFont' V='Arial Unicode MS'/></Row></Section><Section N='Geometry' IX='0'><Cell N='NoFill' V='0'/><Cell N='NoLine' V='0'/><Cell N='NoShow' V='0'/><Cell N='NoSnap' V='0'/><Cell N='NoQuickDrag' V='0'/><Row T='RelMoveTo' IX='1'><Cell N='X' V='0'/><Cell N='Y' V='1'/></Row><Row T='PolylineTo' IX='2'><Cell N='X' V='0' F='Width*0'/><Cell N='Y' V='0.09599198235821872' F='Height*1'/><Cell N='A' V='POLYLINE(0, 0, 0,0, 1,0, 1,1, 0,1)' U='POLYLINE' F='POLYLINE(0,0,0,0,1,0,1,1,0,1)'/></Row></Section></Shape><Shape ID='116' Type='Shape' LineStyle='3' FillStyle='3' TextStyle='3'><Cell N='PinX' V='0.2193115283666577' F='Sheet.114!Width*0.26215827911345'/><Cell N='PinY' V='0.0479959911791084' F='Sheet.114!Height*0.49999999999999'/><Cell N='Width' V='0.1295931758530246' F='Sheet.114!Width*0.15491171038522'/><Cell N='Height' V='0.09599198235821776' F='Sheet.114!Height*0.99999999999999'/><Cell N='LocPinX' V='0.0647965879265123' F='Width*0.5'/><Cell N='LocPinY' V='0.04799599117910888' F='Height*0.5'/><Cell N='Angle' V='0'/><Cell N='FlipX' V='0'/><Cell N='FlipY' V='0'/><Cell N='ResizeMode' V='0'/><Cell N='LineWeight' V='0'/><Cell N='LineColor' V='0'/><Cell N='LinePattern' V='0'/><Cell N='Rounding' V='0'/><Cell N='EndArrowSize' V='0'/><Cell N='LineCap' V='0'/><Cell N='BeginArrowSize' V='0'/><Cell N='FillForegnd' V='#ffffff' F='THEMEGUARD(RGB(255,255,255))'/><Cell N='FillBkgnd' V='1'/><Cell N='FillPattern' V='1'/><Cell N='ShdwForegnd' V='0'/><Cell N='ShdwPattern' V='0'/><Cell N='ShapeShdwShow' V='2'/><Cell N='FillGradientEnabled' V='0'/><Cell N='RotateGradientWithShape' V='0'/><Section N='Character'><Row IX='0'><Cell N='Font' V='Arial Unicode MS'/><Cell N='Style' V='0'/><Cell N='Size' V='0.1111111111111111' U='PT'/><Cell N='AsianFont' V='Arial Unicode MS'/><Cell N='ComplexScriptFont' V='Arial Unicode MS'/></Row></Section><Section N='Geometry' IX='0'><Cell N='NoFill' V='0'/><Cell N='NoLine' V='0'/><Cell N='NoShow' V='0'/><Cell N='NoSnap' V='0'/><Cell N='NoQuickDrag' V='0'/><Row T='RelMoveTo' IX='1'><Cell N='X' V='0'/><Cell N='Y' V='1'/></Row><Row T='PolylineTo' IX='2'><Cell N='X' V='0' F='Width*0'/><Cell N='Y' V='0.09599198235821776' F='Height*1'/><Cell N='A' V='POLYLINE(0, 0, 0,0, 1,0, 1,1, 0,1)' U='POLYLINE' F='POLYLINE(0,0,0,0,1,0,1,1,0,1)'/></Row></Section></Shape><Shape ID='117' Type='Shape' LineStyle='3' FillStyle='3' TextStyle='3'><Cell N='PinX' V='0.4325170998213983' F='Sheet.114!Width*0.51701768448191'/><Cell N='PinY' V='0.0479959911791084' F='Sheet.114!Height*0.49999999999999'/><Cell N='Width' V='0.06591819192099256' F='Sheet.114!Width*0.078796586230461'/><Cell N='Height' V='0.09599198235821776' F='Sheet.114!Height*0.99999999999999'/><Cell N='LocPinX' V='0.03295909596049628' F='Width*0.5'/><Cell N='LocPinY' V='0.04799599117910888' F='Height*0.5'/><Cell N='Angle' V='0'/><Cell N='FlipX' V='0'/><Cell N='FlipY' V='0'/><Cell N='ResizeMode' V='0'/><Cell N='LineWeight' V='0'/><Cell N='LineColor' V='0'/><Cell N='LinePattern' V='0'/><Cell N='Rounding' V='0'/><Cell N='EndArrowSize' V='0'/><Cell N='LineCap' V='0'/><Cell N='BeginArrowSize' V='0'/><Cell N='FillForegnd' V='#ffffff' F='THEMEGUARD(RGB(255,255,255))'/><Cell N='FillBkgnd' V='1'/><Cell N='FillPattern' V='1'/><Cell N='ShdwForegnd' V='0'/><Cell N='ShdwPattern' V='0'/><Cell N='ShapeShdwShow' V='2'/><Cell N='FillGradientEnabled' V='0'/><Cell N='RotateGradientWithShape' V='0'/><Section N='Character'><Row IX='0'><Cell N='Font' V='Arial Unicode MS'/><Cell N='Style' V='0'/><Cell N='Size' V='0.1111111111111111' U='PT'/><Cell N='AsianFont' V='Arial Unicode MS'/><Cell N='ComplexScriptFont' V='Arial Unicode MS'/></Row></Section><Section N='Geometry' IX='0'><Cell N='NoFill' V='0'/><Cell N='NoLine' V='0'/><Cell N='NoShow' V='0'/><Cell N='NoSnap' V='0'/><Cell N='NoQuickDrag' V='0'/><Row T='RelMoveTo' IX='1'><Cell N='X' V='0'/><Cell N='Y' V='1'/></Row><Row T='PolylineTo' IX='2'><Cell N='X' V='0' F='Width*0'/><Cell N='Y' V='0.09599198235821776' F='Height*1'/><Cell N='A' V='POLYLINE(0, 0, 0,0, 1,0, 1,1, 0,1)' U='POLYLINE' F='POLYLINE(0,0,0,0,1,0,1,1,0,1)'/></Row></Section></Shape><Shape ID='118' Type='Shape' LineStyle='3' FillStyle='3' TextStyle='3'><Cell N='PinX' V='0.598122350090873' F='Sheet.114!Width*0.71497712485485'/><Cell N='PinY' V='0.0479959911791084' F='Sheet.114!Height*0.49999999999999'/><Cell N='Width' V='0.06591819192099256' F='Sheet.114!Width*0.078796586230461'/><Cell N='Height' V='0.09599198235821776' F='Sheet.114!Height*0.99999999999999'/><Cell N='LocPinX' V='0.03295909596049628' F='Width*0.5'/><Cell N='LocPinY' V='0.04799599117910888' F='Height*0.5'/><Cell N='Angle' V='0'/><Cell N='FlipX' V='0'/><Cell N='FlipY' V='0'/><Cell N='ResizeMode' V='0'/><Cell N='LineWeight' V='0'/><Cell N='LineColor' V='0'/><Cell N='LinePattern' V='0'/><Cell N='Rounding' V='0'/><Cell N='EndArrowSize' V='0'/><Cell N='LineCap' V='0'/><Cell N='BeginArrowSize' V='0'/><Cell N='FillForegnd' V='#ffffff' F='THEMEGUARD(RGB(255,255,255))'/><Cell N='FillBkgnd' V='1'/><Cell N='FillPattern' V='1'/><Cell N='ShdwForegnd' V='0'/><Cell N='ShdwPattern' V='0'/><Cell N='ShapeShdwShow' V='2'/><Cell N='FillGradientEnabled' V='0'/><Cell N='RotateGradientWithShape' V='0'/><Section N='Character'><Row IX='0'><Cell N='Font' V='Arial Unicode MS'/><Cell N='Style' V='0'/><Cell N='Size' V='0.1111111111111111' U='PT'/><Cell N='AsianFont' V='Arial Unicode MS'/><Cell N='ComplexScriptFont' V='Arial Unicode MS'/></Row></Section><Section N='Geometry' IX='0'><Cell N='NoFill' V='0'/><Cell N='NoLine' V='0'/><Cell N='NoShow' V='0'/><Cell N='NoSnap' V='0'/><Cell N='NoQuickDrag' V='0'/><Row T='RelMoveTo' IX='1'><Cell N='X' V='0'/><Cell N='Y' V='1'/></Row><Row T='PolylineTo' IX='2'><Cell N='X' V='0' F='Width*0'/><Cell N='Y' V='0.09599198235821776' F='Height*1'/><Cell N='A' V='POLYLINE(0, 0, 0,0, 1,0, 1,1, 0,1)' U='POLYLINE' F='POLYLINE(0,0,0,0,1,0,1,1,0,1)'/></Row></Section></Shape><Shape ID='119' Type='Shape' LineStyle='3' FillStyle='3' TextStyle='3'><Cell N='PinX' V='0.7836650120300394' F='Sheet.114!Width*0.93676913605628'/><Cell N='PinY' V='0.0479959911791084' F='Sheet.114!Height*0.49999999999999'/><Cell N='Width' V='0.1057930152603833' F='Sheet.114!Width*0.12646172788745'/><Cell N='Height' V='0.09599198235821776' F='Sheet.114!Height*0.99999999999999'/><Cell N='LocPinX' V='0.05289650763019163' F='Width*0.5'/><Cell N='LocPinY' V='0.04799599117910888' F='Height*0.5'/><Cell N='Angle' V='0'/><Cell N='FlipX' V='0'/><Cell N='FlipY' V='0'/><Cell N='ResizeMode' V='0'/><Cell N='LineWeight' V='0'/><Cell N='LineColor' V='0'/><Cell N='LinePattern' V='0'/><Cell N='Rounding' V='0'/><Cell N='EndArrowSize' V='0'/><Cell N='LineCap' V='0'/><Cell N='BeginArrowSize' V='0'/><Cell N='FillForegnd' V='#ffffff' F='THEMEGUARD(RGB(255,255,255))'/><Cell N='FillBkgnd' V='1'/><Cell N='FillPattern' V='1'/><Cell N='ShdwForegnd' V='0'/><Cell N='ShdwPattern' V='0'/><Cell N='ShapeShdwShow' V='2'/><Cell N='FillGradientEnabled' V='0'/><Cell N='RotateGradientWithShape' V='0'/><Section N='Character'><Row IX='0'><Cell N='Font' V='Arial Unicode MS'/><Cell N='Style' V='0'/><Cell N='Size' V='0.1111111111111111' U='PT'/><Cell N='AsianFont' V='Arial Unicode MS'/><Cell N='ComplexScriptFont' V='Arial Unicode MS'/></Row></Section><Section N='Geometry' IX='0'><Cell N='NoFill' V='0'/><Cell N='NoLine' V='0'/><Cell N='NoShow' V='0'/><Cell N='NoSnap' V='0'/><Cell N='NoQuickDrag' V='0'/><Row T='RelMoveTo' IX='1'><Cell N='X' V='0'/><Cell N='Y' V='1'/></Row><Row T='PolylineTo' IX='2'><Cell N='X' V='0' F='Width*0'/><Cell N='Y' V='0.09599198235821776' F='Height*1'/><Cell N='A' V='POLYLINE(0, 0, 0,0, 1,0, 1,1, 0,1)' U='POLYLINE' F='POLYLINE(0,0,0,0,1,0,1,1,0,1)'/></Row></Section></Shape></Shapes></Shape><Shape ID='120' Type='Shape' LineStyle='3' FillStyle='3' TextStyle='3'><Cell N='PinX' V='0.4585604684029963' F='Sheet.358!Width*0.5'/><Cell N='PinY' V='0.07569310603498414' F='Sheet.358!Height*0.18058574238898'/><Cell N='Width' V='0.9171209368059927' F='Sheet.358!Width*1'/><Cell N='Height' V='0.1513862120699673' F='Sheet.358!Height*0.36117148477796'/><Cell N='LocPinX' V='0.4585604684029963' F='Width*0.5'/><Cell N='LocPinY' V='0.07569310603498365' F='Height*0.5'/><Cell N='Angle' V='0'/><Cell N='FlipX' V='0'/><Cell N='FlipY' V='0'/><Cell N='ResizeMode' V='0'/><Cell N='LineWeight' V='0'/><Cell N='LineColor' V='0'/><Cell N='LinePattern' V='0'/><Cell N='Rounding' V='0'/><Cell N='EndArrowSize' V='0'/><Cell N='LineCap' V='0'/><Cell N='BeginArrowSize' V='0'/><Cell N='FillForegnd' V='#d8d8d8' F='THEMEGUARD(MSOTINT(RGB(255,255,255),-15))'/><Cell N='FillBkgnd' V='#e2e2e2' F='THEMEGUARD(SHADE(FillForegnd,LUMDIFF(THEMEVAL("FillColor"),THEMEVAL("FillColor2"))))'/><Cell N='FillPattern' V='1'/><Cell N='ShdwForegnd' V='0'/><Cell N='ShdwPattern' V='0'/><Cell N='FillForegndTrans' V='0.07'/><Cell N='FillBkgndTrans' V='0.07'/><Cell N='ShapeShdwShow' V='2'/><Cell N='FillGradientEnabled' V='0'/><Cell N='RotateGradientWithShape' V='0'/><Section N='Character'><Row IX='0'><Cell N='Font' V='Arial Unicode MS'/><Cell N='Style' V='0'/><Cell N='Size' V='0.1111111111111111' U='PT'/><Cell N='AsianFont' V='Arial Unicode MS'/><Cell N='ComplexScriptFont' V='Arial Unicode MS'/></Row></Section><Section N='Geometry' IX='0'><Cell N='NoFill' V='0'/><Cell N='NoLine' V='0'/><Cell N='NoShow' V='0'/><Cell N='NoSnap' V='0'/><Cell N='NoQuickDrag' V='0'/><Row T='RelMoveTo' IX='1'><Cell N='X' V='1'/><Cell N='Y' V='1'/></Row><Row T='PolylineTo' IX='2'><Cell N='X' V='0.9171209368059926' F='Width*1'/><Cell N='Y' V='0.1513862120699673' F='Height*1'/><Cell N='A' V='POLYLINE(0, 0, 0,1, 0,0, 1,0)' U='POLYLINE' F='POLYLINE(0,0,0,1,0,0,1,0)'/></Row></Section></Shape><Shape ID='330' Type='Shape' LineStyle='3' FillStyle='3' TextStyle='3'><Cell N='PinX' V='0.4585604684029963' F='Sheet.358!Width*0.5'/><Cell N='PinY' V='0.2390020374757618' F='Sheet.358!Height*0.57020199897851'/><Cell N='Width' V='0.9171209368059927' F='Sheet.358!Width*1'/><Cell N='Height' V='0.1753858267716535' F='Sheet.358!Height*0.41842885556085'/><Cell N='LocPinX' V='0.4585604684029963' F='Width*0.5'/><Cell N='LocPinY' V='0.08769291338582676' F='Height*0.5'/><Cell N='Angle' V='0'/><Cell N='FlipX' V='0'/><Cell N='FlipY' V='0'/><Cell N='ResizeMode' V='0'/><Cell N='LineWeight' V='0'/><Cell N='LineColor' V='0'/><Cell N='LinePattern' V='0'/><Cell N='Rounding' V='0'/><Cell N='EndArrowSize' V='0'/><Cell N='LineCap' V='0'/><Cell N='BeginArrowSize' V='0'/><Cell N='FillForegnd' V='#5a6c83' F='THEMEGUARD(RGB(90,108,131))'/><Cell N='FillBkgnd' V='1'/><Cell N='FillPattern' V='1'/><Cell N='ShdwForegnd' V='0'/><Cell N='ShdwPattern' V='0'/><Cell N='ShapeShdwShow' V='2'/><Cell N='FillGradientEnabled' V='0'/><Cell N='RotateGradientWithShape' V='0'/><Section N='Character'><Row IX='0'><Cell N='Font' V='Arial Unicode MS'/><Cell N='Style' V='0'/><Cell N='Size' V='0.1111111111111111' U='PT'/><Cell N='AsianFont' V='Arial Unicode MS'/><Cell N='ComplexScriptFont' V='Arial Unicode MS'/></Row></Section><Section N='Geometry' IX='0'><Cell N='NoFill' V='0'/><Cell N='NoLine' V='0'/><Cell N='NoShow' V='0'/><Cell N='NoSnap' V='0'/><Cell N='NoQuickDrag' V='0'/><Row T='RelMoveTo' IX='1'><Cell N='X' V='0'/><Cell N='Y' V='1'/></Row><Row T='PolylineTo' IX='2'><Cell N='X' V='0' F='Width*0'/><Cell N='Y' V='0.1753858267716535' F='Height*1'/><Cell N='A' V='POLYLINE(0, 0, 0,0, 1,0, 1,1, 0,1)' U='POLYLINE' F='POLYLINE(0,0,0,0,1,0,1,1,0,1)'/></Row></Section></Shape></Shapes></Shape><Shape ID='359' Type='Group' LineStyle='3' FillStyle='3' TextStyle='3'><Cell N='PinX' V='0.4585604684029968' F='Sheet.369!Width*0.082228356790516'/><Cell N='PinY' V='0.250780977838664' F='Sheet.369!Height*0.10604897848512'/><Cell N='Width' V='0.9171209368059929' F='Sheet.369!Width*0.16445671358103'/><Cell N='Height' V='0.3267716535433056' F='Sheet.369!Height*0.1381835271352'/><Cell N='LocPinX' V='0.4585604684029965' F='Width*0.5'/><Cell N='LocPinY' V='0.1633858267716528' F='Height*0.5'/><Cell N='Angle' V='0'/><Cell N='FlipX' V='0'/><Cell N='FlipY' V='0'/><Cell N='ResizeMode' V='0'/><Cell N='QuickStyleVariation' V='2'/><Shapes><Shape ID='31' Type='Shape' LineStyle='3' FillStyle='3' TextStyle='3'><Cell N='PinX' V='0.4585604684029965' F='Sheet.359!Width*0.5'/><Cell N='PinY' V='0.07569310603498458' F='Sheet.359!Height*0.23163914376971'/><Cell N='Width' V='0.9171209368059928' F='Sheet.359!Width*1'/><Cell N='Height' V='0.1513862120699686' F='Sheet.359!Height*0.46327828753942'/><Cell N='LocPinX' V='0.4585604684029963' F='Width*0.5'/><Cell N='LocPinY' V='0.07569310603498432' F='Height*0.5'/><Cell N='Angle' V='0'/><Cell N='FlipX' V='0'/><Cell N='FlipY' V='0'/><Cell N='ResizeMode' V='0'/><Cell N='LineWeight' V='0'/><Cell N='LineColor' V='0'/><Cell N='LinePattern' V='0'/><Cell N='Rounding' V='0'/><Cell N='EndArrowSize' V='0'/><Cell N='LineCap' V='0'/><Cell N='BeginArrowSize' V='0'/><Cell N='FillForegnd' V='#d8d8d8' F='THEMEGUARD(MSOTINT(RGB(255,255,255),-15))'/><Cell N='FillBkgnd' V='#e2e2e2' F='THEMEGUARD(SHADE(FillForegnd,LUMDIFF(THEMEVAL("FillColor"),THEMEVAL("FillColor2"))))'/><Cell N='FillPattern' V='1'/><Cell N='ShdwForegnd' V='0'/><Cell N='ShdwPattern' V='0'/><Cell N='FillForegndTrans' V='0.07'/><Cell N='FillBkgndTrans' V='0.07'/><Cell N='ShapeShdwShow' V='2'/><Cell N='FillGradientEnabled' V='0'/><Cell N='RotateGradientWithShape' V='0'/><Section N='Character'><Row IX='0'><Cell N='Font' V='Arial Unicode MS'/><Cell N='Style' V='0'/><Cell N='Size' V='0.1111111111111111' U='PT'/><Cell N='AsianFont' V='Arial Unicode MS'/><Cell N='ComplexScriptFont' V='Arial Unicode MS'/></Row></Section><Section N='Geometry' IX='0'><Cell N='NoFill' V='0'/><Cell N='NoLine' V='0'/><Cell N='NoShow' V='0'/><Cell N='NoSnap' V='0'/><Cell N='NoQuickDrag' V='0'/><Row T='RelMoveTo' IX='1'><Cell N='X' V='1'/><Cell N='Y' V='1'/></Row><Row T='PolylineTo' IX='2'><Cell N='X' V='0.9171209368059926' F='Width*1'/><Cell N='Y' V='0.1513862120699686' F='Height*1'/><Cell N='A' V='POLYLINE(0, 0, 0,1, 0,0, 1,0)' U='POLYLINE' F='POLYLINE(0,0,0,1,0,0,1,0)'/></Row></Section></Shape><Shape ID='63' Type='Group' LineStyle='3' FillStyle='3' TextStyle='3'><Cell N='PinX' V='0.4585604684029965' F='Sheet.359!Width*0.5'/><Cell N='PinY' V='0.2390789328066401' F='Sheet.359!Height*0.73163914376972'/><Cell N='Width' V='0.8365615196602269' F='Sheet.359!Width*0.91216052985735'/><Cell N='Height' V='0.1753854414733311' F='Sheet.359!Height*0.53672171246056'/><Cell N='LocPinX' V='0.4182807598301134' F='Width*0.5'/><Cell N='LocPinY' V='0.08769272073666556' F='Height*0.5'/><Cell N='Angle' V='0'/><Cell N='FlipX' V='0'/><Cell N='FlipY' V='0'/><Cell N='ResizeMode' V='0'/><Cell N='QuickStyleVariation' V='2'/><Cell N='FillForegnd' V='#5a6c83' F='THEMEGUARD(RGB(90,108,131))'/><Cell N='FillPattern' V='1'/><Cell N='ShapeShdwShow' V='2'/><Cell N='FillGradientEnabled' V='0'/><Cell N='RotateGradientWithShape' V='0'/><Section N='Character'><Row IX='0'><Cell N='Style' V='0'/><Cell N='Size' V='0.1944444444444445'/></Row></Section><Shapes><Shape ID='64' Type='Shape' LineStyle='3' FillStyle='3' TextStyle='3'><Cell N='PinX' V='0.0329590959604967' F='Sheet.63!Width*0.039398293115231'/><Cell N='PinY' V='0.08769272073666556' F='Sheet.63!Height*0.5'/><Cell N='Width' V='0.06591819192099256' F='Sheet.63!Width*0.078796586230461'/><Cell N='Height' V='0.1753854414733311' F='Sheet.63!Height*1'/><Cell N='LocPinX' V='0.03295909596049628' F='Width*0.5'/><Cell N='LocPinY' V='0.08769272073666556' F='Height*0.5'/><Cell N='Angle' V='0'/><Cell N='FlipX' V='0'/><Cell N='FlipY' V='0'/><Cell N='ResizeMode' V='0'/><Cell N='LineWeight' V='0'/><Cell N='LineColor' V='0'/><Cell N='LinePattern' V='0'/><Cell N='Rounding' V='0'/><Cell N='EndArrowSize' V='0'/><Cell N='LineCap' V='0'/><Cell N='BeginArrowSize' V='0'/><Cell N='FillForegnd' V='#5a6c83' F='THEMEGUARD(RGB(90,108,131))'/><Cell N='FillBkgnd' V='1'/><Cell N='FillPattern' V='1'/><Cell N='ShdwForegnd' V='0'/><Cell N='ShdwPattern' V='0'/><Cell N='ShapeShdwShow' V='2'/><Cell N='FillGradientEnabled' V='0'/><Cell N='RotateGradientWithShape' V='0'/><Section N='Character'><Row IX='0'><Cell N='Font' V='Arial Unicode MS'/><Cell N='Style' V='0'/><Cell N='Size' V='0.1111111111111111' U='PT'/><Cell N='AsianFont' V='Arial Unicode MS'/><Cell N='ComplexScriptFont' V='Arial Unicode MS'/></Row></Section><Section N='Geometry' IX='0'><Cell N='NoFill' V='0'/><Cell N='NoLine' V='0'/><Cell N='NoShow' V='0'/><Cell N='NoSnap' V='0'/><Cell N='NoQuickDrag' V='0'/><Row T='RelMoveTo' IX='1'><Cell N='X' V='0'/><Cell N='Y' V='1'/></Row><Row T='PolylineTo' IX='2'><Cell N='X' V='0' F='Width*0'/><Cell N='Y' V='0.1753854414733311' F='Height*1'/><Cell N='A' V='POLYLINE(0, 0, 0,0, 1,0, 1,1, 0,1)' U='POLYLINE' F='POLYLINE(0,0,0,0,1,0,1,1,0,1)'/></Row></Section></Shape><Shape ID='65' Type='Shape' LineStyle='3' FillStyle='3' TextStyle='3'><Cell N='PinX' V='0.2193115283666577' F='Sheet.63!Width*0.26215827911345'/><Cell N='PinY' V='0.08769272073666382' F='Sheet.63!Height*0.49999999999999'/><Cell N='Width' V='0.1295931758530246' F='Sheet.63!Width*0.15491171038522'/><Cell N='Height' V='0.1753854414733294' F='Sheet.63!Height*0.99999999999999'/><Cell N='LocPinX' V='0.0647965879265123' F='Width*0.5'/><Cell N='LocPinY' V='0.08769272073666469' F='Height*0.5'/><Cell N='Angle' V='0'/><Cell N='FlipX' V='0'/><Cell N='FlipY' V='0'/><Cell N='ResizeMode' V='0'/><Cell N='LineWeight' V='0'/><Cell N='LineColor' V='0'/><Cell N='LinePattern' V='0'/><Cell N='Rounding' V='0'/><Cell N='EndArrowSize' V='0'/><Cell N='LineCap' V='0'/><Cell N='BeginArrowSize' V='0'/><Cell N='FillForegnd' V='#5a6c83' F='THEMEGUARD(RGB(90,108,131))'/><Cell N='FillBkgnd' V='1'/><Cell N='FillPattern' V='1'/><Cell N='ShdwForegnd' V='0'/><Cell N='ShdwPattern' V='0'/><Cell N='ShapeShdwShow' V='2'/><Cell N='FillGradientEnabled' V='0'/><Cell N='RotateGradientWithShape' V='0'/><Section N='Character'><Row IX='0'><Cell N='Font' V='Arial Unicode MS'/><Cell N='Style' V='0'/><Cell N='Size' V='0.1111111111111111' U='PT'/><Cell N='AsianFont' V='Arial Unicode MS'/><Cell N='ComplexScriptFont' V='Arial Unicode MS'/></Row></Section><Section N='Geometry' IX='0'><Cell N='NoFill' V='0'/><Cell N='NoLine' V='0'/><Cell N='NoShow' V='0'/><Cell N='NoSnap' V='0'/><Cell N='NoQuickDrag' V='0'/><Row T='RelMoveTo' IX='1'><Cell N='X' V='0'/><Cell N='Y' V='1'/></Row><Row T='PolylineTo' IX='2'><Cell N='X' V='0' F='Width*0'/><Cell N='Y' V='0.1753854414733294' F='Height*1'/><Cell N='A' V='POLYLINE(0, 0, 0,0, 1,0, 1,1, 0,1)' U='POLYLINE' F='POLYLINE(0,0,0,0,1,0,1,1,0,1)'/></Row></Section></Shape><Shape ID='66' Type='Shape' LineStyle='3' FillStyle='3' TextStyle='3'><Cell N='PinX' V='0.4325170998213983' F='Sheet.63!Width*0.51701768448191'/><Cell N='PinY' V='0.08769272073666382' F='Sheet.63!Height*0.49999999999999'/><Cell N='Width' V='0.06591819192099256' F='Sheet.63!Width*0.078796586230461'/><Cell N='Height' V='0.1753854414733294' F='Sheet.63!Height*0.99999999999999'/><Cell N='LocPinX' V='0.03295909596049628' F='Width*0.5'/><Cell N='LocPinY' V='0.08769272073666469' F='Height*0.5'/><Cell N='Angle' V='0'/><Cell N='FlipX' V='0'/><Cell N='FlipY' V='0'/><Cell N='ResizeMode' V='0'/><Cell N='LineWeight' V='0'/><Cell N='LineColor' V='0'/><Cell N='LinePattern' V='0'/><Cell N='Rounding' V='0'/><Cell N='EndArrowSize' V='0'/><Cell N='LineCap' V='0'/><Cell N='BeginArrowSize' V='0'/><Cell N='FillForegnd' V='#5a6c83' F='THEMEGUARD(RGB(90,108,131))'/><Cell N='FillBkgnd' V='1'/><Cell N='FillPattern' V='1'/><Cell N='ShdwForegnd' V='0'/><Cell N='ShdwPattern' V='0'/><Cell N='ShapeShdwShow' V='2'/><Cell N='FillGradientEnabled' V='0'/><Cell N='RotateGradientWithShape' V='0'/><Section N='Character'><Row IX='0'><Cell N='Font' V='Arial Unicode MS'/><Cell N='Style' V='0'/><Cell N='Size' V='0.1111111111111111' U='PT'/><Cell N='AsianFont' V='Arial Unicode MS'/><Cell N='ComplexScriptFont' V='Arial Unicode MS'/></Row></Section><Section N='Geometry' IX='0'><Cell N='NoFill' V='0'/><Cell N='NoLine' V='0'/><Cell N='NoShow' V='0'/><Cell N='NoSnap' V='0'/><Cell N='NoQuickDrag' V='0'/><Row T='RelMoveTo' IX='1'><Cell N='X' V='0'/><Cell N='Y' V='1'/></Row><Row T='PolylineTo' IX='2'><Cell N='X' V='0' F='Width*0'/><Cell N='Y' V='0.1753854414733294' F='Height*1'/><Cell N='A' V='POLYLINE(0, 0, 0,0, 1,0, 1,1, 0,1)' U='POLYLINE' F='POLYLINE(0,0,0,0,1,0,1,1,0,1)'/></Row></Section></Shape><Shape ID='67' Type='Shape' LineStyle='3' FillStyle='3' TextStyle='3'><Cell N='PinX' V='0.598122350090873' F='Sheet.63!Width*0.71497712485485'/><Cell N='PinY' V='0.08769272073666382' F='Sheet.63!Height*0.49999999999999'/><Cell N='Width' V='0.06591819192099256' F='Sheet.63!Width*0.078796586230461'/><Cell N='Height' V='0.1753854414733294' F='Sheet.63!Height*0.99999999999999'/><Cell N='LocPinX' V='0.03295909596049628' F='Width*0.5'/><Cell N='LocPinY' V='0.08769272073666469' F='Height*0.5'/><Cell N='Angle' V='0'/><Cell N='FlipX' V='0'/><Cell N='FlipY' V='0'/><Cell N='ResizeMode' V='0'/><Cell N='LineWeight' V='0'/><Cell N='LineColor' V='0'/><Cell N='LinePattern' V='0'/><Cell N='Rounding' V='0'/><Cell N='EndArrowSize' V='0'/><Cell N='LineCap' V='0'/><Cell N='BeginArrowSize' V='0'/><Cell N='FillForegnd' V='#5a6c83' F='THEMEGUARD(RGB(90,108,131))'/><Cell N='FillBkgnd' V='1'/><Cell N='FillPattern' V='1'/><Cell N='ShdwForegnd' V='0'/><Cell N='ShdwPattern' V='0'/><Cell N='ShapeShdwShow' V='2'/><Cell N='FillGradientEnabled' V='0'/><Cell N='RotateGradientWithShape' V='0'/><Section N='Character'><Row IX='0'><Cell N='Font' V='Arial Unicode MS'/><Cell N='Style' V='0'/><Cell N='Size' V='0.1111111111111111' U='PT'/><Cell N='AsianFont' V='Arial Unicode MS'/><Cell N='ComplexScriptFont' V='Arial Unicode MS'/></Row></Section><Section N='Geometry' IX='0'><Cell N='NoFill' V='0'/><Cell N='NoLine' V='0'/><Cell N='NoShow' V='0'/><Cell N='NoSnap' V='0'/><Cell N='NoQuickDrag' V='0'/><Row T='RelMoveTo' IX='1'><Cell N='X' V='0'/><Cell N='Y' V='1'/></Row><Row T='PolylineTo' IX='2'><Cell N='X' V='0' F='Width*0'/><Cell N='Y' V='0.1753854414733294' F='Height*1'/><Cell N='A' V='POLYLINE(0, 0, 0,0, 1,0, 1,1, 0,1)' U='POLYLINE' F='POLYLINE(0,0,0,0,1,0,1,1,0,1)'/></Row></Section></Shape><Shape ID='68' Type='Shape' LineStyle='3' FillStyle='3' TextStyle='3'><Cell N='PinX' V='0.7836650120300394' F='Sheet.63!Width*0.93676913605628'/><Cell N='PinY' V='0.08769272073666382' F='Sheet.63!Height*0.49999999999999'/><Cell N='Width' V='0.1057930152603833' F='Sheet.63!Width*0.12646172788745'/><Cell N='Height' V='0.1753854414733294' F='Sheet.63!Height*0.99999999999999'/><Cell N='LocPinX' V='0.05289650763019163' F='Width*0.5'/><Cell N='LocPinY' V='0.08769272073666469' F='Height*0.5'/><Cell N='Angle' V='0'/><Cell N='FlipX' V='0'/><Cell N='FlipY' V='0'/><Cell N='ResizeMode' V='0'/><Cell N='LineWeight' V='0'/><Cell N='LineColor' V='0'/><Cell N='LinePattern' V='0'/><Cell N='Rounding' V='0'/><Cell N='EndArrowSize' V='0'/><Cell N='LineCap' V='0'/><Cell N='BeginArrowSize' V='0'/><Cell N='FillForegnd' V='#5a6c83' F='THEMEGUARD(RGB(90,108,131))'/><Cell N='FillBkgnd' V='1'/><Cell N='FillPattern' V='1'/><Cell N='ShdwForegnd' V='0'/><Cell N='ShdwPattern' V='0'/><Cell N='ShapeShdwShow' V='2'/><Cell N='FillGradientEnabled' V='0'/><Cell N='RotateGradientWithShape' V='0'/><Section N='Character'><Row IX='0'><Cell N='Font' V='Arial Unicode MS'/><Cell N='Style' V='0'/><Cell N='Size' V='0.1111111111111111' U='PT'/><Cell N='AsianFont' V='Arial Unicode MS'/><Cell N='ComplexScriptFont' V='Arial Unicode MS'/></Row></Section><Section N='Geometry' IX='0'><Cell N='NoFill' V='0'/><Cell N='NoLine' V='0'/><Cell N='NoShow' V='0'/><Cell N='NoSnap' V='0'/><Cell N='NoQuickDrag' V='0'/><Row T='RelMoveTo' IX='1'><Cell N='X' V='0'/><Cell N='Y' V='1'/></Row><Row T='PolylineTo' IX='2'><Cell N='X' V='0' F='Width*0'/><Cell N='Y' V='0.1753854414733294' F='Height*1'/><Cell N='A' V='POLYLINE(0, 0, 0,0, 1,0, 1,1, 0,1)' U='POLYLINE' F='POLYLINE(0,0,0,0,1,0,1,1,0,1)'/></Row></Section></Shape></Shapes></Shape></Shapes></Shape><Shape ID='360' Type='Group' LineStyle='3' FillStyle='3' TextStyle='3'><Cell N='PinX' V='1.541237633757328' F='Sheet.369!Width*0.27637235823868'/><Cell N='PinY' V='0.2310959384685845' F='Sheet.369!Height*0.09772466962155'/><Cell N='Width' V='1.260902483343402' F='Sheet.369!Width*0.22610309091731'/><Cell N='Height' V='0.4621918769371689' F='Sheet.369!Height*0.1954493392431'/><Cell N='LocPinX' V='0.6304512416717008' F='Width*0.5'/><Cell N='LocPinY' V='0.2310959384685845' F='Height*0.5'/><Cell N='Angle' V='0'/><Cell N='FlipX' V='0'/><Cell N='FlipY' V='0'/><Cell N='ResizeMode' V='0'/><Cell N='QuickStyleVariation' V='2'/><Shapes><Shape ID='49' Type='Shape' LineStyle='3' FillStyle='3' TextStyle='3'><Cell N='PinX' V='0.6304512416717012' F='Sheet.360!Width*0.5'/><Cell N='PinY' V='0.2350329463426037' F='Sheet.360!Height*0.50851812433422'/><Cell N='Width' V='0.8661417322834646' F='Sheet.360!Width*0.6869220607662'/><Cell N='Height' V='0.09842519685039369' F='Sheet.360!Height*0.21295310835542'/><Cell N='LocPinX' V='0.4330708661417323' F='Width*0.5'/><Cell N='LocPinY' V='0.04921259842519685' F='Height*0.5'/><Cell N='Angle' V='3.1415926535898'/><Cell N='FlipX' V='0'/><Cell N='FlipY' V='0'/><Cell N='ResizeMode' V='0'/><Cell N='LineWeight' V='0'/><Cell N='LineColor' V='0'/><Cell N='LinePattern' V='0'/><Cell N='Rounding' V='0'/><Cell N='EndArrowSize' V='0'/><Cell N='LineCap' V='0'/><Cell N='BeginArrowSize' V='0'/><Cell N='FillForegnd' V='0'/><Cell N='FillBkgnd' V='1'/><Cell N='FillPattern' V='1'/><Cell N='ShdwForegnd' V='0'/><Cell N='ShdwPattern' V='0'/><Cell N='FillForegndTrans' V='0.3'/><Cell N='FillBkgndTrans' V='0.3'/><Cell N='ShapeShdwShow' V='2'/><Cell N='FillGradientEnabled' V='0'/><Cell N='RotateGradientWithShape' V='0'/><Section N='Character'><Row IX='0'><Cell N='Font' V='Arial Unicode MS'/><Cell N='Style' V='0'/><Cell N='Size' V='0.1111111111111111' U='PT'/><Cell N='AsianFont' V='Arial Unicode MS'/><Cell N='ComplexScriptFont' V='Arial Unicode MS'/></Row></Section><Section N='Geometry' IX='0'><Cell N='NoFill' V='0'/><Cell N='NoLine' V='0'/><Cell N='NoShow' V='0'/><Cell N='NoSnap' V='0'/><Cell N='NoQuickDrag' V='0'/><Row T='RelMoveTo' IX='1'><Cell N='X' V='0.8107142857142863'/><Cell N='Y' V='0'/></Row><Row T='PolylineTo' IX='2'><Cell N='X' V='0.7021934758155268' F='Width*0.81071428571429'/><Cell N='Y' V='0' F='Height*0'/><Cell N='A' V='POLYLINE(0, 0, 0.81071428571429,0.25, 0,0.25, 0,0.75, 0.81071428571429,0.75, 0.81071428571429,1, 1,0.5)' U='POLYLINE' F='POLYLINE(0,0,0.81071428571429,0.25,0,0.25,0,0.75,0.81071428571429,0.75,0.81071428571429,1,1,0.5)'/></Row></Section></Shape><Shape ID='53' Type='Shape' LineStyle='3' FillStyle='3' TextStyle='3'><Cell N='PinX' V='0.6304512416717012' F='Sheet.360!Width*0.5'/><Cell N='PinY' V='0.3594391832934276' F='Sheet.360!Height*0.7776839040862'/><Cell N='Width' V='1.260902483343402' F='Sheet.360!Width*1'/><Cell N='Height' V='0.2055053872874826' F='Sheet.360!Height*0.44463219182759'/><Cell N='LocPinX' V='0.6304512416717012' F='Width*0.5'/><Cell N='LocPinY' V='0.1027526936437413' F='Height*0.5'/><Cell N='Angle' V='0'/><Cell N='FlipX' V='0'/><Cell N='FlipY' V='0'/><Cell N='ResizeMode' V='0'/><Cell N='LineWeight' V='0'/><Cell N='LineColor' V='0'/><Cell N='LinePattern' V='0'/><Cell N='Rounding' V='0'/><Cell N='EndArrowSize' V='0'/><Cell N='LineCap' V='0'/><Cell N='BeginArrowSize' V='0'/><Cell N='FillForegnd' V='0'/><Cell N='FillBkgnd' V='1'/><Cell N='FillPattern' V='0'/><Cell N='ShdwForegnd' V='0'/><Cell N='ShdwPattern' V='0'/><Cell N='ShapeShdwShow' V='2'/><Cell N='LeftMargin' V='0'/><Cell N='RightMargin' V='0'/><Cell N='TopMargin' V='0'/><Cell N='BottomMargin' V='0'/><Section N='Character'><Row IX='0'><Cell N='Font' V='Arial'/><Cell N='Color' V='0'/><Cell N='Style' V='0'/><Cell N='Size' V='0.1111111111111111' U='PT'/><Cell N='AsianFont' V='Arial Unicode MS'/><Cell N='ComplexScriptFont' V='Arial'/></Row></Section><Section N='Geometry' IX='0'><Cell N='NoFill' V='1'/><Cell N='NoLine' V='0'/><Cell N='NoShow' V='0'/><Cell N='NoSnap' V='0'/><Cell N='NoQuickDrag' V='0'/><Row T='RelMoveTo' IX='1'><Cell N='X' V='1'/><Cell N='Y' V='1'/></Row><Row T='PolylineTo' IX='2'><Cell N='X' V='1.260902483343402' F='Width*1'/><Cell N='Y' V='0.2055053872874826' F='Height*1'/><Cell N='A' V='POLYLINE(0, 0, 0,1, 0,0, 1,0)' U='POLYLINE' F='POLYLINE(0,0,0,1,0,0,1,0)'/></Row></Section><Text><cp IX='0'/>Etching mask remove 
</Text></Shape><Shape ID='163' Type='Shape' LineStyle='3' FillStyle='3' TextStyle='3'><Cell N='PinX' V='0.6304512416717012' F='Sheet.360!Width*0.5'/><Cell N='PinY' V='0.1027526936437413' F='Sheet.360!Height*0.2223160959138'/><Cell N='Width' V='1.260902483343402' F='Sheet.360!Width*1'/><Cell N='Height' V='0.2055053872874826' F='Sheet.360!Height*0.44463219182759'/><Cell N='LocPinX' V='0.6304512416717012' F='Width*0.5'/><Cell N='LocPinY' V='0.1027526936437413' F='Height*0.5'/><Cell N='Angle' V='0'/><Cell N='FlipX' V='0'/><Cell N='FlipY' V='0'/><Cell N='ResizeMode' V='0'/><Cell N='LineWeight' V='0'/><Cell N='LineColor' V='0'/><Cell N='LinePattern' V='0' F='THEMEGUARD(0)'/><Cell N='Rounding' V='0'/><Cell N='EndArrowSize' V='0'/><Cell N='LineCap' V='0'/><Cell N='BeginArrowSize' V='0'/><Cell N='FillForegnd' V='0'/><Cell N='FillBkgnd' V='1'/><Cell N='FillPattern' V='0' F='THEMEGUARD(0)'/><Cell N='ShdwForegnd' V='0'/><Cell N='ShdwPattern' V='0' F='THEMEGUARD(0)'/><Cell N='ShapeShdwShow' V='2'/><Cell N='LeftMargin' V='0'/><Cell N='RightMargin' V='0'/><Cell N='TopMargin' V='0'/><Cell N='BottomMargin' V='0'/><Cell N='LineGradientEnabled' V='0' F='THEMEGUARD(FALSE)'/><Cell N='FillGradientEnabled' V='0' F='THEMEGUARD(FALSE)'/><Cell N='QuickStyleVariation' V='3'/><Section N='Character'><Row IX='0'><Cell N='Font' V='Arial'/><Cell N='Color' V='0'/><Cell N='Style' V='0'/><Cell N='Size' V='0.1111111111111111' U='PT'/><Cell N='AsianFont' V='Arial Unicode MS'/><Cell N='ComplexScriptFont' V='Arial'/></Row></Section><Section N='Geometry' IX='0'><Cell N='NoFill' V='0'/><Cell N='NoLine' V='0'/><Cell N='NoShow' V='0'/><Cell N='NoSnap' V='0'/><Cell N='NoQuickDrag' V='0'/><Row T='RelMoveTo' IX='1'><Cell N='X' V='0'/><Cell N='Y' V='0'/></Row><Row T='RelLineTo' IX='2'><Cell N='X' V='1'/><Cell N='Y' V='0'/></Row><Row T='RelLineTo' IX='3'><Cell N='X' V='1'/><Cell N='Y' V='1'/></Row><Row T='RelLineTo' IX='4'><Cell N='X' V='0'/><Cell N='Y' V='1'/></Row><Row T='RelLineTo' IX='5'><Cell N='X' V='0'/><Cell N='Y' V='0'/></Row></Section><Text><cp IX='0'/>&amp; Sample clean
</Text></Shape></Shapes></Shape><Shape ID='361' Type='Group' LineStyle='3' FillStyle='3' TextStyle='3'><Cell N='PinX' V='3.706591964465988' F='Sheet.369!Width*0.664660361135'/><Cell N='PinY' V='0.3474329152117166' F='Sheet.369!Height*0.14692065589605'/><Cell N='Width' V='1.01680799515443' F='Sheet.369!Width*0.18233244331809'/><Cell N='Height' V='0.3232251345886228' F='Sheet.369!Height*0.1366837933214'/><Cell N='LocPinX' V='0.508403997577215' F='Width*0.5'/><Cell N='LocPinY' V='0.1616125672943114' F='Height*0.5'/><Cell N='Angle' V='0'/><Cell N='FlipX' V='0'/><Cell N='FlipY' V='0'/><Cell N='ResizeMode' V='0'/><Cell N='QuickStyleVariation' V='2'/><Shapes><Shape ID='50' Type='Shape' LineStyle='3' FillStyle='3' TextStyle='3'><Cell N='PinX' V='0.4926559660811538' F='Sheet.361!Width*0.48451228592703'/><Cell N='PinY' V='0.04921259842520032' F='Sheet.361!Height*0.15225486250577'/><Cell N='Width' V='0.8661417322834646' F='Sheet.361!Width*0.85182427401342'/><Cell N='Height' V='0.09842519685039371' F='Sheet.361!Height*0.30450972501152'/><Cell N='LocPinX' V='0.4330708661417323' F='Width*0.5'/><Cell N='LocPinY' V='0.04921259842519685' F='Height*0.5'/><Cell N='Angle' V='3.1415926535898'/><Cell N='FlipX' V='0'/><Cell N='FlipY' V='0'/><Cell N='ResizeMode' V='0'/><Cell N='LineWeight' V='0'/><Cell N='LineColor' V='0'/><Cell N='LinePattern' V='0'/><Cell N='Rounding' V='0'/><Cell N='EndArrowSize' V='0'/><Cell N='LineCap' V='0'/><Cell N='BeginArrowSize' V='0'/><Cell N='FillForegnd' V='0'/><Cell N='FillBkgnd' V='1'/><Cell N='FillPattern' V='1'/><Cell N='ShdwForegnd' V='0'/><Cell N='ShdwPattern' V='0'/><Cell N='FillForegndTrans' V='0.3'/><Cell N='FillBkgndTrans' V='0.3'/><Cell N='ShapeShdwShow' V='2'/><Cell N='FillGradientEnabled' V='0'/><Cell N='RotateGradientWithShape' V='0'/><Section N='Character'><Row IX='0'><Cell N='Font' V='Arial Unicode MS'/><Cell N='Style' V='0'/><Cell N='Size' V='0.1111111111111111' U='PT'/><Cell N='AsianFont' V='Arial Unicode MS'/><Cell N='ComplexScriptFont' V='Arial Unicode MS'/></Row></Section><Section N='Geometry' IX='0'><Cell N='NoFill' V='0'/><Cell N='NoLine' V='0'/><Cell N='NoShow' V='0'/><Cell N='NoSnap' V='0'/><Cell N='NoQuickDrag' V='0'/><Row T='RelMoveTo' IX='1'><Cell N='X' V='0.8107142857142863'/><Cell N='Y' V='0'/></Row><Row T='PolylineTo' IX='2'><Cell N='X' V='0.7021934758155268' F='Width*0.81071428571429'/><Cell N='Y' V='0' F='Height*0'/><Cell N='A' V='POLYLINE(0, 0, 0.81071428571429,0.25, 0,0.25, 0,0.75, 0.81071428571429,0.75, 0.81071428571429,1, 1,0.5)' U='POLYLINE' F='POLYLINE(0,0,0.81071428571429,0.25,0,0.25,0,0.75,0.81071428571429,0.75,0.81071428571429,1,1,0.5)'/></Row></Section></Shape><Shape ID='54' Type='Shape' LineStyle='3' FillStyle='3' TextStyle='3'><Cell N='PinX' V='0.508403997577215' F='Sheet.361!Width*0.5'/><Cell N='PinY' V='0.2204724409448819' F='Sheet.361!Height*0.68210178402581'/><Cell N='Width' V='1.01680799515443' F='Sheet.361!Width*1'/><Cell N='Height' V='0.2055053872874826' F='Sheet.361!Height*0.63579643194838'/><Cell N='LocPinX' V='0.508403997577215' F='Width*0.5'/><Cell N='LocPinY' V='0.1027526936437413' F='Height*0.5'/><Cell N='Angle' V='0'/><Cell N='FlipX' V='0'/><Cell N='FlipY' V='0'/><Cell N='ResizeMode' V='0'/><Cell N='LineWeight' V='0'/><Cell N='LineColor' V='0'/><Cell N='LinePattern' V='0'/><Cell N='Rounding' V='0'/><Cell N='EndArrowSize' V='0'/><Cell N='LineCap' V='0'/><Cell N='BeginArrowSize' V='0'/><Cell N='FillForegnd' V='0'/><Cell N='FillBkgnd' V='1'/><Cell N='FillPattern' V='0'/><Cell N='ShdwForegnd' V='0'/><Cell N='ShdwPattern' V='0'/><Cell N='ShapeShdwShow' V='2'/><Cell N='LeftMargin' V='0'/><Cell N='RightMargin' V='0'/><Cell N='TopMargin' V='0'/><Cell N='BottomMargin' V='0'/><Section N='Character'><Row IX='0'><Cell N='Font' V='Arial'/><Cell N='Color' V='0'/><Cell N='Style' V='0'/><Cell N='Size' V='0.1111111111111111' U='PT'/><Cell N='AsianFont' V='Arial Unicode MS'/><Cell N='ComplexScriptFont' V='Arial'/></Row></Section><Section N='Geometry' IX='0'><Cell N='NoFill' V='1'/><Cell N='NoLine' V='0'/><Cell N='NoShow' V='0'/><Cell N='NoSnap' V='0'/><Cell N='NoQuickDrag' V='0'/><Row T='RelMoveTo' IX='1'><Cell N='X' V='1'/><Cell N='Y' V='1'/></Row><Row T='PolylineTo' IX='2'><Cell N='X' V='1.01680799515443' F='Width*1'/><Cell N='Y' V='0.2055053872874826' F='Height*1'/><Cell N='A' V='POLYLINE(0, 0, 0,1, 0,0, 1,0)' U='POLYLINE' F='POLYLINE(0,0,0,1,0,0,1,0)'/></Row></Section><Text><cp IX='0'/>Fluorine-gas-based RIE
</Text></Shape></Shapes></Shape><Shape ID='362' Type='Group' LineStyle='3' FillStyle='3' TextStyle='3'><Cell N='PinX' V='3.706591964465989' F='Sheet.369!Width*0.664660361135'/><Cell N='PinY' V='1.987001450279611' F='Sheet.369!Height*0.84025302025164'/><Cell N='Width' V='1.260902483343404' F='Sheet.369!Width*0.22610309091731'/><Cell N='Height' V='0.5881761289056708' F='Sheet.369!Height*0.24872491596992'/><Cell N='LocPinX' V='0.6304512416717021' F='Width*0.5'/><Cell N='LocPinY' V='0.2940880644528354' F='Height*0.5'/><Cell N='Angle' V='0'/><Cell N='FlipX' V='0'/><Cell N='FlipY' V='0'/><Cell N='ResizeMode' V='0'/><Cell N='QuickStyleVariation' V='2'/><Shapes><Shape ID='51' Type='Shape' LineStyle='3' FillStyle='3' TextStyle='3'><Cell N='PinX' V='0.6147032101756427' F='Sheet.362!Width*0.48751050798607'/><Cell N='PinY' V='0.2940880644528336' F='Sheet.362!Height*0.5'/><Cell N='Width' V='0.8661417322834646' F='Sheet.362!Width*0.6869220607662'/><Cell N='Height' V='0.09842519685039369' F='Sheet.362!Height*0.16733966581323'/><Cell N='LocPinX' V='0.4330708661417323' F='Width*0.5'/><Cell N='LocPinY' V='0.04921259842519685' F='Height*0.5'/><Cell N='Angle' V='0'/><Cell N='FlipX' V='0'/><Cell N='FlipY' V='0'/><Cell N='ResizeMode' V='0'/><Cell N='LineWeight' V='0'/><Cell N='LineColor' V='0'/><Cell N='LinePattern' V='0'/><Cell N='Rounding' V='0'/><Cell N='EndArrowSize' V='0'/><Cell N='LineCap' V='0'/><Cell N='BeginArrowSize' V='0'/><Cell N='FillForegnd' V='0'/><Cell N='FillBkgnd' V='1'/><Cell N='FillPattern' V='1'/><Cell N='ShdwForegnd' V='0'/><Cell N='ShdwPattern' V='0'/><Cell N='FillForegndTrans' V='0.3'/><Cell N='FillBkgndTrans' V='0.3'/><Cell N='ShapeShdwShow' V='2'/><Cell N='FillGradientEnabled' V='0'/><Cell N='RotateGradientWithShape' V='0'/><Section N='Character'><Row IX='0'><Cell N='Font' V='Arial Unicode MS'/><Cell N='Style' V='0'/><Cell N='Size' V='0.1111111111111111' U='PT'/><Cell N='AsianFont' V='Arial Unicode MS'/><Cell N='ComplexScriptFont' V='Arial Unicode MS'/></Row></Section><Section N='Geometry' IX='0'><Cell N='NoFill' V='0'/><Cell N='NoLine' V='0'/><Cell N='NoShow' V='0'/><Cell N='NoSnap' V='0'/><Cell N='NoQuickDrag' V='0'/><Row T='RelMoveTo' IX='1'><Cell N='X' V='0.8107142857142863'/><Cell N='Y' V='0'/></Row><Row T='PolylineTo' IX='2'><Cell N='X' V='0.7021934758155268' F='Width*0.81071428571429'/><Cell N='Y' V='0' F='Height*0'/><Cell N='A' V='POLYLINE(0, 0, 0.81071428571429,0.25, 0,0.25, 0,0.75, 0.81071428571429,0.75, 0.81071428571429,1, 1,0.5)' U='POLYLINE' F='POLYLINE(0,0,0.81071428571429,0.25,0,0.25,0,0.75,0.81071428571429,0.75,0.81071428571429,1,1,0.5)'/></Row></Section><Text><cp IX='0'/></Text></Shape><Shape ID='56' Type='Shape' LineStyle='3' FillStyle='3' TextStyle='3'><Cell N='PinX' V='0.6304512416717039' F='Sheet.362!Width*0.5'/><Cell N='PinY' V='0.4854234352619296' F='Sheet.362!Height*0.82530284961595'/><Cell N='Width' V='1.260902483343402' F='Sheet.362!Width*1'/><Cell N='Height' V='0.2055053872874826' F='Sheet.362!Height*0.3493943007681'/><Cell N='LocPinX' V='0.6304512416717012' F='Width*0.5'/><Cell N='LocPinY' V='0.1027526936437413' F='Height*0.5'/><Cell N='Angle' V='0'/><Cell N='FlipX' V='0'/><Cell N='FlipY' V='0'/><Cell N='ResizeMode' V='0'/><Cell N='LineWeight' V='0'/><Cell N='LineColor' V='0'/><Cell N='LinePattern' V='0' F='THEMEGUARD(0)'/><Cell N='Rounding' V='0'/><Cell N='EndArrowSize' V='0'/><Cell N='LineCap' V='0'/><Cell N='BeginArrowSize' V='0'/><Cell N='FillForegnd' V='0'/><Cell N='FillBkgnd' V='1'/><Cell N='FillPattern' V='0' F='THEMEGUARD(0)'/><Cell N='ShdwForegnd' V='0'/><Cell N='ShdwPattern' V='0' F='THEMEGUARD(0)'/><Cell N='ShapeShdwShow' V='2'/><Cell N='LeftMargin' V='0'/><Cell N='RightMargin' V='0'/><Cell N='TopMargin' V='0'/><Cell N='BottomMargin' V='0'/><Cell N='LineGradientEnabled' V='0' F='THEMEGUARD(FALSE)'/><Cell N='FillGradientEnabled' V='0' F='THEMEGUARD(FALSE)'/><Cell N='QuickStyleVariation' V='3'/><Section N='Character'><Row IX='0'><Cell N='Font' V='Arial'/><Cell N='Color' V='0'/><Cell N='Style' V='0'/><Cell N='Size' V='0.1111111111111111' U='PT'/><Cell N='AsianFont' V='Arial Unicode MS'/><Cell N='ComplexScriptFont' V='Arial'/></Row></Section><Section N='Geometry' IX='0'><Cell N='NoFill' V='0'/><Cell N='NoLine' V='0'/><Cell N='NoShow' V='0'/><Cell N='NoSnap' V='0'/><Cell N='NoQuickDrag' V='0'/><Row T='RelMoveTo' IX='1'><Cell N='X' V='0'/><Cell N='Y' V='0'/></Row><Row T='RelLineTo' IX='2'><Cell N='X' V='1'/><Cell N='Y' V='0'/></Row><Row T='RelLineTo' IX='3'><Cell N='X' V='1'/><Cell N='Y' V='1'/></Row><Row T='RelLineTo' IX='4'><Cell N='X' V='0'/><Cell N='Y' V='1'/></Row><Row T='RelLineTo' IX='5'><Cell N='X' V='0'/><Cell N='Y' V='0'/></Row></Section><Text><cp IX='0'/>E-beam resist 
spin coating 
</Text></Shape><Shape ID='158' Type='Shape' LineStyle='3' FillStyle='3' TextStyle='3'><Cell N='PinX' V='0.6304512416717021' F='Sheet.362!Width*0.5'/><Cell N='PinY' V='0.1027526936437413' F='Sheet.362!Height*0.17469715038405'/><Cell N='Width' V='1.260902483343404' F='Sheet.362!Width*1'/><Cell N='Height' V='0.2055053872874826' F='Sheet.362!Height*0.3493943007681'/><Cell N='LocPinX' V='0.6304512416717021' F='Width*0.5'/><Cell N='LocPinY' V='0.1027526936437413' F='Height*0.5'/><Cell N='Angle' V='0'/><Cell N='FlipX' V='0'/><Cell N='FlipY' V='0'/><Cell N='ResizeMode' V='0'/><Cell N='LineWeight' V='0'/><Cell N='LineColor' V='0'/><Cell N='LinePattern' V='0' F='THEMEGUARD(0)'/><Cell N='Rounding' V='0'/><Cell N='EndArrowSize' V='0'/><Cell N='LineCap' V='0'/><Cell N='BeginArrowSize' V='0'/><Cell N='FillForegnd' V='0'/><Cell N='FillBkgnd' V='1'/><Cell N='FillPattern' V='0' F='THEMEGUARD(0)'/><Cell N='ShdwForegnd' V='0'/><Cell N='ShdwPattern' V='0' F='THEMEGUARD(0)'/><Cell N='ShapeShdwShow' V='2'/><Cell N='LeftMargin' V='0'/><Cell N='RightMargin' V='0'/><Cell N='TopMargin' V='0'/><Cell N='BottomMargin' V='0'/><Cell N='LineGradientEnabled' V='0' F='THEMEGUARD(FALSE)'/><Cell N='FillGradientEnabled' V='0' F='THEMEGUARD(FALSE)'/><Cell N='QuickStyleVariation' V='3'/><Section N='Character'><Row IX='0'><Cell N='Font' V='Arial'/><Cell N='Color' V='0'/><Cell N='Style' V='0'/><Cell N='Size' V='0.1111111111111111' U='PT'/><Cell N='AsianFont' V='Arial Unicode MS'/><Cell N='ComplexScriptFont' V='Arial'/></Row><Row IX='1'><Cell N='Font' V='Arial'/><Cell N='Color' V='0'/><Cell N='Style' V='0'/><Cell N='Case' V='0'/><Cell N='Pos' V='0'/><Cell N='FontScale' V='1'/><Cell N='Size' V='0.1111111111111111' U='PT'/><Cell N='DblUnderline' V='0'/><Cell N='Overline' V='0'/><Cell N='Strikethru' V='0'/><Cell N='DoubleStrikethrough' V='0'/><Cell N='Letterspace' V='0'/><Cell N='ColorTrans' V='0'/><Cell N='AsianFont' V='Arial Unicode MS'/><Cell N='ComplexScriptFont' V='Arial'/><Cell N='ComplexScriptSize' V='-1'/><Cell N='LangID' V='en-US'/></Row></Section><Section N='Geometry' IX='0'><Cell N='NoFill' V='0'/><Cell N='NoLine' V='0'/><Cell N='NoShow' V='0'/><Cell N='NoSnap' V='0'/><Cell N='NoQuickDrag' V='0'/><Row T='RelMoveTo' IX='1'><Cell N='X' V='0'/><Cell N='Y' V='0'/></Row><Row T='RelLineTo' IX='2'><Cell N='X' V='1'/><Cell N='Y' V='0'/></Row><Row T='RelLineTo' IX='3'><Cell N='X' V='1'/><Cell N='Y' V='1'/></Row><Row T='RelLineTo' IX='4'><Cell N='X' V='0'/><Cell N='Y' V='1'/></Row><Row T='RelLineTo' IX='5'><Cell N='X' V='0'/><Cell N='Y' V='0'/></Row></Section><Text><cp IX='0'/>&amp; Anti-charging Al <cp IX='1'/>evaporation
</Text></Shape></Shapes></Shape><Shape ID='363' Type='Group' LineStyle='3' FillStyle='3' TextStyle='3'><Cell N='PinX' V='1.541237633757327' F='Sheet.369!Width*0.27637235823868'/><Cell N='PinY' V='2.079911624238313' F='Sheet.369!Height*0.87954239986931'/><Cell N='Width' V='1.260902483343402' F='Sheet.369!Width*0.22610309091731'/><Cell N='Height' V='0.284245544767801' F='Sheet.369!Height*0.12020030355318'/><Cell N='LocPinX' V='0.6304512416717008' F='Width*0.5'/><Cell N='LocPinY' V='0.1421227723839005' F='Height*0.5'/><Cell N='Angle' V='0'/><Cell N='FlipX' V='0'/><Cell N='FlipY' V='0'/><Cell N='ResizeMode' V='0'/><Cell N='QuickStyleVariation' V='2'/><Shapes><Shape ID='48' Type='Shape' LineStyle='3' FillStyle='3' TextStyle='3'><Cell N='PinX' V='0.6304512416717012' F='Sheet.363!Width*0.5'/><Cell N='PinY' V='0.04921259842519721' F='Sheet.363!Height*0.17313410651836'/><Cell N='Width' V='0.8661417322834646' F='Sheet.363!Width*0.6869220607662'/><Cell N='Height' V='0.09842519685039369' F='Sheet.363!Height*0.34626821303671'/><Cell N='LocPinX' V='0.4330708661417323' F='Width*0.5'/><Cell N='LocPinY' V='0.04921259842519685' F='Height*0.5'/><Cell N='Angle' V='0'/><Cell N='FlipX' V='0'/><Cell N='FlipY' V='0'/><Cell N='ResizeMode' V='0'/><Cell N='LineWeight' V='0'/><Cell N='LineColor' V='0'/><Cell N='LinePattern' V='0'/><Cell N='Rounding' V='0'/><Cell N='EndArrowSize' V='0'/><Cell N='LineCap' V='0'/><Cell N='BeginArrowSize' V='0'/><Cell N='FillForegnd' V='0'/><Cell N='FillBkgnd' V='1'/><Cell N='FillPattern' V='1'/><Cell N='ShdwForegnd' V='0'/><Cell N='ShdwPattern' V='0'/><Cell N='FillForegndTrans' V='0.3'/><Cell N='FillBkgndTrans' V='0.3'/><Cell N='ShapeShdwShow' V='2'/><Cell N='FillGradientEnabled' V='0'/><Cell N='RotateGradientWithShape' V='0'/><Section N='Character'><Row IX='0'><Cell N='Font' V='Arial Unicode MS'/><Cell N='Style' V='0'/><Cell N='Size' V='0.1111111111111111' U='PT'/><Cell N='AsianFont' V='Arial Unicode MS'/><Cell N='ComplexScriptFont' V='Arial Unicode MS'/></Row></Section><Section N='Geometry' IX='0'><Cell N='NoFill' V='0'/><Cell N='NoLine' V='0'/><Cell N='NoShow' V='0'/><Cell N='NoSnap' V='0'/><Cell N='NoQuickDrag' V='0'/><Row T='RelMoveTo' IX='1'><Cell N='X' V='0.8107142857142863'/><Cell N='Y' V='0'/></Row><Row T='PolylineTo' IX='2'><Cell N='X' V='0.7021934758155268' F='Width*0.81071428571429'/><Cell N='Y' V='0' F='Height*0'/><Cell N='A' V='POLYLINE(0, 0, 0.81071428571429,0.25, 0,0.25, 0,0.75, 0.81071428571429,0.75, 0.81071428571429,1, 1,0.5)' U='POLYLINE' F='POLYLINE(0,0,0.81071428571429,0.25,0,0.25,0,0.75,0.81071428571429,0.75,0.81071428571429,1,1,0.5)'/></Row></Section></Shape><Shape ID='52' Type='Shape' LineStyle='3' FillStyle='3' TextStyle='3'><Cell N='PinX' V='0.6304512416717012' F='Sheet.363!Width*0.5'/><Cell N='PinY' V='0.1814928511240597' F='Sheet.363!Height*0.63850728521469'/><Cell N='Width' V='1.260902483343402' F='Sheet.363!Width*1'/><Cell N='Height' V='0.2055053872874826' F='Sheet.363!Height*0.72298542957062'/><Cell N='LocPinX' V='0.6304512416717012' F='Width*0.5'/><Cell N='LocPinY' V='0.1027526936437413' F='Height*0.5'/><Cell N='Angle' V='0'/><Cell N='FlipX' V='0'/><Cell N='FlipY' V='0'/><Cell N='ResizeMode' V='0'/><Cell N='LineWeight' V='0'/><Cell N='LineColor' V='0'/><Cell N='LinePattern' V='0'/><Cell N='Rounding' V='0'/><Cell N='EndArrowSize' V='0'/><Cell N='LineCap' V='0'/><Cell N='BeginArrowSize' V='0'/><Cell N='FillForegnd' V='0'/><Cell N='FillBkgnd' V='1'/><Cell N='FillPattern' V='0'/><Cell N='ShdwForegnd' V='0'/><Cell N='ShdwPattern' V='0'/><Cell N='ShapeShdwShow' V='2'/><Cell N='LeftMargin' V='0'/><Cell N='RightMargin' V='0'/><Cell N='TopMargin' V='0'/><Cell N='BottomMargin' V='0'/><Section N='Character'><Row IX='0'><Cell N='Font' V='Arial'/><Cell N='Color' V='0'/><Cell N='Style' V='0'/><Cell N='Size' V='0.1111111111111111' U='PT'/><Cell N='AsianFont' V='Arial Unicode MS'/><Cell N='ComplexScriptFont' V='Arial'/></Row><Row IX='1'><Cell N='Font' V='Arial'/><Cell N='Color' V='0'/><Cell N='Style' V='0'/><Cell N='Case' V='0'/><Cell N='Pos' V='2'/><Cell N='FontScale' V='1'/><Cell N='Size' V='0.1111111111111111' U='PT'/><Cell N='DblUnderline' V='0'/><Cell N='Overline' V='0'/><Cell N='Strikethru' V='0'/><Cell N='DoubleStrikethrough' V='0'/><Cell N='Letterspace' V='0'/><Cell N='ColorTrans' V='0'/><Cell N='AsianFont' V='Arial Unicode MS'/><Cell N='ComplexScriptFont' V='Arial'/><Cell N='ComplexScriptSize' V='-1'/><Cell N='LangID' V='zh-CN'/></Row><Row IX='2'><Cell N='Font' V='Arial'/><Cell N='Color' V='0'/><Cell N='Style' V='0'/><Cell N='Case' V='0'/><Cell N='Pos' V='0'/><Cell N='FontScale' V='1'/><Cell N='Size' V='0.1111111111111111' U='PT'/><Cell N='DblUnderline' V='0'/><Cell N='Overline' V='0'/><Cell N='Strikethru' V='0'/><Cell N='DoubleStrikethrough' V='0'/><Cell N='Letterspace' V='0'/><Cell N='ColorTrans' V='0'/><Cell N='AsianFont' V='Arial Unicode MS'/><Cell N='ComplexScriptFont' V='Arial'/><Cell N='ComplexScriptSize' V='-1'/><Cell N='LangID' V='zh-CN'/></Row><Row IX='3'><Cell N='Font' V='Arial'/><Cell N='Color' V='0'/><Cell N='Style' V='0'/><Cell N='Case' V='0'/><Cell N='Pos' V='2'/><Cell N='FontScale' V='1'/><Cell N='Size' V='0.1111111111111111' U='PT'/><Cell N='DblUnderline' V='0'/><Cell N='Overline' V='0'/><Cell N='Strikethru' V='0'/><Cell N='DoubleStrikethrough' V='0'/><Cell N='Letterspace' V='0'/><Cell N='ColorTrans' V='0'/><Cell N='AsianFont' V='Arial Unicode MS'/><Cell N='ComplexScriptFont' V='Arial'/><Cell N='ComplexScriptSize' V='-1'/><Cell N='LangID' V='zh-CN'/></Row><Row IX='4'><Cell N='Font' V='Arial'/><Cell N='Color' V='0'/><Cell N='Style' V='0'/><Cell N='Case' V='0'/><Cell N='Pos' V='0'/><Cell N='FontScale' V='1'/><Cell N='Size' V='0.1111111111111111' U='PT'/><Cell N='DblUnderline' V='0'/><Cell N='Overline' V='0'/><Cell N='Strikethru' V='0'/><Cell N='DoubleStrikethrough' V='0'/><Cell N='Letterspace' V='0'/><Cell N='ColorTrans' V='0'/><Cell N='AsianFont' V='Arial Unicode MS'/><Cell N='ComplexScriptFont' V='Arial'/><Cell N='ComplexScriptSize' V='-1'/><Cell N='LangID' V='zh-CN'/></Row></Section><Section N='Geometry' IX='0'><Cell N='NoFill' V='1'/><Cell N='NoLine' V='0'/><Cell N='NoShow' V='0'/><Cell N='NoSnap' V='0'/><Cell N='NoQuickDrag' V='0'/><Row T='RelMoveTo' IX='1'><Cell N='X' V='1'/><Cell N='Y' V='1'/></Row><Row T='PolylineTo' IX='2'><Cell N='X' V='1.260902483343402' F='Width*1'/><Cell N='Y' V='0.2055053872874826' F='Height*1'/><Cell N='A' V='POLYLINE(0, 0, 0,1, 0,0, 1,0)' U='POLYLINE' F='POLYLINE(0,0,0,1,0,0,1,0)'/></Row></Section><Text><cp IX='0'/>Ta<cp IX='1'/>2<cp IX='2'/>O<cp IX='3'/>5 <cp IX='4'/>deposition
</Text></Shape></Shapes></Shape><Shape ID='364' Type='Group' LineStyle='3' FillStyle='3' TextStyle='3'><Cell N='PinX' V='4.799111649505356' F='Sheet.369!Width*0.86056930805087'/><Cell N='PinY' V='1.600979434166408' F='Sheet.369!Height*0.67701400254629'/><Cell N='Width' V='1.397637795275589' F='Sheet.369!Width*0.2506222564149'/><Cell N='Height' V='0.2909480937578399' F='Sheet.369!Height*0.12303464322187'/><Cell N='LocPinX' V='0.6988188976377945' F='Width*0.5'/><Cell N='LocPinY' V='0.14547404687892' F='Height*0.5'/><Cell N='Angle' V='0'/><Cell N='FlipX' V='0'/><Cell N='FlipY' V='0'/><Cell N='ResizeMode' V='0'/><Cell N='QuickStyleVariation' V='2'/><Shapes><Shape ID='157' Type='Shape' LineStyle='3' FillStyle='3' TextStyle='3'><Cell N='PinX' V='0.6889763779527556' F='Sheet.364!Width*0.49295774647887'/><Cell N='PinY' V='0.14547404687892' F='Sheet.364!Height*0.5'/><Cell N='Width' V='0.2909480937578398' F='Sheet.364!Height*1'/><Cell N='Height' V='0.09842519685039371' F='Sheet.364!Width*0.070422535211268'/><Cell N='LocPinX' V='0.1454740468789199' F='Width*0.5'/><Cell N='LocPinY' V='0.04921259842519685' F='Height*0.5'/><Cell N='Angle' V='-1.5707963267949'/><Cell N='FlipX' V='0'/><Cell N='FlipY' V='0'/><Cell N='ResizeMode' V='0'/><Cell N='LineWeight' V='0'/><Cell N='LineColor' V='0'/><Cell N='LinePattern' V='0'/><Cell N='Rounding' V='0'/><Cell N='EndArrowSize' V='0'/><Cell N='LineCap' V='0'/><Cell N='BeginArrowSize' V='0'/><Cell N='FillForegnd' V='0'/><Cell N='FillBkgnd' V='1'/><Cell N='FillPattern' V='1'/><Cell N='ShdwForegnd' V='0'/><Cell N='ShdwPattern' V='0'/><Cell N='FillForegndTrans' V='0.3'/><Cell N='FillBkgndTrans' V='0.3'/><Cell N='ShapeShdwShow' V='2'/><Cell N='FillGradientEnabled' V='0'/><Cell N='RotateGradientWithShape' V='0'/><Section N='Character'><Row IX='0'><Cell N='Font' V='Arial Unicode MS'/><Cell N='Style' V='0'/><Cell N='Size' V='0.1111111111111111' U='PT'/><Cell N='AsianFont' V='Arial Unicode MS'/><Cell N='ComplexScriptFont' V='Arial Unicode MS'/></Row></Section><Section N='Geometry' IX='0'><Cell N='NoFill' V='0'/><Cell N='NoLine' V='0'/><Cell N='NoShow' V='0'/><Cell N='NoSnap' V='0'/><Cell N='NoQuickDrag' V='0'/><Row T='RelMoveTo' IX='1'><Cell N='X' V='0.8107142857142863'/><Cell N='Y' V='0'/></Row><Row T='PolylineTo' IX='2'><Cell N='X' V='0.2358757760108214' F='Width*0.81071428571429'/><Cell N='Y' V='0' F='Height*0'/><Cell N='A' V='POLYLINE(0, 0, 0.81071428571429,0.25, 0,0.25, 0,0.75, 0.81071428571429,0.75, 0.81071428571429,1, 1,0.5)' U='POLYLINE' F='POLYLINE(0,0,0.81071428571429,0.25,0,0.25,0,0.75,0.81071428571429,0.75,0.81071428571429,1,1,0.5)'/></Row></Section></Shape><Shape ID='168' Type='Shape' LineStyle='3' FillStyle='3' TextStyle='3'><Cell N='PinX' V='0.3346456692913389' F='Sheet.364!Width*0.23943661971831'/><Cell N='PinY' V='0.1454740468789235' F='Sheet.364!Height*0.50000000000001'/><Cell N='Width' V='0.6692913385826778' F='Sheet.364!Width*0.47887323943662'/><Cell N='Height' V='0.2055053872874826' F='Sheet.364!Height*0.70633006950899'/><Cell N='LocPinX' V='0.3346456692913389' F='Width*0.5'/><Cell N='LocPinY' V='0.1027526936437413' F='Height*0.5'/><Cell N='Angle' V='0'/><Cell N='FlipX' V='0'/><Cell N='FlipY' V='0'/><Cell N='ResizeMode' V='0'/><Cell N='LineWeight' V='0'/><Cell N='LineColor' V='0'/><Cell N='LinePattern' V='0' F='THEMEGUARD(0)'/><Cell N='Rounding' V='0'/><Cell N='EndArrowSize' V='0'/><Cell N='LineCap' V='0'/><Cell N='BeginArrowSize' V='0'/><Cell N='FillForegnd' V='0'/><Cell N='FillBkgnd' V='1'/><Cell N='FillPattern' V='0' F='THEMEGUARD(0)'/><Cell N='ShdwForegnd' V='0'/><Cell N='ShdwPattern' V='0' F='THEMEGUARD(0)'/><Cell N='ShapeShdwShow' V='2'/><Cell N='LeftMargin' V='0'/><Cell N='RightMargin' V='0'/><Cell N='TopMargin' V='0'/><Cell N='BottomMargin' V='0'/><Cell N='LineGradientEnabled' V='0' F='THEMEGUARD(FALSE)'/><Cell N='FillGradientEnabled' V='0' F='THEMEGUARD(FALSE)'/><Cell N='QuickStyleVariation' V='3'/><Section N='Character'><Row IX='0'><Cell N='Font' V='Arial'/><Cell N='Color' V='0'/><Cell N='Style' V='0'/><Cell N='Size' V='0.1111111111111111' U='PT'/><Cell N='AsianFont' V='Arial Unicode MS'/><Cell N='ComplexScriptFont' V='Arial'/></Row><Row IX='1'><Cell N='Font' V='Arial'/><Cell N='Color' V='0'/><Cell N='Style' V='0'/><Cell N='Case' V='0'/><Cell N='Pos' V='0'/><Cell N='FontScale' V='1'/><Cell N='Size' V='0.1111111111111111' U='PT'/><Cell N='DblUnderline' V='0'/><Cell N='Overline' V='0'/><Cell N='Strikethru' V='0'/><Cell N='DoubleStrikethrough' V='0'/><Cell N='Letterspace' V='0'/><Cell N='ColorTrans' V='0'/><Cell N='AsianFont' V='Arial Unicode MS'/><Cell N='ComplexScriptFont' V='Arial'/><Cell N='ComplexScriptSize' V='-1'/><Cell N='LangID' V='zh-CN'/></Row></Section><Section N='Paragraph'><Row IX='1'><Cell N='IndFirst' V='0'/><Cell N='IndLeft' V='0'/><Cell N='IndRight' V='0'/><Cell N='SpLine' V='-1.2'/><Cell N='SpBefore' V='0'/><Cell N='SpAfter' V='0'/><Cell N='HorzAlign' V='1'/><Cell N='Bullet' V='0'/><Cell N='BulletStr' V=''/><Cell N='BulletFont' V='0'/><Cell N='BulletFontSize' V='-1'/><Cell N='TextPosAfterBullet' V='0'/><Cell N='Flags' V='0'/></Row></Section><Section N='Geometry' IX='0'><Cell N='NoFill' V='0'/><Cell N='NoLine' V='0'/><Cell N='NoShow' V='0'/><Cell N='NoSnap' V='0'/><Cell N='NoQuickDrag' V='0'/><Row T='RelMoveTo' IX='1'><Cell N='X' V='0'/><Cell N='Y' V='0'/></Row><Row T='RelLineTo' IX='2'><Cell N='X' V='1'/><Cell N='Y' V='0'/></Row><Row T='RelLineTo' IX='3'><Cell N='X' V='1'/><Cell N='Y' V='1'/></Row><Row T='RelLineTo' IX='4'><Cell N='X' V='0'/><Cell N='Y' V='1'/></Row><Row T='RelLineTo' IX='5'><Cell N='X' V='0'/><Cell N='Y' V='0'/></Row></Section><Text><cp IX='0'/><pp IX='0'/><tp IX='0'/>E-beam
<pp IX='1'/>exposure <cp IX='1'/>
</Text></Shape><Shape ID='170' Type='Shape' LineStyle='3' FillStyle='3' TextStyle='3'><Cell N='PinX' V='1.06299212598425' F='Sheet.364!Width*0.76056338028169'/><Cell N='PinY' V='0.14547404687892' F='Sheet.364!Height*0.5'/><Cell N='Width' V='0.6692913385826778' F='Sheet.364!Width*0.47887323943662'/><Cell N='Height' V='0.2055053872874826' F='Sheet.364!Height*0.70633006950899'/><Cell N='LocPinX' V='0.3346456692913389' F='Width*0.5'/><Cell N='LocPinY' V='0.1027526936437413' F='Height*0.5'/><Cell N='Angle' V='0'/><Cell N='FlipX' V='0'/><Cell N='FlipY' V='0'/><Cell N='ResizeMode' V='0'/><Cell N='LineWeight' V='0'/><Cell N='LineColor' V='0'/><Cell N='LinePattern' V='0' F='THEMEGUARD(0)'/><Cell N='Rounding' V='0'/><Cell N='EndArrowSize' V='0'/><Cell N='LineCap' V='0'/><Cell N='BeginArrowSize' V='0'/><Cell N='FillForegnd' V='0'/><Cell N='FillBkgnd' V='1'/><Cell N='FillPattern' V='0' F='THEMEGUARD(0)'/><Cell N='ShdwForegnd' V='0'/><Cell N='ShdwPattern' V='0' F='THEMEGUARD(0)'/><Cell N='ShapeShdwShow' V='2'/><Cell N='LeftMargin' V='0'/><Cell N='RightMargin' V='0'/><Cell N='TopMargin' V='0'/><Cell N='BottomMargin' V='0'/><Cell N='LineGradientEnabled' V='0' F='THEMEGUARD(FALSE)'/><Cell N='FillGradientEnabled' V='0' F='THEMEGUARD(FALSE)'/><Cell N='QuickStyleVariation' V='3'/><Section N='Character'><Row IX='0'><Cell N='Font' V='Arial'/><Cell N='Color' V='0'/><Cell N='Style' V='0'/><Cell N='Size' V='0.1111111111111111' U='PT'/><Cell N='AsianFont' V='Arial Unicode MS'/><Cell N='ComplexScriptFont' V='Arial'/></Row></Section><Section N='Paragraph'><Row IX='1'><Cell N='IndFirst' V='0'/><Cell N='IndLeft' V='0'/><Cell N='IndRight' V='0'/><Cell N='SpLine' V='-1.2'/><Cell N='SpBefore' V='0'/><Cell N='SpAfter' V='0'/><Cell N='HorzAlign' V='1'/><Cell N='Bullet' V='0'/><Cell N='BulletStr' V=''/><Cell N='BulletFont' V='0'/><Cell N='BulletFontSize' V='-1'/><Cell N='TextPosAfterBullet' V='0'/><Cell N='Flags' V='0'/></Row></Section><Section N='Geometry' IX='0'><Cell N='NoFill' V='0'/><Cell N='NoLine' V='0'/><Cell N='NoShow' V='0'/><Cell N='NoSnap' V='0'/><Cell N='NoQuickDrag' V='0'/><Row T='RelMoveTo' IX='1'><Cell N='X' V='0'/><Cell N='Y' V='0'/></Row><Row T='RelLineTo' IX='2'><Cell N='X' V='1'/><Cell N='Y' V='0'/></Row><Row T='RelLineTo' IX='3'><Cell N='X' V='1'/><Cell N='Y' V='1'/></Row><Row T='RelLineTo' IX='4'><Cell N='X' V='0'/><Cell N='Y' V='1'/></Row><Row T='RelLineTo' IX='5'><Cell N='X' V='0'/><Cell N='Y' V='0'/></Row></Section><Text><cp IX='0'/><pp IX='0'/>&amp; Resist
<pp IX='1'/>development 
</Text></Shape></Shapes></Shape><Shape ID='365' Type='Group' LineStyle='3' FillStyle='3' TextStyle='3'><Cell N='PinX' V='4.769584090450239' F='Sheet.369!Width*0.85527447164774'/><Cell N='PinY' V='0.6954676231427852' F='Sheet.369!Height*0.29409579482225'/><Cell N='Width' V='1.338582677165355' F='Sheet.369!Width*0.24003258360863'/><Cell N='Height' V='0.2909480937578399' F='Sheet.369!Height*0.12303464322187'/><Cell N='LocPinX' V='0.6692913385826773' F='Width*0.5'/><Cell N='LocPinY' V='0.14547404687892' F='Height*0.5'/><Cell N='Angle' V='0'/><Cell N='FlipX' V='0'/><Cell N='FlipY' V='0'/><Cell N='ResizeMode' V='0'/><Cell N='QuickStyleVariation' V='2'/><Shapes><Shape ID='159' Type='Shape' LineStyle='3' FillStyle='3' TextStyle='3'><Cell N='PinX' V='1.062992125984251' F='Sheet.365!Width*0.79411764705882'/><Cell N='PinY' V='0.14547404687892' F='Sheet.365!Height*0.5'/><Cell N='Width' V='0.5511811023622055' F='Sheet.365!Width*0.41176470588235'/><Cell N='Height' V='0.2055053872874826' F='Sheet.365!Height*0.70633006950899'/><Cell N='LocPinX' V='0.2755905511811028' F='Width*0.5'/><Cell N='LocPinY' V='0.1027526936437413' F='Height*0.5'/><Cell N='Angle' V='0'/><Cell N='FlipX' V='0'/><Cell N='FlipY' V='0'/><Cell N='ResizeMode' V='0'/><Cell N='LineWeight' V='0'/><Cell N='LineColor' V='0'/><Cell N='LinePattern' V='0' F='THEMEGUARD(0)'/><Cell N='Rounding' V='0'/><Cell N='EndArrowSize' V='0'/><Cell N='LineCap' V='0'/><Cell N='BeginArrowSize' V='0'/><Cell N='FillForegnd' V='0'/><Cell N='FillBkgnd' V='1'/><Cell N='FillPattern' V='0' F='THEMEGUARD(0)'/><Cell N='ShdwForegnd' V='0'/><Cell N='ShdwPattern' V='0' F='THEMEGUARD(0)'/><Cell N='ShapeShdwShow' V='2'/><Cell N='LeftMargin' V='0'/><Cell N='RightMargin' V='0'/><Cell N='TopMargin' V='0'/><Cell N='BottomMargin' V='0'/><Cell N='LineGradientEnabled' V='0' F='THEMEGUARD(FALSE)'/><Cell N='FillGradientEnabled' V='0' F='THEMEGUARD(FALSE)'/><Cell N='QuickStyleVariation' V='3'/><Section N='Character'><Row IX='0'><Cell N='Font' V='Arial'/><Cell N='Color' V='0'/><Cell N='Style' V='0'/><Cell N='Size' V='0.1111111111111111' U='PT'/><Cell N='AsianFont' V='Arial Unicode MS'/><Cell N='ComplexScriptFont' V='Arial'/></Row></Section><Section N='Geometry' IX='0'><Cell N='NoFill' V='0'/><Cell N='NoLine' V='0'/><Cell N='NoShow' V='0'/><Cell N='NoSnap' V='0'/><Cell N='NoQuickDrag' V='0'/><Row T='RelMoveTo' IX='1'><Cell N='X' V='0'/><Cell N='Y' V='0'/></Row><Row T='RelLineTo' IX='2'><Cell N='X' V='1'/><Cell N='Y' V='0'/></Row><Row T='RelLineTo' IX='3'><Cell N='X' V='1'/><Cell N='Y' V='1'/></Row><Row T='RelLineTo' IX='4'><Cell N='X' V='0'/><Cell N='Y' V='1'/></Row><Row T='RelLineTo' IX='5'><Cell N='X' V='0'/><Cell N='Y' V='0'/></Row></Section><Text><cp IX='0'/>&amp; Lift-off 
</Text></Shape><Shape ID='160' Type='Shape' LineStyle='3' FillStyle='3' TextStyle='3'><Cell N='PinX' V='0.6889763779527551' F='Sheet.365!Width*0.51470588235294'/><Cell N='PinY' V='0.14547404687892' F='Sheet.365!Height*0.5'/><Cell N='Width' V='0.2909480937578398' F='Sheet.365!Height*1'/><Cell N='Height' V='0.09842519685039371' F='Sheet.365!Width*0.073529411764706'/><Cell N='LocPinX' V='0.1454740468789199' F='Width*0.5'/><Cell N='LocPinY' V='0.04921259842519685' F='Height*0.5'/><Cell N='Angle' V='-1.5707963267949'/><Cell N='FlipX' V='0'/><Cell N='FlipY' V='0'/><Cell N='ResizeMode' V='0'/><Cell N='LineWeight' V='0'/><Cell N='LineColor' V='0'/><Cell N='LinePattern' V='0'/><Cell N='Rounding' V='0'/><Cell N='EndArrowSize' V='0'/><Cell N='LineCap' V='0'/><Cell N='BeginArrowSize' V='0'/><Cell N='FillForegnd' V='0'/><Cell N='FillBkgnd' V='1'/><Cell N='FillPattern' V='1'/><Cell N='ShdwForegnd' V='0'/><Cell N='ShdwPattern' V='0'/><Cell N='FillForegndTrans' V='0.3'/><Cell N='FillBkgndTrans' V='0.3'/><Cell N='ShapeShdwShow' V='2'/><Cell N='FillGradientEnabled' V='0'/><Cell N='RotateGradientWithShape' V='0'/><Section N='Character'><Row IX='0'><Cell N='Font' V='Arial Unicode MS'/><Cell N='Style' V='0'/><Cell N='Size' V='0.1111111111111111' U='PT'/><Cell N='AsianFont' V='Arial Unicode MS'/><Cell N='ComplexScriptFont' V='Arial Unicode MS'/></Row></Section><Section N='Geometry' IX='0'><Cell N='NoFill' V='0'/><Cell N='NoLine' V='0'/><Cell N='NoShow' V='0'/><Cell N='NoSnap' V='0'/><Cell N='NoQuickDrag' V='0'/><Row T='RelMoveTo' IX='1'><Cell N='X' V='0.8107142857142863'/><Cell N='Y' V='0'/></Row><Row T='PolylineTo' IX='2'><Cell N='X' V='0.2358757760108214' F='Width*0.81071428571429'/><Cell N='Y' V='0' F='Height*0'/><Cell N='A' V='POLYLINE(0, 0, 0.81071428571429,0.25, 0,0.25, 0,0.75, 0.81071428571429,0.75, 0.81071428571429,1, 1,0.5)' U='POLYLINE' F='POLYLINE(0,0,0.81071428571429,0.25,0,0.25,0,0.75,0.81071428571429,0.75,0.81071428571429,1,1,0.5)'/></Row></Section></Shape><Shape ID='164' Type='Shape' LineStyle='3' FillStyle='3' TextStyle='3'><Cell N='PinX' V='0.3346456692913384' F='Sheet.365!Width*0.25'/><Cell N='PinY' V='0.14547404687892' F='Sheet.365!Height*0.5'/><Cell N='Width' V='0.6692913385826778' F='Sheet.365!Width*0.5'/><Cell N='Height' V='0.2055053872874826' F='Sheet.365!Height*0.70633006950899'/><Cell N='LocPinX' V='0.3346456692913389' F='Width*0.5'/><Cell N='LocPinY' V='0.1027526936437413' F='Height*0.5'/><Cell N='Angle' V='0'/><Cell N='FlipX' V='0'/><Cell N='FlipY' V='0'/><Cell N='ResizeMode' V='0'/><Cell N='LineWeight' V='0'/><Cell N='LineColor' V='0'/><Cell N='LinePattern' V='0' F='THEMEGUARD(0)'/><Cell N='Rounding' V='0'/><Cell N='EndArrowSize' V='0'/><Cell N='LineCap' V='0'/><Cell N='BeginArrowSize' V='0'/><Cell N='FillForegnd' V='0'/><Cell N='FillBkgnd' V='1'/><Cell N='FillPattern' V='0' F='THEMEGUARD(0)'/><Cell N='ShdwForegnd' V='0'/><Cell N='ShdwPattern' V='0' F='THEMEGUARD(0)'/><Cell N='ShapeShdwShow' V='2'/><Cell N='LeftMargin' V='0'/><Cell N='RightMargin' V='0'/><Cell N='TopMargin' V='0'/><Cell N='BottomMargin' V='0'/><Cell N='LineGradientEnabled' V='0' F='THEMEGUARD(FALSE)'/><Cell N='FillGradientEnabled' V='0' F='THEMEGUARD(FALSE)'/><Cell N='QuickStyleVariation' V='3'/><Section N='Character'><Row IX='0'><Cell N='Font' V='Arial'/><Cell N='Color' V='0'/><Cell N='Style' V='0'/><Cell N='Size' V='0.1111111111111111' U='PT'/><Cell N='AsianFont' V='Arial Unicode MS'/><Cell N='ComplexScriptFont' V='Arial'/></Row><Row IX='1'><Cell N='Font' V='Arial'/><Cell N='Color' V='0'/><Cell N='Style' V='0'/><Cell N='Case' V='0'/><Cell N='Pos' V='2'/><Cell N='FontScale' V='1'/><Cell N='Size' V='0.1111111111111111' U='PT'/><Cell N='DblUnderline' V='0'/><Cell N='Overline' V='0'/><Cell N='Strikethru' V='0'/><Cell N='DoubleStrikethrough' V='0'/><Cell N='Letterspace' V='0'/><Cell N='ColorTrans' V='0'/><Cell N='AsianFont' V='Arial Unicode MS'/><Cell N='ComplexScriptFont' V='Arial'/><Cell N='ComplexScriptSize' V='-1'/><Cell N='LangID' V='zh-CN'/></Row><Row IX='2'><Cell N='Font' V='Arial'/><Cell N='Color' V='0'/><Cell N='Style' V='0'/><Cell N='Case' V='0'/><Cell N='Pos' V='0'/><Cell N='FontScale' V='1'/><Cell N='Size' V='0.1111111111111111' U='PT'/><Cell N='DblUnderline' V='0'/><Cell N='Overline' V='0'/><Cell N='Strikethru' V='0'/><Cell N='DoubleStrikethrough' V='0'/><Cell N='Letterspace' V='0'/><Cell N='ColorTrans' V='0'/><Cell N='AsianFont' V='Arial Unicode MS'/><Cell N='ComplexScriptFont' V='Arial'/><Cell N='ComplexScriptSize' V='-1'/><Cell N='LangID' V='zh-CN'/></Row><Row IX='3'><Cell N='Font' V='Arial'/><Cell N='Color' V='0'/><Cell N='Style' V='0'/><Cell N='Case' V='0'/><Cell N='Pos' V='2'/><Cell N='FontScale' V='1'/><Cell N='Size' V='0.1111111111111111' U='PT'/><Cell N='DblUnderline' V='0'/><Cell N='Overline' V='0'/><Cell N='Strikethru' V='0'/><Cell N='DoubleStrikethrough' V='0'/><Cell N='Letterspace' V='0'/><Cell N='ColorTrans' V='0'/><Cell N='AsianFont' V='Arial Unicode MS'/><Cell N='ComplexScriptFont' V='Arial'/><Cell N='ComplexScriptSize' V='-1'/><Cell N='LangID' V='zh-CN'/></Row><Row IX='4'><Cell N='Font' V='Arial'/><Cell N='Color' V='0'/><Cell N='Style' V='0'/><Cell N='Case' V='0'/><Cell N='Pos' V='0'/><Cell N='FontScale' V='1'/><Cell N='Size' V='0.1111111111111111' U='PT'/><Cell N='DblUnderline' V='0'/><Cell N='Overline' V='0'/><Cell N='Strikethru' V='0'/><Cell N='DoubleStrikethrough' V='0'/><Cell N='Letterspace' V='0'/><Cell N='ColorTrans' V='0'/><Cell N='AsianFont' V='Arial Unicode MS'/><Cell N='ComplexScriptFont' V='Arial'/><Cell N='ComplexScriptSize' V='-1'/><Cell N='LangID' V='zh-CN'/></Row><Row IX='5'><Cell N='Font' V='Arial'/><Cell N='Color' V='0'/><Cell N='Style' V='0'/><Cell N='Case' V='0'/><Cell N='Pos' V='0'/><Cell N='FontScale' V='1'/><Cell N='Size' V='0.1111111111111111' U='PT'/><Cell N='DblUnderline' V='0'/><Cell N='Overline' V='0'/><Cell N='Strikethru' V='0'/><Cell N='DoubleStrikethrough' V='0'/><Cell N='Letterspace' V='0'/><Cell N='ColorTrans' V='0'/><Cell N='AsianFont' V='Arial Unicode MS'/><Cell N='ComplexScriptFont' V='Arial'/><Cell N='ComplexScriptSize' V='-1'/><Cell N='LangID' V='en-US'/></Row><Row IX='6'><Cell N='Font' V='Arial'/><Cell N='Color' V='0'/><Cell N='Style' V='0'/><Cell N='Case' V='0'/><Cell N='Pos' V='0'/><Cell N='FontScale' V='1'/><Cell N='Size' V='0.1111111111111111' U='PT'/><Cell N='DblUnderline' V='0'/><Cell N='Overline' V='0'/><Cell N='Strikethru' V='0'/><Cell N='DoubleStrikethrough' V='0'/><Cell N='Letterspace' V='0'/><Cell N='ColorTrans' V='0'/><Cell N='AsianFont' V='Arial Unicode MS'/><Cell N='ComplexScriptFont' V='Arial'/><Cell N='ComplexScriptSize' V='-1'/><Cell N='LangID' V='zh-CN'/></Row></Section><Section N='Geometry' IX='0'><Cell N='NoFill' V='0'/><Cell N='NoLine' V='0'/><Cell N='NoShow' V='0'/><Cell N='NoSnap' V='0'/><Cell N='NoQuickDrag' V='0'/><Row T='RelMoveTo' IX='1'><Cell N='X' V='0'/><Cell N='Y' V='0'/></Row><Row T='RelLineTo' IX='2'><Cell N='X' V='1'/><Cell N='Y' V='0'/></Row><Row T='RelLineTo' IX='3'><Cell N='X' V='1'/><Cell N='Y' V='1'/></Row><Row T='RelLineTo' IX='4'><Cell N='X' V='0'/><Cell N='Y' V='1'/></Row><Row T='RelLineTo' IX='5'><Cell N='X' V='0'/><Cell N='Y' V='0'/></Row></Section><Text><cp IX='0'/>Al<cp IX='1'/>2<cp IX='2'/>O<cp IX='3'/>3<cp IX='4'/> 
<cp IX='5'/>evaporation<cp IX='6'/>
</Text></Shape></Shapes></Shape><Shape ID='366' Type='Group' LineStyle='3' FillStyle='3' TextStyle='3'><Cell N='PinX' V='1.574803149606302' F='Sheet.369!Width*0.28239127483369'/><Cell N='PinY' V='1.065741607759924' F='Sheet.369!Height*0.45067536543675'/><Cell N='Width' V='3.149606299212601' F='Sheet.369!Width*0.56478254966738'/><Cell N='Height' V='0.3740157480314955' F='Sheet.369!Height*0.15816186840775'/><Cell N='LocPinX' V='1.574803149606301' F='Width*0.5'/><Cell N='LocPinY' V='0.1870078740157477' F='Height*0.5'/><Cell N='Angle' V='0'/><Cell N='FlipX' V='0'/><Cell N='FlipY' V='0'/><Cell N='ResizeMode' V='0'/><Cell N='QuickStyleVariation' V='2'/><Shapes><Shape ID='172' Type='Shape' LineStyle='3' FillStyle='3' TextStyle='3'><Cell N='PinX' V='0.1968503937007877' F='Sheet.366!Width*0.0625'/><Cell N='PinY' V='0.3405511811023625' F='Sheet.366!Height*0.91052631578948'/><Cell N='Width' V='0.3937007874015748' F='Sheet.366!Width*0.125'/><Cell N='Height' V='0.06692913385826771' F='Sheet.366!Height*0.17894736842105'/><Cell N='LocPinX' V='0.1968503937007874' F='Width*0.5'/><Cell N='LocPinY' V='0.03346456692913385' F='Height*0.5'/><Cell N='Angle' V='0'/><Cell N='FlipX' V='0'/><Cell N='FlipY' V='0'/><Cell N='ResizeMode' V='0'/><Cell N='LineWeight' V='0'/><Cell N='LineColor' V='0'/><Cell N='LinePattern' V='0'/><Cell N='Rounding' V='0'/><Cell N='EndArrowSize' V='0'/><Cell N='LineCap' V='0'/><Cell N='BeginArrowSize' V='0'/><Cell N='FillForegnd' V='#d9d9d9' F='THEMEGUARD(RGB(217,217,217))'/><Cell N='FillBkgnd' V='1'/><Cell N='FillPattern' V='1'/><Cell N='ShdwForegnd' V='0'/><Cell N='ShdwPattern' V='0'/><Cell N='FillForegndTrans' V='0.07'/><Cell N='FillBkgndTrans' V='0.07'/><Cell N='ShapeShdwShow' V='2'/><Cell N='FillGradientEnabled' V='0'/><Cell N='RotateGradientWithShape' V='0'/><Section N='Character'><Row IX='0'><Cell N='Font' V='Arial Unicode MS'/><Cell N='Style' V='0'/><Cell N='Size' V='0.1111111111111111' U='PT'/><Cell N='AsianFont' V='Arial Unicode MS'/><Cell N='ComplexScriptFont' V='Arial Unicode MS'/></Row></Section><Section N='Geometry' IX='0'><Cell N='NoFill' V='0'/><Cell N='NoLine' V='0'/><Cell N='NoShow' V='0'/><Cell N='NoSnap' V='0'/><Cell N='NoQuickDrag' V='0'/><Row T='RelMoveTo' IX='1'><Cell N='X' V='1'/><Cell N='Y' V='1'/></Row><Row T='PolylineTo' IX='2'><Cell N='X' V='0.3937007874015748' F='Width*1'/><Cell N='Y' V='0.06692913385826771' F='Height*1'/><Cell N='A' V='POLYLINE(0, 0, 0,1, 0,0, 1,0)' U='POLYLINE' F='POLYLINE(0,0,0,1,0,0,1,0)'/></Row></Section></Shape><Shape ID='173' Type='Shape' LineStyle='3' FillStyle='3' TextStyle='3'><Cell N='PinX' V='0.8661417322834659' F='Sheet.366!Width*0.275'/><Cell N='PinY' V='0.3405511811023625' F='Sheet.366!Height*0.91052631578948'/><Cell N='Width' V='0.3937007874015748' F='Sheet.366!Width*0.125'/><Cell N='Height' V='0.06692913385826771' F='Sheet.366!Height*0.17894736842105'/><Cell N='LocPinX' V='0.1968503937007874' F='Width*0.5'/><Cell N='LocPinY' V='0.03346456692913385' F='Height*0.5'/><Cell N='Angle' V='0'/><Cell N='FlipX' V='0'/><Cell N='FlipY' V='0'/><Cell N='ResizeMode' V='0'/><Cell N='LineWeight' V='0'/><Cell N='LineColor' V='0'/><Cell N='LinePattern' V='0'/><Cell N='Rounding' V='0'/><Cell N='EndArrowSize' V='0'/><Cell N='LineCap' V='0'/><Cell N='BeginArrowSize' V='0'/><Cell N='FillForegnd' V='#5a6c83' F='THEMEGUARD(RGB(90,108,131))'/><Cell N='FillBkgnd' V='1'/><Cell N='FillPattern' V='1'/><Cell N='ShdwForegnd' V='0'/><Cell N='ShdwPattern' V='0'/><Cell N='FillForegndTrans' V='0'/><Cell N='FillBkgndTrans' V='0'/><Cell N='ShapeShdwShow' V='2'/><Cell N='FillGradientEnabled' V='0'/><Cell N='RotateGradientWithShape' V='0'/><Section N='Character'><Row IX='0'><Cell N='Font' V='Arial Unicode MS'/><Cell N='Style' V='0'/><Cell N='Size' V='0.1111111111111111' U='PT'/><Cell N='AsianFont' V='Arial Unicode MS'/><Cell N='ComplexScriptFont' V='Arial Unicode MS'/></Row></Section><Section N='Geometry' IX='0'><Cell N='NoFill' V='0'/><Cell N='NoLine' V='0'/><Cell N='NoShow' V='0'/><Cell N='NoSnap' V='0'/><Cell N='NoQuickDrag' V='0'/><Row T='RelMoveTo' IX='1'><Cell N='X' V='1'/><Cell N='Y' V='1'/></Row><Row T='PolylineTo' IX='2'><Cell N='X' V='0.3937007874015748' F='Width*1'/><Cell N='Y' V='0.06692913385826771' F='Height*1'/><Cell N='A' V='POLYLINE(0, 0, 0,1, 0,0, 1,0)' U='POLYLINE' F='POLYLINE(0,0,0,1,0,0,1,0)'/></Row></Section></Shape><Shape ID='174' Type='Shape' LineStyle='3' FillStyle='3' TextStyle='3'><Cell N='PinX' V='1.535433070866143' F='Sheet.366!Width*0.4875'/><Cell N='PinY' V='0.3405511811023625' F='Sheet.366!Height*0.91052631578948'/><Cell N='Width' V='0.3937007874015748' F='Sheet.366!Width*0.125'/><Cell N='Height' V='0.06692913385826771' F='Sheet.366!Height*0.17894736842105'/><Cell N='LocPinX' V='0.1968503937007874' F='Width*0.5'/><Cell N='LocPinY' V='0.03346456692913385' F='Height*0.5'/><Cell N='Angle' V='0'/><Cell N='FlipX' V='0'/><Cell N='FlipY' V='0'/><Cell N='ResizeMode' V='0'/><Cell N='LineWeight' V='0'/><Cell N='LineColor' V='0'/><Cell N='LinePattern' V='0'/><Cell N='Rounding' V='0'/><Cell N='EndArrowSize' V='0'/><Cell N='LineCap' V='0'/><Cell N='BeginArrowSize' V='0'/><Cell N='FillForegnd' V='#f99d07' F='THEMEGUARD(RGB(249,157,7))'/><Cell N='FillBkgnd' V='1'/><Cell N='FillPattern' V='1'/><Cell N='ShdwForegnd' V='0'/><Cell N='ShdwPattern' V='0'/><Cell N='FillForegndTrans' V='0'/><Cell N='FillBkgndTrans' V='0'/><Cell N='ShapeShdwShow' V='2'/><Cell N='FillGradientEnabled' V='0'/><Cell N='RotateGradientWithShape' V='0'/><Section N='Character'><Row IX='0'><Cell N='Font' V='Arial Unicode MS'/><Cell N='Style' V='0'/><Cell N='Size' V='0.1111111111111111' U='PT'/><Cell N='AsianFont' V='Arial Unicode MS'/><Cell N='ComplexScriptFont' V='Arial Unicode MS'/></Row></Section><Section N='Geometry' IX='0'><Cell N='NoFill' V='0'/><Cell N='NoLine' V='0'/><Cell N='NoShow' V='0'/><Cell N='NoSnap' V='0'/><Cell N='NoQuickDrag' V='0'/><Row T='RelMoveTo' IX='1'><Cell N='X' V='1'/><Cell N='Y' V='1'/></Row><Row T='PolylineTo' IX='2'><Cell N='X' V='0.3937007874015748' F='Width*1'/><Cell N='Y' V='0.06692913385826771' F='Height*1'/><Cell N='A' V='POLYLINE(0, 0, 0,1, 0,0, 1,0)' U='POLYLINE' F='POLYLINE(0,0,0,1,0,0,1,0)'/></Row></Section></Shape><Shape ID='175' Type='Shape' LineStyle='3' FillStyle='3' TextStyle='3'><Cell N='PinX' V='2.209645669291341' F='Sheet.366!Width*0.7015625'/><Cell N='PinY' V='0.3405511811023625' F='Sheet.366!Height*0.91052631578948'/><Cell N='Width' V='0.3937007874015748' F='Sheet.366!Width*0.125'/><Cell N='Height' V='0.06692913385826771' F='Sheet.366!Height*0.17894736842105'/><Cell N='LocPinX' V='0.1968503937007874' F='Width*0.5'/><Cell N='LocPinY' V='0.03346456692913385' F='Height*0.5'/><Cell N='Angle' V='0'/><Cell N='FlipX' V='0'/><Cell N='FlipY' V='0'/><Cell N='ResizeMode' V='0'/><Cell N='LineWeight' V='0'/><Cell N='LineColor' V='0'/><Cell N='LinePattern' V='0'/><Cell N='Rounding' V='0'/><Cell N='EndArrowSize' V='0'/><Cell N='LineCap' V='0'/><Cell N='BeginArrowSize' V='0'/><Cell N='FillForegnd' V='#bebbad' F='THEMEGUARD(RGB(190,187,173))'/><Cell N='FillBkgnd' V='1'/><Cell N='FillPattern' V='1'/><Cell N='ShdwForegnd' V='0'/><Cell N='ShdwPattern' V='0'/><Cell N='FillForegndTrans' V='0'/><Cell N='FillBkgndTrans' V='0'/><Cell N='ShapeShdwShow' V='2'/><Cell N='FillGradientEnabled' V='0'/><Cell N='RotateGradientWithShape' V='0'/><Section N='Character'><Row IX='0'><Cell N='Font' V='Arial Unicode MS'/><Cell N='Style' V='0'/><Cell N='Size' V='0.1111111111111111' U='PT'/><Cell N='AsianFont' V='Arial Unicode MS'/><Cell N='ComplexScriptFont' V='Arial Unicode MS'/></Row></Section><Section N='Geometry' IX='0'><Cell N='NoFill' V='0'/><Cell N='NoLine' V='0'/><Cell N='NoShow' V='0'/><Cell N='NoSnap' V='0'/><Cell N='NoQuickDrag' V='0'/><Row T='RelMoveTo' IX='1'><Cell N='X' V='1'/><Cell N='Y' V='1'/></Row><Row T='PolylineTo' IX='2'><Cell N='X' V='0.3937007874015748' F='Width*1'/><Cell N='Y' V='0.06692913385826771' F='Height*1'/><Cell N='A' V='POLYLINE(0, 0, 0,1, 0,0, 1,0)' U='POLYLINE' F='POLYLINE(0,0,0,1,0,0,1,0)'/></Row></Section></Shape><Shape ID='176' Type='Shape' LineStyle='3' FillStyle='3' TextStyle='3'><Cell N='PinX' V='2.8740157480315' F='Sheet.366!Width*0.9125'/><Cell N='PinY' V='0.3405511811023625' F='Sheet.366!Height*0.91052631578948'/><Cell N='Width' V='0.3937007874015748' F='Sheet.366!Width*0.125'/><Cell N='Height' V='0.06692913385826771' F='Sheet.366!Height*0.17894736842105'/><Cell N='LocPinX' V='0.1968503937007874' F='Width*0.5'/><Cell N='LocPinY' V='0.03346456692913385' F='Height*0.5'/><Cell N='Angle' V='0'/><Cell N='FlipX' V='0'/><Cell N='FlipY' V='0'/><Cell N='ResizeMode' V='0'/><Cell N='LineWeight' V='0'/><Cell N='LineColor' V='0'/><Cell N='LinePattern' V='0'/><Cell N='Rounding' V='0'/><Cell N='EndArrowSize' V='0'/><Cell N='LineCap' V='0'/><Cell N='BeginArrowSize' V='0'/><Cell N='FillForegnd' V='#5bc4d3' F='THEMEGUARD(RGB(91,196,211))'/><Cell N='FillBkgnd' V='1'/><Cell N='FillPattern' V='1'/><Cell N='ShdwForegnd' V='0'/><Cell N='ShdwPattern' V='0'/><Cell N='FillForegndTrans' V='0'/><Cell N='FillBkgndTrans' V='0'/><Cell N='ShapeShdwShow' V='2'/><Cell N='FillGradientEnabled' V='0'/><Cell N='RotateGradientWithShape' V='0'/><Section N='Character'><Row IX='0'><Cell N='Font' V='Arial Unicode MS'/><Cell N='Style' V='0'/><Cell N='Size' V='0.1111111111111111' U='PT'/><Cell N='AsianFont' V='Arial Unicode MS'/><Cell N='ComplexScriptFont' V='Arial Unicode MS'/></Row></Section><Section N='Geometry' IX='0'><Cell N='NoFill' V='0'/><Cell N='NoLine' V='0'/><Cell N='NoShow' V='0'/><Cell N='NoSnap' V='0'/><Cell N='NoQuickDrag' V='0'/><Row T='RelMoveTo' IX='1'><Cell N='X' V='1'/><Cell N='Y' V='1'/></Row><Row T='PolylineTo' IX='2'><Cell N='X' V='0.3937007874015748' F='Width*1'/><Cell N='Y' V='0.06692913385826771' F='Height*1'/><Cell N='A' V='POLYLINE(0, 0, 0,1, 0,0, 1,0)' U='POLYLINE' F='POLYLINE(0,0,0,1,0,0,1,0)'/></Row></Section></Shape><Shape ID='178' Type='Shape' LineStyle='3' FillStyle='3' TextStyle='3'><Cell N='PinX' V='0.1968503937007877' F='Sheet.366!Width*0.0625'/><Cell N='PinY' V='0.1574803149606301' F='Sheet.366!Height*0.42105263157895'/><Cell N='Width' V='0.3937007874015748' F='Sheet.366!Width*0.125'/><Cell N='Height' V='0.3149606299212598' F='Sheet.366!Height*0.8421052631579'/><Cell N='LocPinX' V='0.1968503937007874' F='Width*0.5'/><Cell N='LocPinY' V='0.1574803149606299' F='Height*0.5'/><Cell N='Angle' V='0'/><Cell N='FlipX' V='0'/><Cell N='FlipY' V='0'/><Cell N='ResizeMode' V='0'/><Cell N='LineWeight' V='0'/><Cell N='LineColor' V='0'/><Cell N='LinePattern' V='0'/><Cell N='Rounding' V='0'/><Cell N='EndArrowSize' V='0'/><Cell N='LineCap' V='0'/><Cell N='BeginArrowSize' V='0'/><Cell N='FillForegnd' V='0'/><Cell N='FillBkgnd' V='1'/><Cell N='FillPattern' V='0'/><Cell N='ShdwForegnd' V='0'/><Cell N='ShdwPattern' V='0'/><Cell N='ShapeShdwShow' V='2'/><Cell N='LeftMargin' V='0'/><Cell N='RightMargin' V='0'/><Cell N='TopMargin' V='0'/><Cell N='BottomMargin' V='0'/><Section N='Character'><Row IX='0'><Cell N='Font' V='Arial'/><Cell N='Color' V='0'/><Cell N='Style' V='0'/><Cell N='Size' V='0.1111111111111111' U='PT'/><Cell N='AsianFont' V='Arial Unicode MS'/><Cell N='ComplexScriptFont' V='Arial'/></Row><Row IX='1'><Cell N='Font' V='Arial'/><Cell N='Color' V='0'/><Cell N='Style' V='0'/><Cell N='Case' V='0'/><Cell N='Pos' V='0'/><Cell N='FontScale' V='1'/><Cell N='Size' V='0.125' U='PT'/><Cell N='DblUnderline' V='0'/><Cell N='Overline' V='0'/><Cell N='Strikethru' V='0'/><Cell N='DoubleStrikethrough' V='0'/><Cell N='Letterspace' V='0'/><Cell N='ColorTrans' V='0'/><Cell N='AsianFont' V='Arial Unicode MS'/><Cell N='ComplexScriptFont' V='Arial'/><Cell N='ComplexScriptSize' V='-1'/><Cell N='LangID' V='zh-CN'/></Row></Section><Section N='Geometry' IX='0'><Cell N='NoFill' V='1'/><Cell N='NoLine' V='0'/><Cell N='NoShow' V='0'/><Cell N='NoSnap' V='0'/><Cell N='NoQuickDrag' V='0'/><Row T='RelMoveTo' IX='1'><Cell N='X' V='1'/><Cell N='Y' V='1'/></Row><Row T='PolylineTo' IX='2'><Cell N='X' V='0.3937007874015748' F='Width*1'/><Cell N='Y' V='0.3149606299212598' F='Height*1'/><Cell N='A' V='POLYLINE(0, 0, 0,1, 0,0, 1,0)' U='POLYLINE' F='POLYLINE(0,0,0,1,0,0,1,0)'/></Row></Section><Text><cp IX='0'/>Fused 
silica<cp IX='1'/>
</Text></Shape><Shape ID='180' Type='Shape' LineStyle='3' FillStyle='3' TextStyle='3'><Cell N='PinX' V='0.8661417322834659' F='Sheet.366!Width*0.275'/><Cell N='PinY' V='0.226377952755906' F='Sheet.366!Height*0.60526315789474'/><Cell N='Width' V='0.5511811023622047' F='Sheet.366!Width*0.175'/><Cell N='Height' V='0.1513862120699683' F='Sheet.366!Height*0.40475892490286'/><Cell N='LocPinX' V='0.2755905511811024' F='Width*0.5'/><Cell N='LocPinY' V='0.07569310603498415' F='Height*0.5'/><Cell N='Angle' V='0'/><Cell N='FlipX' V='0'/><Cell N='FlipY' V='0'/><Cell N='ResizeMode' V='0'/><Cell N='LineWeight' V='0'/><Cell N='LineColor' V='0'/><Cell N='LinePattern' V='0'/><Cell N='Rounding' V='0'/><Cell N='EndArrowSize' V='0'/><Cell N='LineCap' V='0'/><Cell N='BeginArrowSize' V='0'/><Cell N='FillForegnd' V='0'/><Cell N='FillBkgnd' V='1'/><Cell N='FillPattern' V='0'/><Cell N='ShdwForegnd' V='0'/><Cell N='ShdwPattern' V='0'/><Cell N='ShapeShdwShow' V='2'/><Cell N='LeftMargin' V='0'/><Cell N='RightMargin' V='0'/><Cell N='TopMargin' V='0'/><Cell N='BottomMargin' V='0'/><Section N='Character'><Row IX='0'><Cell N='Font' V='Arial'/><Cell N='Color' V='0'/><Cell N='Style' V='0'/><Cell N='Size' V='0.1111111111111111' U='PT'/><Cell N='AsianFont' V='Arial Unicode MS'/><Cell N='ComplexScriptFont' V='Arial'/></Row><Row IX='1'><Cell N='Font' V='Arial'/><Cell N='Color' V='0'/><Cell N='Style' V='0'/><Cell N='Case' V='0'/><Cell N='Pos' V='2'/><Cell N='FontScale' V='1'/><Cell N='Size' V='0.1111111111111111' U='PT'/><Cell N='DblUnderline' V='0'/><Cell N='Overline' V='0'/><Cell N='Strikethru' V='0'/><Cell N='DoubleStrikethrough' V='0'/><Cell N='Letterspace' V='0'/><Cell N='ColorTrans' V='0'/><Cell N='AsianFont' V='Arial Unicode MS'/><Cell N='ComplexScriptFont' V='Arial'/><Cell N='ComplexScriptSize' V='-1'/><Cell N='LangID' V='zh-CN'/></Row><Row IX='2'><Cell N='Font' V='Arial'/><Cell N='Color' V='0'/><Cell N='Style' V='0'/><Cell N='Case' V='0'/><Cell N='Pos' V='0'/><Cell N='FontScale' V='1'/><Cell N='Size' V='0.1111111111111111' U='PT'/><Cell N='DblUnderline' V='0'/><Cell N='Overline' V='0'/><Cell N='Strikethru' V='0'/><Cell N='DoubleStrikethrough' V='0'/><Cell N='Letterspace' V='0'/><Cell N='ColorTrans' V='0'/><Cell N='AsianFont' V='Arial Unicode MS'/><Cell N='ComplexScriptFont' V='Arial'/><Cell N='ComplexScriptSize' V='-1'/><Cell N='LangID' V='zh-CN'/></Row><Row IX='3'><Cell N='Font' V='Arial'/><Cell N='Color' V='0'/><Cell N='Style' V='0'/><Cell N='Case' V='0'/><Cell N='Pos' V='2'/><Cell N='FontScale' V='1'/><Cell N='Size' V='0.1111111111111111' U='PT'/><Cell N='DblUnderline' V='0'/><Cell N='Overline' V='0'/><Cell N='Strikethru' V='0'/><Cell N='DoubleStrikethrough' V='0'/><Cell N='Letterspace' V='0'/><Cell N='ColorTrans' V='0'/><Cell N='AsianFont' V='Arial Unicode MS'/><Cell N='ComplexScriptFont' V='Arial'/><Cell N='ComplexScriptSize' V='-1'/><Cell N='LangID' V='zh-CN'/></Row><Row IX='4'><Cell N='Font' V='Arial'/><Cell N='Color' V='0'/><Cell N='Style' V='0'/><Cell N='Case' V='0'/><Cell N='Pos' V='0'/><Cell N='FontScale' V='1'/><Cell N='Size' V='0.1111111111111111' U='PT'/><Cell N='DblUnderline' V='0'/><Cell N='Overline' V='0'/><Cell N='Strikethru' V='0'/><Cell N='DoubleStrikethrough' V='0'/><Cell N='Letterspace' V='0'/><Cell N='ColorTrans' V='0'/><Cell N='AsianFont' V='Arial Unicode MS'/><Cell N='ComplexScriptFont' V='Arial'/><Cell N='ComplexScriptSize' V='-1'/><Cell N='LangID' V='zh-CN'/></Row></Section><Section N='Geometry' IX='0'><Cell N='NoFill' V='1'/><Cell N='NoLine' V='0'/><Cell N='NoShow' V='0'/><Cell N='NoSnap' V='0'/><Cell N='NoQuickDrag' V='0'/><Row T='RelMoveTo' IX='1'><Cell N='X' V='1'/><Cell N='Y' V='1'/></Row><Row T='PolylineTo' IX='2'><Cell N='X' V='0.5511811023622047' F='Width*1'/><Cell N='Y' V='0.1513862120699683' F='Height*1'/><Cell N='A' V='POLYLINE(0, 0, 0,1, 0,0, 1,0)' U='POLYLINE' F='POLYLINE(0,0,0,1,0,0,1,0)'/></Row></Section><Text><cp IX='0'/>Ta<cp IX='1'/>2<cp IX='2'/>O<cp IX='3'/>5<cp IX='4'/>
</Text></Shape><Shape ID='181' Type='Shape' LineStyle='3' FillStyle='3' TextStyle='3'><Cell N='PinX' V='1.535433070866143' F='Sheet.366!Width*0.4875'/><Cell N='PinY' V='0.1574803149606301' F='Sheet.366!Height*0.42105263157895'/><Cell N='Width' V='0.5511811023622047' F='Sheet.366!Width*0.175'/><Cell N='Height' V='0.3149606299212598' F='Sheet.366!Height*0.8421052631579'/><Cell N='LocPinX' V='0.2755905511811024' F='Width*0.5'/><Cell N='LocPinY' V='0.1574803149606299' F='Height*0.5'/><Cell N='Angle' V='0'/><Cell N='FlipX' V='0'/><Cell N='FlipY' V='0'/><Cell N='ResizeMode' V='0'/><Cell N='LineWeight' V='0'/><Cell N='LineColor' V='0'/><Cell N='LinePattern' V='0'/><Cell N='Rounding' V='0'/><Cell N='EndArrowSize' V='0'/><Cell N='LineCap' V='0'/><Cell N='BeginArrowSize' V='0'/><Cell N='FillForegnd' V='0'/><Cell N='FillBkgnd' V='1'/><Cell N='FillPattern' V='0'/><Cell N='ShdwForegnd' V='0'/><Cell N='ShdwPattern' V='0'/><Cell N='ShapeShdwShow' V='2'/><Cell N='LeftMargin' V='0'/><Cell N='RightMargin' V='0'/><Cell N='TopMargin' V='0'/><Cell N='BottomMargin' V='0'/><Section N='Character'><Row IX='0'><Cell N='Font' V='Arial'/><Cell N='Color' V='0'/><Cell N='Style' V='0'/><Cell N='Size' V='0.1111111111111111' U='PT'/><Cell N='AsianFont' V='Arial Unicode MS'/><Cell N='ComplexScriptFont' V='Arial'/></Row></Section><Section N='Geometry' IX='0'><Cell N='NoFill' V='1'/><Cell N='NoLine' V='0'/><Cell N='NoShow' V='0'/><Cell N='NoSnap' V='0'/><Cell N='NoQuickDrag' V='0'/><Row T='RelMoveTo' IX='1'><Cell N='X' V='1'/><Cell N='Y' V='1'/></Row><Row T='PolylineTo' IX='2'><Cell N='X' V='0.5511811023622047' F='Width*1'/><Cell N='Y' V='0.3149606299212598' F='Height*1'/><Cell N='A' V='POLYLINE(0, 0, 0,1, 0,0, 1,0)' U='POLYLINE' F='POLYLINE(0,0,0,1,0,0,1,0)'/></Row></Section><Text><cp IX='0'/>E-beam resist
</Text></Shape><Shape ID='182' Type='Shape' LineStyle='3' FillStyle='3' TextStyle='3'><Cell N='PinX' V='2.224409448818899' F='Sheet.366!Width*0.70625'/><Cell N='PinY' V='0.2263779527559069' F='Sheet.366!Height*0.60526315789474'/><Cell N='Width' V='0.5511811023622047' F='Sheet.366!Width*0.175'/><Cell N='Height' V='0.1513862120699683' F='Sheet.366!Height*0.40475892490286'/><Cell N='LocPinX' V='0.2755905511811024' F='Width*0.5'/><Cell N='LocPinY' V='0.07569310603498415' F='Height*0.5'/><Cell N='Angle' V='0'/><Cell N='FlipX' V='0'/><Cell N='FlipY' V='0'/><Cell N='ResizeMode' V='0'/><Cell N='LineWeight' V='0'/><Cell N='LineColor' V='0'/><Cell N='LinePattern' V='0'/><Cell N='Rounding' V='0'/><Cell N='EndArrowSize' V='0'/><Cell N='LineCap' V='0'/><Cell N='BeginArrowSize' V='0'/><Cell N='FillForegnd' V='0'/><Cell N='FillBkgnd' V='1'/><Cell N='FillPattern' V='0'/><Cell N='ShdwForegnd' V='0'/><Cell N='ShdwPattern' V='0'/><Cell N='ShapeShdwShow' V='2'/><Cell N='LeftMargin' V='0'/><Cell N='RightMargin' V='0'/><Cell N='TopMargin' V='0'/><Cell N='BottomMargin' V='0'/><Section N='Character'><Row IX='0'><Cell N='Font' V='Arial'/><Cell N='Color' V='0'/><Cell N='Style' V='0'/><Cell N='Size' V='0.1111111111111111' U='PT'/><Cell N='AsianFont' V='Arial Unicode MS'/><Cell N='ComplexScriptFont' V='Arial'/></Row></Section><Section N='Geometry' IX='0'><Cell N='NoFill' V='1'/><Cell N='NoLine' V='0'/><Cell N='NoShow' V='0'/><Cell N='NoSnap' V='0'/><Cell N='NoQuickDrag' V='0'/><Row T='RelMoveTo' IX='1'><Cell N='X' V='1'/><Cell N='Y' V='1'/></Row><Row T='PolylineTo' IX='2'><Cell N='X' V='0.5511811023622047' F='Width*1'/><Cell N='Y' V='0.1513862120699683' F='Height*1'/><Cell N='A' V='POLYLINE(0, 0, 0,1, 0,0, 1,0)' U='POLYLINE' F='POLYLINE(0,0,0,1,0,0,1,0)'/></Row></Section><Text><cp IX='0'/>Al
</Text></Shape><Shape ID='183' Type='Shape' LineStyle='3' FillStyle='3' TextStyle='3'><Cell N='PinX' V='2.8740157480315' F='Sheet.366!Width*0.9125'/><Cell N='PinY' V='0.226377952755906' F='Sheet.366!Height*0.60526315789474'/><Cell N='Width' V='0.5511811023622047' F='Sheet.366!Width*0.175'/><Cell N='Height' V='0.1513862120699683' F='Sheet.366!Height*0.40475892490286'/><Cell N='LocPinX' V='0.2755905511811024' F='Width*0.5'/><Cell N='LocPinY' V='0.07569310603498415' F='Height*0.5'/><Cell N='Angle' V='0'/><Cell N='FlipX' V='0'/><Cell N='FlipY' V='0'/><Cell N='ResizeMode' V='0'/><Cell N='LineWeight' V='0'/><Cell N='LineColor' V='0'/><Cell N='LinePattern' V='0'/><Cell N='Rounding' V='0'/><Cell N='EndArrowSize' V='0'/><Cell N='LineCap' V='0'/><Cell N='BeginArrowSize' V='0'/><Cell N='FillForegnd' V='0'/><Cell N='FillBkgnd' V='1'/><Cell N='FillPattern' V='0'/><Cell N='ShdwForegnd' V='0'/><Cell N='ShdwPattern' V='0'/><Cell N='ShapeShdwShow' V='2'/><Cell N='LeftMargin' V='0'/><Cell N='RightMargin' V='0'/><Cell N='TopMargin' V='0'/><Cell N='BottomMargin' V='0'/><Section N='Character'><Row IX='0'><Cell N='Font' V='Arial'/><Cell N='Color' V='0'/><Cell N='Style' V='0'/><Cell N='Size' V='0.1111111111111111' U='PT'/><Cell N='AsianFont' V='Arial Unicode MS'/><Cell N='ComplexScriptFont' V='Arial'/></Row><Row IX='1'><Cell N='Font' V='Arial'/><Cell N='Color' V='0'/><Cell N='Style' V='0'/><Cell N='Case' V='0'/><Cell N='Pos' V='2'/><Cell N='FontScale' V='1'/><Cell N='Size' V='0.1111111111111111' U='PT'/><Cell N='DblUnderline' V='0'/><Cell N='Overline' V='0'/><Cell N='Strikethru' V='0'/><Cell N='DoubleStrikethrough' V='0'/><Cell N='Letterspace' V='0'/><Cell N='ColorTrans' V='0'/><Cell N='AsianFont' V='Arial Unicode MS'/><Cell N='ComplexScriptFont' V='Arial'/><Cell N='ComplexScriptSize' V='-1'/><Cell N='LangID' V='zh-CN'/></Row><Row IX='2'><Cell N='Font' V='Arial'/><Cell N='Color' V='0'/><Cell N='Style' V='0'/><Cell N='Case' V='0'/><Cell N='Pos' V='0'/><Cell N='FontScale' V='1'/><Cell N='Size' V='0.1111111111111111' U='PT'/><Cell N='DblUnderline' V='0'/><Cell N='Overline' V='0'/><Cell N='Strikethru' V='0'/><Cell N='DoubleStrikethrough' V='0'/><Cell N='Letterspace' V='0'/><Cell N='ColorTrans' V='0'/><Cell N='AsianFont' V='Arial Unicode MS'/><Cell N='ComplexScriptFont' V='Arial'/><Cell N='ComplexScriptSize' V='-1'/><Cell N='LangID' V='zh-CN'/></Row><Row IX='3'><Cell N='Font' V='Arial'/><Cell N='Color' V='0'/><Cell N='Style' V='0'/><Cell N='Case' V='0'/><Cell N='Pos' V='2'/><Cell N='FontScale' V='1'/><Cell N='Size' V='0.1111111111111111' U='PT'/><Cell N='DblUnderline' V='0'/><Cell N='Overline' V='0'/><Cell N='Strikethru' V='0'/><Cell N='DoubleStrikethrough' V='0'/><Cell N='Letterspace' V='0'/><Cell N='ColorTrans' V='0'/><Cell N='AsianFont' V='Arial Unicode MS'/><Cell N='ComplexScriptFont' V='Arial'/><Cell N='ComplexScriptSize' V='-1'/><Cell N='LangID' V='zh-CN'/></Row><Row IX='4'><Cell N='Font' V='Arial'/><Cell N='Color' V='0'/><Cell N='Style' V='0'/><Cell N='Case' V='0'/><Cell N='Pos' V='0'/><Cell N='FontScale' V='1'/><Cell N='Size' V='0.1111111111111111' U='PT'/><Cell N='DblUnderline' V='0'/><Cell N='Overline' V='0'/><Cell N='Strikethru' V='0'/><Cell N='DoubleStrikethrough' V='0'/><Cell N='Letterspace' V='0'/><Cell N='ColorTrans' V='0'/><Cell N='AsianFont' V='Arial Unicode MS'/><Cell N='ComplexScriptFont' V='Arial'/><Cell N='ComplexScriptSize' V='-1'/><Cell N='LangID' V='zh-CN'/></Row></Section><Section N='Geometry' IX='0'><Cell N='NoFill' V='1'/><Cell N='NoLine' V='0'/><Cell N='NoShow' V='0'/><Cell N='NoSnap' V='0'/><Cell N='NoQuickDrag' V='0'/><Row T='RelMoveTo' IX='1'><Cell N='X' V='1'/><Cell N='Y' V='1'/></Row><Row T='PolylineTo' IX='2'><Cell N='X' V='0.5511811023622047' F='Width*1'/><Cell N='Y' V='0.1513862120699683' F='Height*1'/><Cell N='A' V='POLYLINE(0, 0, 0,1, 0,0, 1,0)' U='POLYLINE' F='POLYLINE(0,0,0,1,0,0,1,0)'/></Row></Section><Text><cp IX='0'/>Al<cp IX='1'/>2<cp IX='2'/>O<cp IX='3'/>3<cp IX='4'/>
</Text></Shape></Shapes></Shape></Shapes></Shape><Shape ID='373' Type='Group' LineStyle='3' FillStyle='3' TextStyle='3'><Cell N='PinX' V='1.328740157480318' F='Sheet.374!Width*0.22620643431635'/><Cell N='PinY' V='5.380256373742551' F='Sheet.374!Height*0.81562824167747'/><Cell N='Width' V='2.65748031496063' F='Sheet.374!Width*0.45241286863271'/><Cell N='Height' V='2.292008810477237' F='Sheet.374!Height*0.34746060152863'/><Cell N='LocPinX' V='1.328740157480315' F='Width*0.5'/><Cell N='LocPinY' V='1.146004405238618' F='Height*0.5'/><Cell N='Angle' V='0'/><Cell N='FlipX' V='0'/><Cell N='FlipY' V='0'/><Cell N='ResizeMode' V='0'/><Cell N='QuickStyleVariation' V='2'/><Shapes><Shape ID='370' Type='Group' LineStyle='3' FillStyle='3' TextStyle='3'><Cell N='PinX' V='1.328740157480315' F='Sheet.373!Width*0.5'/><Cell N='PinY' V='1.146004405238618' F='Sheet.373!Height*0.5'/><Cell N='Width' V='2.65748031496063' F='Sheet.373!Width*1'/><Cell N='Height' V='2.292008810477237' F='Sheet.373!Height*1'/><Cell N='LocPinX' V='1.328740157480315' F='Width*0.5'/><Cell N='LocPinY' V='1.146004405238619' F='Height*0.5'/><Cell N='Angle' V='0'/><Cell N='FlipX' V='0'/><Cell N='FlipY' V='0'/><Cell N='ResizeMode' V='0'/><Cell N='QuickStyleVariation' V='2'/><Cell N='ShapeShdwShow' V='2'/><Shapes><Shape ID='20' Type='Foreign' LineStyle='2' FillStyle='2' TextStyle='2'><Cell N='PinX' V='0.9714464354232748' F='Sheet.370!Width*0.36555169570002'/><Cell N='PinY' V='1.146004405238619' F='Sheet.370!Height*0.5'/><Cell N='Width' V='1.94289287084655' F='Sheet.370!Width*0.73110339140004'/><Cell N='Height' V='2.292008810477237' F='Sheet.370!Height*1'/><Cell N='LocPinX' V='0.9714464354232749' F='Width*0.5'/><Cell N='LocPinY' V='1.146004405238619' F='Height*0.5'/><Cell N='Angle' V='0'/><Cell N='FlipX' V='0'/><Cell N='FlipY' V='0'/><Cell N='ResizeMode' V='0'/><Cell N='ImgOffsetX' V='0' F='ImgWidth*0'/><Cell N='ImgOffsetY' V='0' F='ImgHeight*0'/><Cell N='ImgWidth' V='1.94289287084655' F='Width*1'/><Cell N='ImgHeight' V='2.292008810477237' F='Height*1'/><Cell N='ClippingPath' V='' E='#N/A'/><Cell N='TxtPinX' V='0.9714464354232749' F='Width*0.5'/><Cell N='TxtPinY' V='0' F='Height*0'/><Cell N='TxtWidth' V='1.94289287084655' F='Width*1'/><Cell N='TxtHeight' V='0' F='Height*0'/><Cell N='TxtLocPinX' V='0.9714464354232749' F='TxtWidth*0.5'/><Cell N='TxtLocPinY' V='0' F='TxtHeight*0.5'/><Cell N='TxtAngle' V='0'/><Cell N='VerticalAlign' V='0'/><Cell N='ShapeShdwShow' V='2'/><Section N='Geometry' IX='0'><Cell N='NoFill' V='0'/><Cell N='NoLine' V='0'/><Cell N='NoShow' V='0'/><Cell N='NoSnap' V='0'/><Cell N='NoQuickDrag' V='0'/><Row T='RelMoveTo' IX='1'><Cell N='X' V='0'/><Cell N='Y' V='0'/></Row><Row T='RelLineTo' IX='2'><Cell N='X' V='1'/><Cell N='Y' V='0'/></Row><Row T='RelLineTo' IX='3'><Cell N='X' V='1'/><Cell N='Y' V='1'/></Row><Row T='RelLineTo' IX='4'><Cell N='X' V='0'/><Cell N='Y' V='1'/></Row><Row T='RelLineTo' IX='5'><Cell N='X' V='0'/><Cell N='Y' V='0'/></Row></Section><ForeignData ForeignType='EnhMetaFile' MappingMode='8' ExtentX='566' ExtentY='648'><Rel r:id='rId6'/></ForeignData></Shape></Shapes></Shape><Shape ID='201' Type='Foreign' LineStyle='2' FillStyle='2' TextStyle='2'><Cell N='PinX' V='2.263779527559052' F='Sheet.373!Width*0.85185185185185'/><Cell N='PinY' V='1.763998250218726' F='Sheet.373!Height*0.76962978595681'/><Cell N='Width' V='0.6299212598425195' F='Sheet.373!Width*0.23703703703704'/><Cell N='Height' V='0.6649168853893265' F='Sheet.373!Height*0.29010223798'/><Cell N='LocPinX' V='0.3149606299212597' F='Width*0.5'/><Cell N='LocPinY' V='0.3324584426946632' F='Height*0.5'/><Cell N='Angle' V='0'/><Cell N='FlipX' V='0'/><Cell N='FlipY' V='0'/><Cell N='ResizeMode' V='0'/><Cell N='ImgOffsetX' V='-0.8273965754280841' F='ImgWidth*-0.37871853546911'/><Cell N='ImgOffsetY' V='-0.4424446944131885' F='ImgHeight*-0.27002288329519'/><Cell N='ImgWidth' V='2.184726909136377' F='Width*3.468253968254'/><Cell N='ImgHeight' V='1.638545181852259' F='Height*2.4642857142857'/><Cell N='ClippingPath' V='' E='#N/A'/><Cell N='TxtPinX' V='0.3149606299212597' F='Width*0.5'/><Cell N='TxtPinY' V='0' F='Height*0'/><Cell N='TxtWidth' V='0.6299212598425195' F='Width*1'/><Cell N='TxtHeight' V='0' F='Height*0'/><Cell N='TxtLocPinX' V='0.3149606299212597' F='TxtWidth*0.5'/><Cell N='TxtLocPinY' V='0' F='TxtHeight*0.5'/><Cell N='TxtAngle' V='0'/><Cell N='VerticalAlign' V='0'/><Cell N='Contrast' V='0.6039'/><Cell N='Brightness' V='0.5363'/><Section N='Geometry' IX='0'><Cell N='NoFill' V='0'/><Cell N='NoLine' V='0'/><Cell N='NoShow' V='0'/><Cell N='NoSnap' V='0'/><Cell N='NoQuickDrag' V='0'/><Row T='RelMoveTo' IX='1'><Cell N='X' V='0'/><Cell N='Y' V='0'/></Row><Row T='RelLineTo' IX='2'><Cell N='X' V='1'/><Cell N='Y' V='0'/></Row><Row T='RelLineTo' IX='3'><Cell N='X' V='1'/><Cell N='Y' V='1'/></Row><Row T='RelLineTo' IX='4'><Cell N='X' V='0'/><Cell N='Y' V='1'/></Row><Row T='RelLineTo' IX='5'><Cell N='X' V='0'/><Cell N='Y' V='0'/></Row></Section><ForeignData ForeignType='Bitmap' CompressionType='JPEG' CompressionLevel='0.05'><Rel r:id='rId7'/></ForeignData></Shape></Shapes></Shape></Shapes></Shape></Shapes></Shape></Shapes></PageContents>
