# Supplementary material for: Tantalum pentoxide: a new material platform for high-performance dielectric metasurface optics in the ultraviolet and visible region
Source: Light Sci Appl. 2024 Jan 22;13:23. doi: 10.1038/s41377-023-01330-z (PMC10800353; doi:10.1038/s41377-023-01330-z)
Supplement: Supplementary file 2 — Figure 1 [file 41377_2023_1330_MOESM2_ESM.zip › docProps/app.xml]

<?xml version="1.0" encoding="UTF-8" standalone="yes"?>
<Properties xmlns="http://schemas.openxmlformats.org/officeDocument/2006/extended-properties" xmlns:vt="http://schemas.openxmlformats.org/officeDocument/2006/docPropsVTypes"><Template></Template><Application>Microsoft Visio</Application><ScaleCrop>false</ScaleCrop><HeadingPairs><vt:vector size="4" baseType="variant"><vt:variant><vt:lpstr>页</vt:lpstr></vt:variant><vt:variant><vt:i4>1</vt:i4></vt:variant><vt:variant><vt:lpstr>主控形状</vt:lpstr></vt:variant><vt:variant><vt:i4>3</vt:i4></vt:variant></vt:vector></HeadingPairs><TitlesOfParts><vt:vector size="4" baseType="lpstr"><vt:lpstr>页-1</vt:lpstr><vt:lpstr>矩形</vt:lpstr><vt:lpstr>椭圆形</vt:lpstr><vt:lpstr>动态连接线</vt:lpstr></vt:vector></TitlesOfParts><Manager></Manager><Company></Company><LinksUpToDate>false</LinksUpToDate><SharedDoc>false</SharedDoc><HyperlinkBase></HyperlinkBase><HyperlinksChanged>false</HyperlinksChanged><AppVersion>15.0000</AppVersion></Properties>
