# Supplementary material for: Tantalum pentoxide: a new material platform for high-performance dielectric metasurface optics in the ultraviolet and visible region
Source: Light Sci Appl. 2024 Jan 22;13:23. doi: 10.1038/s41377-023-01330-z (PMC10800353; doi:10.1038/s41377-023-01330-z)
Supplement: Supplementary file 3 — Figure 2 [file 41377_2023_1330_MOESM3_ESM.zip]

Archive with 26 entries (26 files):
- [Content_Types].xml
- _rels/.rels
- visio/pages/pages.xml
- visio/_rels/document.xml.rels
- visio/pages/_rels/pages.xml.rels
- visio/masters/_rels/masters.xml.rels
- visio/document.xml
- visio/masters/masters.xml
- visio/pages/_rels/page1.xml.rels
- visio/masters/master1.xml
- visio/pages/page1.xml
- visio/windows.xml
- visio/media/image10.tiff
- visio/media/image9.emf
- docProps/thumbnail.emf
- visio/media/image8.emf
- visio/media/image6.emf
- visio/media/image1.tiff
- visio/media/image7.emf
- visio/media/image2.tiff
- visio/media/image4.tiff
- visio/media/image5.emf
- visio/media/image3.tiff
- docProps/core.xml
- docProps/custom.xml
- docProps/app.xml
