# Supplementary material for: Tantalum pentoxide: a new material platform for high-performance dielectric metasurface optics in the ultraviolet and visible region
Source: Light Sci Appl. 2024 Jan 22;13:23. doi: 10.1038/s41377-023-01330-z (PMC10800353; doi:10.1038/s41377-023-01330-z)
Supplement: Supplementary file 3 — Figure 2 [file 41377_2023_1330_MOESM3_ESM.zip › visio/masters/masters.xml]

<?xml version='1.0' encoding='utf-8' ?>
<Masters xmlns='http://schemas.microsoft.com/office/visio/2012/main' xmlns:r='http://schemas.openxmlformats.org/officeDocument/2006/relationships' xml:space='preserve'><Master ID='2' NameU='Rectangle' IsCustomNameU='1' Name='矩形' IsCustomName='1' Prompt='拖到绘图页上。' IconSize='1' AlignName='2' MatchByName='0' IconUpdate='1' UniqueID='{08840884-0002-0000-8E40-00608CF305B2}' BaseID='{265F9737-E810-4325-8E7F-292854638452}' PatternFlags='0' Hidden='0' MasterType='2'><PageSheet LineStyle='0' FillStyle='0' TextStyle='0'><Cell N='PageWidth' V='3.937007874015748' U='MM'/><Cell N='PageHeight' V='3.937007874015748' U='MM'/><Cell N='ShdwOffsetX' V='0.1181102362204724'/><Cell N='ShdwOffsetY' V='-0.1181102362204724'/><Cell N='PageScale' V='0.03937007874015748' U='MM'/><Cell N='DrawingScale' V='0.03937007874015748' U='MM'/><Cell N='DrawingSizeType' V='0'/><Cell N='DrawingScaleType' V='0'/><Cell N='InhibitSnap' V='0'/><Cell N='PageLockReplace' V='0' U='BOOL'/><Cell N='PageLockDuplicate' V='0' U='BOOL'/><Cell N='UIVisibility' V='0'/><Cell N='ShdwType' V='0'/><Cell N='ShdwObliqueAngle' V='0'/><Cell N='ShdwScaleFactor' V='1'/><Cell N='DrawingResizeType' V='1'/><Cell N='ShapeKeywords' V='基本,形状,几何图形,多边形,矩形,右,角,四边'/></PageSheet><Icon>
AAABAAEAICAQHgAAAADoAgAAFgAAACgAAAAgAAAAQAAAAAEABAAAAAAAgAIAAAAAAAAAAAAAAAAAA
AAAAAAAAAAAAACAAACAAAAAgIAAgAAAAIAAgACAgAAAgICAAMDAwAAAAP8AAP8AAAD//wD/AAAA/w
D/AP//AAD///8AAAAAAAAAAAAAAAAAAAAAAAAAAAAAAAAAAAAAAAAAAAAAAAAAAAAAAAAAAAAAAAA
AAAAAAAAAAAAAAAAAAAAAAAAAAAAAAAAAAAAAAAAAAAAAiIiIiIiIiIiIiIiIiIhwAP//////////
////////cAD//////////////////3AA//////////////////9wAP//////////////////cAD//
////////////////3AA//////////////////9wAP//////////////////cAD///////////////
///3AA//////////////////9wAP//////////////////cAD//////////////////3AA///////
///////////9wAP//////////////////cAD//////////////////3AA//////////////////9w
AP//////////////////cAD//////////////////3AA//////////////////9wAP///////////
///////cAD//////////////////3AAd3d3d3d3d3d3d3d3d3cAAAAAAAAAAAAAAAAAAAAAAAAAAA
AAAAAAAAAAAAAAAAAAAAAAAAAAAAAAAAAAAAAAAAAAAAAAAAAAAAAAAAAAAAAAAAAAAAAAAAAAAAA
AAAD/////////////////////gAAAAYAAAAHAAAABwAAAAcAAAAHAAAABwAAAAcAAAAHAAAABwAAA
AcAAAAHAAAABwAAAAcAAAAHAAAABwAAAAcAAAAHAAAABwAAAAcAAAAHAAAABwAAAAYAAAAH//////
////////////////////w==</Icon><Rel r:id='rId1'/></Master></Masters>
