# Supplementary material for: Tantalum pentoxide: a new material platform for high-performance dielectric metasurface optics in the ultraviolet and visible region
Source: Light Sci Appl. 2024 Jan 22;13:23. doi: 10.1038/s41377-023-01330-z (PMC10800353; doi:10.1038/s41377-023-01330-z)
Supplement: Supplementary file 3 — Figure 2 [file 41377_2023_1330_MOESM3_ESM.zip › visio/pages/page1.xml]

<?xml version='1.0' encoding='utf-8' ?>
<PageContents xmlns='http://schemas.microsoft.com/office/visio/2012/main' xmlns:r='http://schemas.openxmlformats.org/officeDocument/2006/relationships' xml:space='preserve'><Shapes><Shape ID='688' Type='Group' LineStyle='3' FillStyle='3' TextStyle='3'><Cell N='PinX' V='6.877952755905509'/><Cell N='PinY' V='5.989174781319164'/><Cell N='Width' V='0.3149606299212593'/><Cell N='Height' V='0.08939646821266134'/><Cell N='LocPinX' V='0.1574803149606296' F='Width*0.5'/><Cell N='LocPinY' V='0.04469823410633067' F='Height*0.5'/><Cell N='Angle' V='0'/><Cell N='FlipX' V='0'/><Cell N='FlipY' V='0'/><Cell N='ResizeMode' V='0'/><Cell N='QuickStyleVariation' V='2'/></Shape><Shape ID='691' Type='Group' LineStyle='3' FillStyle='3' TextStyle='3'><Cell N='PinX' V='4.09448818674708'/><Cell N='PinY' V='6.858816128506938'/><Cell N='Width' V='5.905511811023619'/><Cell N='Height' V='6.849855643044635'/><Cell N='LocPinX' V='2.952755905511809' F='Width*0.5'/><Cell N='LocPinY' V='3.424927821522318' F='Height*0.5'/><Cell N='Angle' V='0'/><Cell N='FlipX' V='0'/><Cell N='FlipY' V='0'/><Cell N='ResizeMode' V='0'/><Cell N='QuickStyleVariation' V='2'/><Shapes><Shape ID='616' Type='Group' LineStyle='3' FillStyle='3' TextStyle='3'><Cell N='PinX' V='2.952755905511809' F='Sheet.691!Width*0.5'/><Cell N='PinY' V='3.424927821522317' F='Sheet.691!Height*0.5'/><Cell N='Width' V='5.905511811023619' F='Sheet.691!Width*1'/><Cell N='Height' V='6.849855643044634' F='Sheet.691!Height*1'/><Cell N='LocPinX' V='2.952755905511809' F='Width*0.5'/><Cell N='LocPinY' V='3.424927821522317' F='Height*0.5'/><Cell N='Angle' V='0'/><Cell N='FlipX' V='0'/><Cell N='FlipY' V='0'/><Cell N='ResizeMode' V='0'/><Cell N='QuickStyleVariation' V='2'/><Shapes><Shape ID='617' Type='Group' LineStyle='3' FillStyle='3' TextStyle='3'><Cell N='PinX' V='1.480314960629924' F='Sheet.616!Width*0.25066666666667'/><Cell N='PinY' V='1.181869601566278' F='Sheet.616!Height*0.17253934435339'/><Cell N='Width' V='2.96062992125983' F='Sheet.616!Width*0.50133333333333'/><Cell N='Height' V='2.363739203132557' F='Sheet.616!Height*0.34507868870678'/><Cell N='LocPinX' V='1.480314960629915' F='Width*0.5'/><Cell N='LocPinY' V='1.181869601566278' F='Height*0.5'/><Cell N='Angle' V='0'/><Cell N='FlipX' V='0'/><Cell N='FlipY' V='0'/><Cell N='ResizeMode' V='0'/><Cell N='QuickStyleVariation' V='2'/><Cell N='ShapeShdwShow' V='2'/><Shapes><Shape ID='24' Type='Foreign' LineStyle='2' FillStyle='2' TextStyle='2'><Cell N='PinX' V='1.475833333333334' F='Sheet.617!Width*0.49848625886525'/><Cell N='PinY' V='1.182905869799223' F='Sheet.617!Height*0.50043840210103'/><Cell N='Width' V='2.951666666666667' F='Sheet.617!Width*0.9969725177305'/><Cell N='Height' V='2.361666666666667' F='Sheet.617!Height*0.99912319579794'/><Cell N='LocPinX' V='1.475833333333333' F='Width*0.5'/><Cell N='LocPinY' V='1.180833333333333' F='Height*0.5'/><Cell N='Angle' V='0'/><Cell N='FlipX' V='0'/><Cell N='FlipY' V='0'/><Cell N='ResizeMode' V='0'/><Cell N='ImgOffsetX' V='0' F='ImgWidth*0'/><Cell N='ImgOffsetY' V='0' F='ImgHeight*0'/><Cell N='ImgWidth' V='2.951666666666667' F='Width*1'/><Cell N='ImgHeight' V='2.361666666666667' F='Height*1'/><Cell N='ClippingPath' V='' E='#N/A'/><Cell N='TxtPinX' V='1.475833333333333' F='Width*0.5'/><Cell N='TxtPinY' V='0' F='Height*0'/><Cell N='TxtWidth' V='2.951666666666667' F='Width*1'/><Cell N='TxtHeight' V='0' F='Height*0'/><Cell N='TxtLocPinX' V='1.475833333333333' F='TxtWidth*0.5'/><Cell N='TxtLocPinY' V='0' F='TxtHeight*0.5'/><Cell N='TxtAngle' V='0'/><Cell N='VerticalAlign' V='0'/><Section N='Geometry' IX='0'><Cell N='NoFill' V='0'/><Cell N='NoLine' V='0'/><Cell N='NoShow' V='0'/><Cell N='NoSnap' V='0'/><Cell N='NoQuickDrag' V='0'/><Row T='RelMoveTo' IX='1'><Cell N='X' V='0'/><Cell N='Y' V='0'/></Row><Row T='RelLineTo' IX='2'><Cell N='X' V='1'/><Cell N='Y' V='0'/></Row><Row T='RelLineTo' IX='3'><Cell N='X' V='1'/><Cell N='Y' V='1'/></Row><Row T='RelLineTo' IX='4'><Cell N='X' V='0'/><Cell N='Y' V='1'/></Row><Row T='RelLineTo' IX='5'><Cell N='X' V='0'/><Cell N='Y' V='0'/></Row></Section><ForeignData ForeignType='Bitmap' CompressionType='TIFF'><Rel r:id='rId1'/></ForeignData></Shape><Shape ID='618' Type='Group' LineStyle='3' FillStyle='3' TextStyle='3'><Cell N='PinX' V='1.484796587926498' F='Sheet.617!Width*0.50151374113475'/><Cell N='PinY' V='1.180833333333334' F='Sheet.617!Height*0.49956159789897'/><Cell N='Width' V='2.951666666666667' F='Sheet.617!Width*0.9969725177305'/><Cell N='Height' V='2.361666666666667' F='Sheet.617!Height*0.99912319579794'/><Cell N='LocPinX' V='1.475833333333334' F='Width*0.5'/><Cell N='LocPinY' V='1.180833333333334' F='Height*0.5'/><Cell N='Angle' V='0'/><Cell N='FlipX' V='0'/><Cell N='FlipY' V='0'/><Cell N='ResizeMode' V='0'/><Cell N='QuickStyleVariation' V='2'/><Cell N='ShapeShdwShow' V='2'/><Shapes><Shape ID='619' Type='Group' LineStyle='3' FillStyle='3' TextStyle='3'><Cell N='PinX' V='2.171672593345189' F='Sheet.618!Width*0.73574452626037'/><Cell N='PinY' V='1.219934383202103' F='Sheet.618!Height*0.51655654899172'/><Cell N='Width' V='0.6937388874777781' F='Sheet.618!Width*0.23503293759834'/><Cell N='Height' V='0.6725497594050759' F='Sheet.618!Height*0.2847775974898'/><Cell N='LocPinX' V='0.3468694437388891' F='Width*0.5'/><Cell N='LocPinY' V='0.3362748797025379' F='Height*0.5'/><Cell N='Angle' V='0'/><Cell N='FlipX' V='0'/><Cell N='FlipY' V='0'/><Cell N='ResizeMode' V='0'/><Cell N='QuickStyleVariation' V='2'/><Cell N='ShapeShdwShow' V='2'/><Shapes><Shape ID='620' Type='Group' LineStyle='3' FillStyle='3' TextStyle='3'><Cell N='PinX' V='0.3468694437388891' F='Sheet.619!Width*0.5'/><Cell N='PinY' V='0.3362748797025379' F='Sheet.619!Height*0.5'/><Cell N='Width' V='0.6937388874777781' F='Sheet.619!Width*1'/><Cell N='Height' V='0.6725497594050749' F='Sheet.619!Height*1'/><Cell N='LocPinX' V='0.3468694437388891' F='Width*0.5'/><Cell N='LocPinY' V='0.3362748797025374' F='Height*0.5'/><Cell N='Angle' V='0'/><Cell N='FlipX' V='0'/><Cell N='FlipY' V='0'/><Cell N='ResizeMode' V='0'/><Cell N='QuickStyleVariation' V='2'/><Cell N='ShapeShdwShow' V='2'/><Shapes><Shape ID='25' Type='Foreign' LineStyle='2' FillStyle='2' TextStyle='2'><Cell N='PinX' V='0.2952755905511815' F='Sheet.620!Width*0.42562929061785'/><Cell N='PinY' V='0.34448818897638' F='Sheet.620!Height*0.51221219569108'/><Cell N='Width' V='0.5905511811023629' F='Sheet.620!Width*0.8512585812357'/><Cell N='Height' V='0.5314960629921265' F='Sheet.620!Height*0.79027024478052'/><Cell N='LocPinX' V='0.2952755905511815' F='Width*0.5'/><Cell N='LocPinY' V='0.2657480314960632' F='Height*0.5'/><Cell N='Angle' V='0'/><Cell N='FlipX' V='0'/><Cell N='FlipY' V='0'/><Cell N='ResizeMode' V='0'/><Cell N='ImgOffsetX' V='-0.1034448818897643' F='ImgWidth*-0.11822272215973'/><Cell N='ImgOffsetY' V='-0.0745570866141738' F='ImgHeight*-0.11361079865017'/><Cell N='ImgWidth' V='0.875' F='Width*1.4816666666667'/><Cell N='ImgHeight' V='0.6562500000000007' F='Height*1.2347222222222'/><Cell N='ClippingPath' V='' E='#N/A'/><Cell N='TxtPinX' V='0.2952755905511815' F='Width*0.5'/><Cell N='TxtPinY' V='0' F='Height*0'/><Cell N='TxtWidth' V='0.5905511811023629' F='Width*1'/><Cell N='TxtHeight' V='0' F='Height*0'/><Cell N='TxtLocPinX' V='0.2952755905511815' F='TxtWidth*0.5'/><Cell N='TxtLocPinY' V='0' F='TxtHeight*0.5'/><Cell N='TxtAngle' V='0'/><Cell N='VerticalAlign' V='0'/><Section N='Geometry' IX='0'><Cell N='NoFill' V='0'/><Cell N='NoLine' V='0'/><Cell N='NoShow' V='0'/><Cell N='NoSnap' V='0'/><Cell N='NoQuickDrag' V='0'/><Row T='RelMoveTo' IX='1'><Cell N='X' V='0'/><Cell N='Y' V='0'/></Row><Row T='RelLineTo' IX='2'><Cell N='X' V='1'/><Cell N='Y' V='0'/></Row><Row T='RelLineTo' IX='3'><Cell N='X' V='1'/><Cell N='Y' V='1'/></Row><Row T='RelLineTo' IX='4'><Cell N='X' V='0'/><Cell N='Y' V='1'/></Row><Row T='RelLineTo' IX='5'><Cell N='X' V='0'/><Cell N='Y' V='0'/></Row></Section><ForeignData ForeignType='Bitmap' CompressionType='TIFF'><Rel r:id='rId2'/></ForeignData></Shape><Shape ID='26' Type='Foreign' LineStyle='2' FillStyle='2' TextStyle='2'><Cell N='PinX' V='0.6543688087376189' F='Sheet.620!Width*0.94324942791762'/><Cell N='PinY' V='0.34448818897638' F='Sheet.620!Height*0.51221219569108'/><Cell N='Width' V='0.05905511811023622' F='Sheet.620!Width*0.085125858123569'/><Cell N='Height' V='0.4724409448818898' F='Sheet.620!Height*0.7024624398049'/><Cell N='LocPinX' V='0.02952755905511811' F='Width*0.5'/><Cell N='LocPinY' V='0.2362204724409449' F='Height*0.5'/><Cell N='Angle' V='0'/><Cell N='FlipX' V='0'/><Cell N='FlipY' V='0'/><Cell N='ResizeMode' V='0'/><Cell N='ImgOffsetX' V='-0.8650652066929074' F='ImgWidth*-0.81643020428898'/><Cell N='ImgOffsetY' V='-0.05588011176022362' F='ImgHeight*-0.098987626546682'/><Cell N='ImgWidth' V='1.059570312499994' F='Width*17.942057291667'/><Cell N='ImgHeight' V='0.5645161290322579' F='Height*1.1948924731183'/><Cell N='ClippingPath' V='' E='#N/A'/><Cell N='TxtPinX' V='0.02952755905511811' F='Width*0.5'/><Cell N='TxtPinY' V='0' F='Height*0'/><Cell N='TxtWidth' V='0.05905511811023622' F='Width*1'/><Cell N='TxtHeight' V='0' F='Height*0'/><Cell N='TxtLocPinX' V='0.02952755905511811' F='TxtWidth*0.5'/><Cell N='TxtLocPinY' V='0' F='TxtHeight*0.5'/><Cell N='TxtAngle' V='0'/><Cell N='VerticalAlign' V='0'/><Section N='Geometry' IX='0'><Cell N='NoFill' V='0'/><Cell N='NoLine' V='0'/><Cell N='NoShow' V='0'/><Cell N='NoSnap' V='0'/><Cell N='NoQuickDrag' V='0'/><Row T='RelMoveTo' IX='1'><Cell N='X' V='0'/><Cell N='Y' V='0'/></Row><Row T='RelLineTo' IX='2'><Cell N='X' V='1'/><Cell N='Y' V='0'/></Row><Row T='RelLineTo' IX='3'><Cell N='X' V='1'/><Cell N='Y' V='1'/></Row><Row T='RelLineTo' IX='4'><Cell N='X' V='0'/><Cell N='Y' V='1'/></Row><Row T='RelLineTo' IX='5'><Cell N='X' V='0'/><Cell N='Y' V='0'/></Row></Section><ForeignData ForeignType='Bitmap' CompressionType='TIFF'><Rel r:id='rId2'/></ForeignData></Shape><Shape ID='621' Type='Shape' LineStyle='1' FillStyle='1' TextStyle='3'><Cell N='PinX' V='0.6543688087376207' F='Sheet.620!Width*0.94324942791762'/><Cell N='PinY' V='0.6299212598425181' F='Sheet.620!Height*0.93661658640654'/><Cell N='Width' V='0.0787401574803166' F='Sheet.620!Width*0.11350114416476'/><Cell N='Height' V='0.08525699912511188' F='Sheet.620!Height*0.12676682718693'/><Cell N='LocPinX' V='0.0393700787401583' F='Width*0.5'/><Cell N='LocPinY' V='0.04262849956255594' F='Height*0.5'/><Cell N='Angle' V='0'/><Cell N='FlipX' V='0'/><Cell N='FlipY' V='0'/><Cell N='ResizeMode' V='0'/><Cell N='EventDblClick' V='0' F='OPENTEXTWIN()'/><Cell N='LeftMargin' V='0' U='PT'/><Cell N='RightMargin' V='0' U='PT'/><Cell N='TopMargin' V='0' U='PT'/><Cell N='BottomMargin' V='0' U='PT'/><Cell N='LineColor' V='#ffffff' F='THEMEGUARD(RGB(255,255,255))'/><Cell N='LinePattern' V='0'/><Cell N='FillPattern' V='0' F='THEMEGUARD(0)'/><Cell N='ShdwPattern' V='0' F='THEMEGUARD(0)'/><Cell N='ShapeShdwShow' V='2'/><Cell N='LineGradientEnabled' V='0'/><Cell N='FillGradientEnabled' V='0' F='THEMEGUARD(FALSE)'/><Cell N='QuickStyleVariation' V='3'/><Section N='Character'><Row IX='0'><Cell N='Font' V='Arial'/><Cell N='Size' V='0.09722222222222221' U='PT'/><Cell N='AsianFont' V='Arial Unicode MS'/><Cell N='ComplexScriptFont' V='Arial'/></Row></Section><Section N='Geometry' IX='0'><Cell N='NoFill' V='0'/><Cell N='NoLine' V='0'/><Cell N='NoShow' V='0'/><Cell N='NoSnap' V='0'/><Cell N='NoQuickDrag' V='0'/><Row T='RelMoveTo' IX='1'><Cell N='X' V='0'/><Cell N='Y' V='0'/></Row><Row T='RelLineTo' IX='2'><Cell N='X' V='1'/><Cell N='Y' V='0'/></Row><Row T='RelLineTo' IX='3'><Cell N='X' V='1'/><Cell N='Y' V='1'/></Row><Row T='RelLineTo' IX='4'><Cell N='X' V='0'/><Cell N='Y' V='1'/></Row><Row T='RelLineTo' IX='5'><Cell N='X' V='0'/><Cell N='Y' V='0'/></Row></Section><Text><cp IX='0'/>1
</Text></Shape><Shape ID='622' Type='Shape' LineStyle='1' FillStyle='1' TextStyle='3'><Cell N='PinX' V='0.6543688087376172' F='Sheet.620!Width*0.94324942791762'/><Cell N='PinY' V='0.04262849956255677' F='Sheet.620!Height*0.063383413593464'/><Cell N='Width' V='0.0787401574803166' F='Sheet.620!Width*0.11350114416476'/><Cell N='Height' V='0.08525699912511188' F='Sheet.620!Height*0.12676682718693'/><Cell N='LocPinX' V='0.0393700787401583' F='Width*0.5'/><Cell N='LocPinY' V='0.04262849956255594' F='Height*0.5'/><Cell N='Angle' V='0'/><Cell N='FlipX' V='0'/><Cell N='FlipY' V='0'/><Cell N='ResizeMode' V='0'/><Cell N='EventDblClick' V='0' F='OPENTEXTWIN()'/><Cell N='LeftMargin' V='0' U='PT'/><Cell N='RightMargin' V='0' U='PT'/><Cell N='TopMargin' V='0' U='PT'/><Cell N='BottomMargin' V='0' U='PT'/><Cell N='LineColor' V='#ffffff' F='THEMEGUARD(RGB(255,255,255))'/><Cell N='LinePattern' V='0'/><Cell N='FillPattern' V='0' F='THEMEGUARD(0)'/><Cell N='ShdwPattern' V='0' F='THEMEGUARD(0)'/><Cell N='ShapeShdwShow' V='2'/><Cell N='LineGradientEnabled' V='0'/><Cell N='FillGradientEnabled' V='0' F='THEMEGUARD(FALSE)'/><Cell N='QuickStyleVariation' V='3'/><Section N='Character'><Row IX='0'><Cell N='Font' V='Arial'/><Cell N='Size' V='0.09722222222222221' U='PT'/><Cell N='AsianFont' V='Arial Unicode MS'/><Cell N='ComplexScriptFont' V='Arial'/></Row></Section><Section N='Geometry' IX='0'><Cell N='NoFill' V='0'/><Cell N='NoLine' V='0'/><Cell N='NoShow' V='0'/><Cell N='NoSnap' V='0'/><Cell N='NoQuickDrag' V='0'/><Row T='RelMoveTo' IX='1'><Cell N='X' V='0'/><Cell N='Y' V='0'/></Row><Row T='RelLineTo' IX='2'><Cell N='X' V='1'/><Cell N='Y' V='0'/></Row><Row T='RelLineTo' IX='3'><Cell N='X' V='1'/><Cell N='Y' V='1'/></Row><Row T='RelLineTo' IX='4'><Cell N='X' V='0'/><Cell N='Y' V='1'/></Row><Row T='RelLineTo' IX='5'><Cell N='X' V='0'/><Cell N='Y' V='0'/></Row></Section><Text><cp IX='0'/>0
</Text></Shape></Shapes></Shape><Shape ID='623' Type='Group' LineStyle='3' FillStyle='3' TextStyle='3'><Cell N='PinX' V='0.4527559055118093' F='Sheet.619!Width*0.65263157894736'/><Cell N='PinY' V='0.1476377952755907' F='Sheet.619!Height*0.21951951243903'/><Cell N='Width' V='0.2492125984251974' F='Sheet.619!Width*0.35923112128146'/><Cell N='Height' V='0.1016836176727915' F='Sheet.619!Height*0.15119121856907'/><Cell N='LocPinX' V='0.1246062992125987' F='Width*0.5'/><Cell N='LocPinY' V='0.05084180883639577' F='Height*0.5'/><Cell N='Angle' V='0'/><Cell N='FlipX' V='0'/><Cell N='FlipY' V='0'/><Cell N='ResizeMode' V='0'/><Cell N='QuickStyleVariation' V='2'/><Shapes><Shape ID='624' Type='Shape' LineStyle='3' FillStyle='3' TextStyle='3'><Cell N='PinX' V='0.1246062992125987' F='Sheet.623!Width*0.5'/><Cell N='PinY' V='0.0003574676520847753' F='Sheet.623!Height*0.0035154891246599'/><Cell N='Width' V='0.2492125984251969' F='Sheet.623!Width*1'/><Cell N='Height' V='0.02362204724409449' F='Sheet.623!Height*0.23230927247404'/><Cell N='LocPinX' V='0.1246062992125984' F='Width*0.5'/><Cell N='LocPinY' V='0.01181102362204724' F='Height*0.5'/><Cell N='Angle' V='0'/><Cell N='FlipX' V='0'/><Cell N='FlipY' V='0'/><Cell N='ResizeMode' V='0'/><Cell N='FillForegnd' V='#ffffff' F='THEMEGUARD(RGB(255,255,255))'/><Cell N='FillBkgnd' V='#ffffff' F='THEMEGUARD(SHADE(FillForegnd,LUMDIFF(THEMEVAL("FillColor"),THEMEVAL("FillColor2"))))'/><Cell N='ShapeShdwShow' V='2'/><Cell N='LineGradientEnabled' V='0'/><Cell N='FillGradientEnabled' V='0'/><Cell N='LineColor' V='#ffffff' F='THEMEGUARD(RGB(255,255,255))'/><Cell N='LinePattern' V='0'/><Section N='Geometry' IX='0'><Cell N='NoFill' V='0'/><Cell N='NoLine' V='0'/><Cell N='NoShow' V='0'/><Cell N='NoSnap' V='0'/><Cell N='NoQuickDrag' V='0'/><Row T='RelMoveTo' IX='1'><Cell N='X' V='0'/><Cell N='Y' V='0'/></Row><Row T='RelLineTo' IX='2'><Cell N='X' V='1'/><Cell N='Y' V='0'/></Row><Row T='RelLineTo' IX='3'><Cell N='X' V='1'/><Cell N='Y' V='1'/></Row><Row T='RelLineTo' IX='4'><Cell N='X' V='0'/><Cell N='Y' V='1'/></Row><Row T='RelLineTo' IX='5'><Cell N='X' V='0'/><Cell N='Y' V='0'/></Row></Section></Shape><Shape ID='625' Type='Shape' LineStyle='1' FillStyle='1' TextStyle='3'><Cell N='PinX' V='0.1246062992126005' F='Sheet.623!Width*0.50000000000001'/><Cell N='PinY' V='0.05905511811023567' F='Sheet.623!Height*0.58077318118509'/><Cell N='Width' V='0.1968503937007874' F='Sheet.623!Width*0.78988941548183'/><Cell N='Height' V='0.08525699912511188' F='Sheet.623!Height*0.83845363762982'/><Cell N='LocPinX' V='0.09842519685039369' F='Width*0.5'/><Cell N='LocPinY' V='0.04262849956255594' F='Height*0.5'/><Cell N='Angle' V='0'/><Cell N='FlipX' V='0'/><Cell N='FlipY' V='0'/><Cell N='ResizeMode' V='0'/><Cell N='EventDblClick' V='0' F='OPENTEXTWIN()'/><Cell N='LeftMargin' V='0' U='PT'/><Cell N='RightMargin' V='0' U='PT'/><Cell N='TopMargin' V='0' U='PT'/><Cell N='BottomMargin' V='0' U='PT'/><Cell N='LineColor' V='#ffffff' F='THEMEGUARD(RGB(255,255,255))'/><Cell N='LinePattern' V='0'/><Cell N='FillPattern' V='0' F='THEMEGUARD(0)'/><Cell N='ShdwPattern' V='0' F='THEMEGUARD(0)'/><Cell N='ShapeShdwShow' V='2'/><Cell N='LineGradientEnabled' V='0'/><Cell N='FillGradientEnabled' V='0' F='THEMEGUARD(FALSE)'/><Cell N='QuickStyleVariation' V='3'/><Section N='Character'><Row IX='0'><Cell N='Font' V='Arial'/><Cell N='Color' V='#ffffff' F='THEMEGUARD(RGB(255,255,255))'/><Cell N='Size' V='0.08333333333333333' U='PT'/><Cell N='AsianFont' V='Arial Unicode MS'/><Cell N='ComplexScriptFont' V='Arial'/></Row><Row IX='1'><Cell N='Font' V='Arial'/><Cell N='Color' V='#ffffff' F='THEMEGUARD(RGB(255,255,255))'/><Cell N='Style' V='Themed' F='THEMEVAL()'/><Cell N='Case' V='0'/><Cell N='Pos' V='0'/><Cell N='FontScale' V='1'/><Cell N='Size' V='0.08333333333333333' U='PT'/><Cell N='DblUnderline' V='0'/><Cell N='Overline' V='0'/><Cell N='Strikethru' V='0'/><Cell N='DoubleStrikethrough' V='0'/><Cell N='Letterspace' V='0'/><Cell N='ColorTrans' V='0'/><Cell N='AsianFont' V='Arial Unicode MS'/><Cell N='ComplexScriptFont' V='Arial'/><Cell N='ComplexScriptSize' V='-1'/><Cell N='LangID' V='zh-CN'/></Row><Row IX='2'><Cell N='Font' V='Arial'/><Cell N='Color' V='#ffffff' F='THEMEGUARD(RGB(255,255,255))'/><Cell N='Style' V='Themed' F='THEMEVAL()'/><Cell N='Case' V='0'/><Cell N='Pos' V='0'/><Cell N='FontScale' V='1'/><Cell N='Size' V='0.08333333333333333' U='PT'/><Cell N='DblUnderline' V='0'/><Cell N='Overline' V='0'/><Cell N='Strikethru' V='0'/><Cell N='DoubleStrikethrough' V='0'/><Cell N='Letterspace' V='0'/><Cell N='ColorTrans' V='0'/><Cell N='AsianFont' V='Arial Unicode MS'/><Cell N='ComplexScriptFont' V='Arial'/><Cell N='ComplexScriptSize' V='-1'/><Cell N='LangID' V='zh-CN'/></Row></Section><Section N='Geometry' IX='0'><Cell N='NoFill' V='0'/><Cell N='NoLine' V='0'/><Cell N='NoShow' V='0'/><Cell N='NoSnap' V='0'/><Cell N='NoQuickDrag' V='0'/><Row T='RelMoveTo' IX='1'><Cell N='X' V='0'/><Cell N='Y' V='0'/></Row><Row T='RelLineTo' IX='2'><Cell N='X' V='1'/><Cell N='Y' V='0'/></Row><Row T='RelLineTo' IX='3'><Cell N='X' V='1'/><Cell N='Y' V='1'/></Row><Row T='RelLineTo' IX='4'><Cell N='X' V='0'/><Cell N='Y' V='1'/></Row><Row T='RelLineTo' IX='5'><Cell N='X' V='0'/><Cell N='Y' V='0'/></Row></Section><Text><cp IX='0'/>1 <cp IX='1'/>μm<cp IX='2'/>
</Text></Shape></Shapes></Shape></Shapes></Shape></Shapes></Shape></Shapes></Shape><Shape ID='27' Type='Foreign' LineStyle='2' FillStyle='2' TextStyle='2'><Cell N='PinX' V='4.429678477690286' F='Sheet.616!Width*0.75009222222222'/><Cell N='PinY' V='5.6690223097113' F='Sheet.616!Height*0.82761193886876'/><Cell N='Width' V='2.951666666666667' F='Sheet.616!Width*0.49981555555556'/><Cell N='Height' V='2.361666666666667' F='Sheet.616!Height*0.34477612226248'/><Cell N='LocPinX' V='1.475833333333333' F='Width*0.5'/><Cell N='LocPinY' V='1.180833333333333' F='Height*0.5'/><Cell N='Angle' V='0'/><Cell N='FlipX' V='0'/><Cell N='FlipY' V='0'/><Cell N='ResizeMode' V='0'/><Cell N='ImgOffsetX' V='0' F='ImgWidth*0'/><Cell N='ImgOffsetY' V='0' F='ImgHeight*0'/><Cell N='ImgWidth' V='2.951666666666667' F='Width*1'/><Cell N='ImgHeight' V='2.361666666666667' F='Height*1'/><Cell N='ClippingPath' V='' E='#N/A'/><Cell N='TxtPinX' V='1.475833333333333' F='Width*0.5'/><Cell N='TxtPinY' V='0' F='Height*0'/><Cell N='TxtWidth' V='2.951666666666667' F='Width*1'/><Cell N='TxtHeight' V='0' F='Height*0'/><Cell N='TxtLocPinX' V='1.475833333333333' F='TxtWidth*0.5'/><Cell N='TxtLocPinY' V='0' F='TxtHeight*0.5'/><Cell N='TxtAngle' V='0'/><Cell N='VerticalAlign' V='0'/><Cell N='ShapeShdwShow' V='2'/><Section N='Geometry' IX='0'><Cell N='NoFill' V='0'/><Cell N='NoLine' V='0'/><Cell N='NoShow' V='0'/><Cell N='NoSnap' V='0'/><Cell N='NoQuickDrag' V='0'/><Row T='RelMoveTo' IX='1'><Cell N='X' V='0'/><Cell N='Y' V='0'/></Row><Row T='RelLineTo' IX='2'><Cell N='X' V='1'/><Cell N='Y' V='0'/></Row><Row T='RelLineTo' IX='3'><Cell N='X' V='1'/><Cell N='Y' V='1'/></Row><Row T='RelLineTo' IX='4'><Cell N='X' V='0'/><Cell N='Y' V='1'/></Row><Row T='RelLineTo' IX='5'><Cell N='X' V='0'/><Cell N='Y' V='0'/></Row></Section><ForeignData ForeignType='Bitmap' CompressionType='TIFF'><Rel r:id='rId3'/></ForeignData></Shape><Shape ID='28' Type='Foreign' LineStyle='2' FillStyle='2' TextStyle='2'><Cell N='PinX' V='4.428589238845126' F='Sheet.616!Width*0.74990777777778'/><Cell N='PinY' V='1.181869388037036' F='Sheet.616!Height*0.17253931318058'/><Cell N='Width' V='2.951666666666667' F='Sheet.616!Width*0.49981555555556'/><Cell N='Height' V='2.361666666666667' F='Sheet.616!Height*0.34477612226248'/><Cell N='LocPinX' V='1.475833333333333' F='Width*0.5'/><Cell N='LocPinY' V='1.180833333333333' F='Height*0.5'/><Cell N='Angle' V='0'/><Cell N='FlipX' V='0'/><Cell N='FlipY' V='0'/><Cell N='ResizeMode' V='0'/><Cell N='ImgOffsetX' V='0' F='ImgWidth*0'/><Cell N='ImgOffsetY' V='0' F='ImgHeight*0'/><Cell N='ImgWidth' V='2.951666666666667' F='Width*1'/><Cell N='ImgHeight' V='2.361666666666667' F='Height*1'/><Cell N='ClippingPath' V='' E='#N/A'/><Cell N='TxtPinX' V='1.475833333333333' F='Width*0.5'/><Cell N='TxtPinY' V='0' F='Height*0'/><Cell N='TxtWidth' V='2.951666666666667' F='Width*1'/><Cell N='TxtHeight' V='0' F='Height*0'/><Cell N='TxtLocPinX' V='1.475833333333333' F='TxtWidth*0.5'/><Cell N='TxtLocPinY' V='0' F='TxtHeight*0.5'/><Cell N='TxtAngle' V='0'/><Cell N='VerticalAlign' V='0'/><Cell N='ShapeShdwShow' V='2'/><Section N='Geometry' IX='0'><Cell N='NoFill' V='0'/><Cell N='NoLine' V='0'/><Cell N='NoShow' V='0'/><Cell N='NoSnap' V='0'/><Cell N='NoQuickDrag' V='0'/><Row T='RelMoveTo' IX='1'><Cell N='X' V='0'/><Cell N='Y' V='0'/></Row><Row T='RelLineTo' IX='2'><Cell N='X' V='1'/><Cell N='Y' V='0'/></Row><Row T='RelLineTo' IX='3'><Cell N='X' V='1'/><Cell N='Y' V='1'/></Row><Row T='RelLineTo' IX='4'><Cell N='X' V='0'/><Cell N='Y' V='1'/></Row><Row T='RelLineTo' IX='5'><Cell N='X' V='0'/><Cell N='Y' V='0'/></Row></Section><ForeignData ForeignType='Bitmap' CompressionType='TIFF'><Rel r:id='rId4'/></ForeignData></Shape><Shape ID='626' Type='Shape' LineStyle='1' FillStyle='1' TextStyle='3'><Cell N='PinX' V='0.09842519685039443' F='Sheet.616!Width*0.016666666666667'/><Cell N='PinY' V='4.38107966972878' F='Sheet.616!Height*0.63958715307779'/><Cell N='Width' V='0.1968503937007879' F='Sheet.616!Width*0.033333333333333'/><Cell N='Height' V='0.2131424978127758' F='Sheet.616!Height*0.031116348857541'/><Cell N='LocPinX' V='0.09842519685039397' F='Width*0.5'/><Cell N='LocPinY' V='0.1065712489063879' F='Height*0.5'/><Cell N='Angle' V='0'/><Cell N='FlipX' V='0'/><Cell N='FlipY' V='0'/><Cell N='ResizeMode' V='0'/><Cell N='EventDblClick' V='0' F='OPENTEXTWIN()'/><Cell N='LeftMargin' V='0' U='PT'/><Cell N='RightMargin' V='0' U='PT'/><Cell N='TopMargin' V='0' U='PT'/><Cell N='BottomMargin' V='0' U='PT'/><Cell N='LineColor' V='#ffffff' F='THEMEGUARD(RGB(255,255,255))'/><Cell N='LinePattern' V='0'/><Cell N='FillPattern' V='0' F='THEMEGUARD(0)'/><Cell N='ShdwPattern' V='0' F='THEMEGUARD(0)'/><Cell N='ShapeShdwShow' V='2'/><Cell N='LineGradientEnabled' V='0'/><Cell N='FillGradientEnabled' V='0' F='THEMEGUARD(FALSE)'/><Cell N='QuickStyleVariation' V='3'/><Section N='Character'><Row IX='0'><Cell N='Font' V='Arial'/><Cell N='Size' V='0.25'/><Cell N='AsianFont' V='Arial Unicode MS'/><Cell N='ComplexScriptFont' V='Arial'/></Row></Section><Section N='Geometry' IX='0'><Cell N='NoFill' V='0'/><Cell N='NoLine' V='0'/><Cell N='NoShow' V='0'/><Cell N='NoSnap' V='0'/><Cell N='NoQuickDrag' V='0'/><Row T='RelMoveTo' IX='1'><Cell N='X' V='0'/><Cell N='Y' V='0'/></Row><Row T='RelLineTo' IX='2'><Cell N='X' V='1'/><Cell N='Y' V='0'/></Row><Row T='RelLineTo' IX='3'><Cell N='X' V='1'/><Cell N='Y' V='1'/></Row><Row T='RelLineTo' IX='4'><Cell N='X' V='0'/><Cell N='Y' V='1'/></Row><Row T='RelLineTo' IX='5'><Cell N='X' V='0'/><Cell N='Y' V='0'/></Row></Section><Text><cp IX='0'/>c
</Text></Shape><Shape ID='627' Type='Shape' LineStyle='1' FillStyle='1' TextStyle='3'><Cell N='PinX' V='3.059055118110235' F='Sheet.616!Width*0.518'/><Cell N='PinY' V='4.38107966972878' F='Sheet.616!Height*0.63958715307779'/><Cell N='Width' V='0.1968503937007879' F='Sheet.616!Width*0.033333333333333'/><Cell N='Height' V='0.2131424978127758' F='Sheet.616!Height*0.031116348857541'/><Cell N='LocPinX' V='0.09842519685039397' F='Width*0.5'/><Cell N='LocPinY' V='0.1065712489063879' F='Height*0.5'/><Cell N='Angle' V='0'/><Cell N='FlipX' V='0'/><Cell N='FlipY' V='0'/><Cell N='ResizeMode' V='0'/><Cell N='EventDblClick' V='0' F='OPENTEXTWIN()'/><Cell N='LeftMargin' V='0' U='PT'/><Cell N='RightMargin' V='0' U='PT'/><Cell N='TopMargin' V='0' U='PT'/><Cell N='BottomMargin' V='0' U='PT'/><Cell N='LineColor' V='#ffffff' F='THEMEGUARD(RGB(255,255,255))'/><Cell N='LinePattern' V='0'/><Cell N='FillPattern' V='0' F='THEMEGUARD(0)'/><Cell N='ShdwPattern' V='0' F='THEMEGUARD(0)'/><Cell N='ShapeShdwShow' V='2'/><Cell N='LineGradientEnabled' V='0'/><Cell N='FillGradientEnabled' V='0' F='THEMEGUARD(FALSE)'/><Cell N='QuickStyleVariation' V='3'/><Section N='Character'><Row IX='0'><Cell N='Font' V='Arial'/><Cell N='Size' V='0.25'/><Cell N='AsianFont' V='Arial Unicode MS'/><Cell N='ComplexScriptFont' V='Arial'/></Row></Section><Section N='Geometry' IX='0'><Cell N='NoFill' V='0'/><Cell N='NoLine' V='0'/><Cell N='NoShow' V='0'/><Cell N='NoSnap' V='0'/><Cell N='NoQuickDrag' V='0'/><Row T='RelMoveTo' IX='1'><Cell N='X' V='0'/><Cell N='Y' V='0'/></Row><Row T='RelLineTo' IX='2'><Cell N='X' V='1'/><Cell N='Y' V='0'/></Row><Row T='RelLineTo' IX='3'><Cell N='X' V='1'/><Cell N='Y' V='1'/></Row><Row T='RelLineTo' IX='4'><Cell N='X' V='0'/><Cell N='Y' V='1'/></Row><Row T='RelLineTo' IX='5'><Cell N='X' V='0'/><Cell N='Y' V='0'/></Row></Section><Text><cp IX='0'/>d
</Text></Shape><Shape ID='628' Type='Shape' LineStyle='1' FillStyle='1' TextStyle='3'><Cell N='PinX' V='3.059055118110235' F='Sheet.616!Width*0.518'/><Cell N='PinY' V='2.255095417760293' F='Sheet.616!Height*0.32921794783371'/><Cell N='Width' V='0.1968503937007879' F='Sheet.616!Width*0.033333333333333'/><Cell N='Height' V='0.2131424978127758' F='Sheet.616!Height*0.031116348857541'/><Cell N='LocPinX' V='0.09842519685039397' F='Width*0.5'/><Cell N='LocPinY' V='0.1065712489063879' F='Height*0.5'/><Cell N='Angle' V='0'/><Cell N='FlipX' V='0'/><Cell N='FlipY' V='0'/><Cell N='ResizeMode' V='0'/><Cell N='EventDblClick' V='0' F='OPENTEXTWIN()'/><Cell N='LeftMargin' V='0' U='PT'/><Cell N='RightMargin' V='0' U='PT'/><Cell N='TopMargin' V='0' U='PT'/><Cell N='BottomMargin' V='0' U='PT'/><Cell N='LineColor' V='#ffffff' F='THEMEGUARD(RGB(255,255,255))'/><Cell N='LinePattern' V='0'/><Cell N='FillPattern' V='0' F='THEMEGUARD(0)'/><Cell N='ShdwPattern' V='0' F='THEMEGUARD(0)'/><Cell N='ShapeShdwShow' V='2'/><Cell N='LineGradientEnabled' V='0'/><Cell N='FillGradientEnabled' V='0' F='THEMEGUARD(FALSE)'/><Cell N='QuickStyleVariation' V='3'/><Section N='Character'><Row IX='0'><Cell N='Font' V='Arial'/><Cell N='Size' V='0.25'/><Cell N='AsianFont' V='Arial Unicode MS'/><Cell N='ComplexScriptFont' V='Arial'/></Row></Section><Section N='Geometry' IX='0'><Cell N='NoFill' V='0'/><Cell N='NoLine' V='0'/><Cell N='NoShow' V='0'/><Cell N='NoSnap' V='0'/><Cell N='NoQuickDrag' V='0'/><Row T='RelMoveTo' IX='1'><Cell N='X' V='0'/><Cell N='Y' V='0'/></Row><Row T='RelLineTo' IX='2'><Cell N='X' V='1'/><Cell N='Y' V='0'/></Row><Row T='RelLineTo' IX='3'><Cell N='X' V='1'/><Cell N='Y' V='1'/></Row><Row T='RelLineTo' IX='4'><Cell N='X' V='0'/><Cell N='Y' V='1'/></Row><Row T='RelLineTo' IX='5'><Cell N='X' V='0'/><Cell N='Y' V='0'/></Row></Section><Text><cp IX='0'/>f
</Text></Shape><Shape ID='629' Type='Shape' LineStyle='1' FillStyle='1' TextStyle='3'><Cell N='PinX' V='0.09842519685039443' F='Sheet.616!Width*0.016666666666667'/><Cell N='PinY' V='6.743284394138243' F='Sheet.616!Height*0.98444182557123'/><Cell N='Width' V='0.1968503937007879' F='Sheet.616!Width*0.033333333333333'/><Cell N='Height' V='0.2131424978127758' F='Sheet.616!Height*0.031116348857541'/><Cell N='LocPinX' V='0.09842519685039397' F='Width*0.5'/><Cell N='LocPinY' V='0.1065712489063879' F='Height*0.5'/><Cell N='Angle' V='0'/><Cell N='FlipX' V='0'/><Cell N='FlipY' V='0'/><Cell N='ResizeMode' V='0'/><Cell N='EventDblClick' V='0' F='OPENTEXTWIN()'/><Cell N='LeftMargin' V='0' U='PT'/><Cell N='RightMargin' V='0' U='PT'/><Cell N='TopMargin' V='0' U='PT'/><Cell N='BottomMargin' V='0' U='PT'/><Cell N='LineColor' V='#ffffff' F='THEMEGUARD(RGB(255,255,255))'/><Cell N='LinePattern' V='0'/><Cell N='FillPattern' V='0' F='THEMEGUARD(0)'/><Cell N='ShdwPattern' V='0' F='THEMEGUARD(0)'/><Cell N='ShapeShdwShow' V='2'/><Cell N='LineGradientEnabled' V='0'/><Cell N='FillGradientEnabled' V='0' F='THEMEGUARD(FALSE)'/><Cell N='QuickStyleVariation' V='3'/><Section N='Character'><Row IX='0'><Cell N='Font' V='Arial'/><Cell N='Size' V='0.25'/><Cell N='AsianFont' V='Arial Unicode MS'/><Cell N='ComplexScriptFont' V='Arial'/></Row></Section><Section N='Geometry' IX='0'><Cell N='NoFill' V='0'/><Cell N='NoLine' V='0'/><Cell N='NoShow' V='0'/><Cell N='NoSnap' V='0'/><Cell N='NoQuickDrag' V='0'/><Row T='RelMoveTo' IX='1'><Cell N='X' V='0'/><Cell N='Y' V='0'/></Row><Row T='RelLineTo' IX='2'><Cell N='X' V='1'/><Cell N='Y' V='0'/></Row><Row T='RelLineTo' IX='3'><Cell N='X' V='1'/><Cell N='Y' V='1'/></Row><Row T='RelLineTo' IX='4'><Cell N='X' V='0'/><Cell N='Y' V='1'/></Row><Row T='RelLineTo' IX='5'><Cell N='X' V='0'/><Cell N='Y' V='0'/></Row></Section><Text><cp IX='0'/>a
</Text></Shape><Shape ID='630' Type='Shape' LineStyle='1' FillStyle='1' TextStyle='3'><Cell N='PinX' V='3.059055118110235' F='Sheet.616!Width*0.518'/><Cell N='PinY' V='6.742746336395454' F='Sheet.616!Height*0.98436327534027'/><Cell N='Width' V='0.1968503937007879' F='Sheet.616!Width*0.033333333333333'/><Cell N='Height' V='0.2131424978127758' F='Sheet.616!Height*0.031116348857541'/><Cell N='LocPinX' V='0.09842519685039397' F='Width*0.5'/><Cell N='LocPinY' V='0.1065712489063879' F='Height*0.5'/><Cell N='Angle' V='0'/><Cell N='FlipX' V='0'/><Cell N='FlipY' V='0'/><Cell N='ResizeMode' V='0'/><Cell N='EventDblClick' V='0' F='OPENTEXTWIN()'/><Cell N='LeftMargin' V='0' U='PT'/><Cell N='RightMargin' V='0' U='PT'/><Cell N='TopMargin' V='0' U='PT'/><Cell N='BottomMargin' V='0' U='PT'/><Cell N='LineColor' V='#ffffff' F='THEMEGUARD(RGB(255,255,255))'/><Cell N='LinePattern' V='0'/><Cell N='FillPattern' V='0' F='THEMEGUARD(0)'/><Cell N='ShdwPattern' V='0' F='THEMEGUARD(0)'/><Cell N='ShapeShdwShow' V='2'/><Cell N='LineGradientEnabled' V='0'/><Cell N='FillGradientEnabled' V='0' F='THEMEGUARD(FALSE)'/><Cell N='QuickStyleVariation' V='3'/><Section N='Character'><Row IX='0'><Cell N='Font' V='Arial'/><Cell N='Size' V='0.25'/><Cell N='AsianFont' V='Arial Unicode MS'/><Cell N='ComplexScriptFont' V='Arial'/></Row></Section><Section N='Geometry' IX='0'><Cell N='NoFill' V='0'/><Cell N='NoLine' V='0'/><Cell N='NoShow' V='0'/><Cell N='NoSnap' V='0'/><Cell N='NoQuickDrag' V='0'/><Row T='RelMoveTo' IX='1'><Cell N='X' V='0'/><Cell N='Y' V='0'/></Row><Row T='RelLineTo' IX='2'><Cell N='X' V='1'/><Cell N='Y' V='0'/></Row><Row T='RelLineTo' IX='3'><Cell N='X' V='1'/><Cell N='Y' V='1'/></Row><Row T='RelLineTo' IX='4'><Cell N='X' V='0'/><Cell N='Y' V='1'/></Row><Row T='RelLineTo' IX='5'><Cell N='X' V='0'/><Cell N='Y' V='0'/></Row></Section><Text><cp IX='0'/>b
</Text></Shape><Shape ID='631' Type='Group' LineStyle='3' FillStyle='3' TextStyle='3'><Cell N='PinX' V='1.572632798640575' F='Sheet.616!Width*0.26629915390314'/><Cell N='PinY' V='5.568444848603358' F='Sheet.616!Height*0.81292878839827'/><Cell N='Width' V='2.602765898781835' F='Sheet.616!Width*0.44073502552706'/><Cell N='Height' V='2.066758596756577' F='Sheet.616!Height*0.30172294197983'/><Cell N='LocPinX' V='1.301382949390917' F='Width*0.5'/><Cell N='LocPinY' V='1.033379298378288' F='Height*0.5'/><Cell N='Angle' V='0'/><Cell N='FlipX' V='0'/><Cell N='FlipY' V='0'/><Cell N='ResizeMode' V='0'/><Cell N='QuickStyleVariation' V='2'/><Cell N='ShapeShdwShow' V='2'/><Shapes><Shape ID='632' Type='Group' LineStyle='3' FillStyle='3' TextStyle='3'><Cell N='PinX' V='0.9175246816743801' F='Sheet.631!Width*0.35251909597548'/><Cell N='PinY' V='0.9057556958033992' F='Sheet.631!Height*0.4382493907246'/><Cell N='Width' V='1.835049363348767' F='Sheet.631!Width*0.70503819195096'/><Cell N='Height' V='1.811511391606805' F='Sheet.631!Height*0.8764987814492'/><Cell N='LocPinX' V='0.9175246816743834' F='Width*0.5'/><Cell N='LocPinY' V='0.9057556958034025' F='Height*0.5'/><Cell N='Angle' V='0'/><Cell N='FlipX' V='0'/><Cell N='FlipY' V='0'/><Cell N='ResizeMode' V='0'/><Cell N='QuickStyleVariation' V='2'/><Cell N='ShapeShdwShow' V='2'/><Shapes><Shape ID='633' Type='Group' LineStyle='3' FillStyle='3' TextStyle='3'><Cell N='PinX' V='0.9175246816743834' F='Sheet.632!Width*0.5'/><Cell N='PinY' V='0.9057556958034025' F='Sheet.632!Height*0.5'/><Cell N='Width' V='1.835049363348768' F='Sheet.632!Width*1'/><Cell N='Height' V='1.811511391606804' F='Sheet.632!Height*1'/><Cell N='LocPinX' V='0.9175246816743838' F='Width*0.5'/><Cell N='LocPinY' V='0.9057556958034022' F='Height*0.5'/><Cell N='Angle' V='0'/><Cell N='FlipX' V='0'/><Cell N='FlipY' V='0'/><Cell N='ResizeMode' V='0'/><Cell N='QuickStyleVariation' V='2'/><Shapes><Shape ID='29' Type='Foreign' LineStyle='2' FillStyle='2' TextStyle='2'><Cell N='PinX' V='0.9693088620065353' F='Sheet.633!Width*0.52821950262834'/><Cell N='PinY' V='0.9057556958034022' F='Sheet.633!Height*0.5'/><Cell N='Width' V='1.731481002684467' F='Sheet.633!Width*0.94356099474332'/><Cell N='Height' V='1.811511391606805' F='Sheet.633!Height*1'/><Cell N='LocPinX' V='0.8657405013422334' F='Width*0.5'/><Cell N='LocPinY' V='0.9057556958034027' F='Height*0.5'/><Cell N='Angle' V='0'/><Cell N='FlipX' V='0'/><Cell N='FlipY' V='0'/><Cell N='ResizeMode' V='0'/><Cell N='ImgOffsetX' V='0' F='ImgWidth*0'/><Cell N='ImgOffsetY' V='0' F='ImgHeight*0'/><Cell N='ImgWidth' V='1.731481002684467' F='Width*1'/><Cell N='ImgHeight' V='1.811511391606805' F='Height*1'/><Cell N='ClippingPath' V='' E='#N/A'/><Cell N='TxtPinX' V='0.8657405013422334' F='Width*0.5'/><Cell N='TxtPinY' V='0' F='Height*0'/><Cell N='TxtWidth' V='1.731481002684467' F='Width*1'/><Cell N='TxtHeight' V='0' F='Height*0'/><Cell N='TxtLocPinX' V='0.8657405013422334' F='TxtWidth*0.5'/><Cell N='TxtLocPinY' V='0' F='TxtHeight*0.5'/><Cell N='TxtAngle' V='0'/><Cell N='VerticalAlign' V='0'/><Cell N='ShapeShdwShow' V='2'/><Section N='Geometry' IX='0'><Cell N='NoFill' V='0'/><Cell N='NoLine' V='0'/><Cell N='NoShow' V='0'/><Cell N='NoSnap' V='0'/><Cell N='NoQuickDrag' V='0'/><Row T='RelMoveTo' IX='1'><Cell N='X' V='0'/><Cell N='Y' V='0'/></Row><Row T='RelLineTo' IX='2'><Cell N='X' V='1'/><Cell N='Y' V='0'/></Row><Row T='RelLineTo' IX='3'><Cell N='X' V='1'/><Cell N='Y' V='1'/></Row><Row T='RelLineTo' IX='4'><Cell N='X' V='0'/><Cell N='Y' V='1'/></Row><Row T='RelLineTo' IX='5'><Cell N='X' V='0'/><Cell N='Y' V='0'/></Row></Section><ForeignData ForeignType='EnhMetaFile' MappingMode='8' ExtentX='334' ExtentY='351'><Rel r:id='rId5'/></ForeignData></Shape><Shape ID='634' Type='Group' LineStyle='3' FillStyle='3' TextStyle='3'><Cell N='PinX' V='0.06651191955923777' F='Sheet.633!Width*0.036245302653799'/><Cell N='PinY' V='0.7748097536915322' F='Sheet.633!Height*0.42771453565317'/><Cell N='Width' V='0.3058484915177406' F='Sheet.633!Width*0.16667044365477'/><Cell N='Height' V='0.5133322079857102' F='Sheet.633!Height*0.28337233227685'/><Cell N='LocPinX' V='0.1529242457588703' F='Width*0.5'/><Cell N='LocPinY' V='0.2566661039928551' F='Height*0.5'/><Cell N='Angle' V='0'/><Cell N='FlipX' V='0'/><Cell N='FlipY' V='0'/><Cell N='ResizeMode' V='0'/><Cell N='QuickStyleVariation' V='2'/><Cell N='ShapeShdwShow' V='2'/><Shapes><Shape ID='635' Type='Shape' LineStyle='3' FillStyle='3' TextStyle='3'><Cell N='PinX' V='0.1356179557468427' F='(BeginX+EndX)/2'/><Cell N='PinY' V='0.2098055266181413' F='(BeginY+EndY)/2'/><Cell N='Width' V='0.229422215859532' F='SQRT((EndX-BeginX)^2+(EndY-BeginY)^2)'/><Cell N='Height' V='0'/><Cell N='LocPinX' V='0.114711107929766' F='Width*0.5'/><Cell N='LocPinY' V='0' F='Height*0.5'/><Cell N='Angle' V='0.4712388980384729' F='ATAN2(EndY-BeginY,EndX-BeginX)'/><Cell N='FlipX' V='0'/><Cell N='FlipY' V='0'/><Cell N='ResizeMode' V='0'/><Cell N='BeginX' V='0.0334096101845453' F='Sheet.634!Width*0.10923581809658'/><Cell N='BeginY' V='0.1577277734034294' F='Sheet.634!Height*0.3072625698324'/><Cell N='EndX' V='0.23782630130914' F='Sheet.634!Width*0.77759514238227'/><Cell N='EndY' V='0.2618832798328533' F='Sheet.634!Height*0.5101633518389'/><Cell N='TextBkgnd' V='#ffffff' F='THEMEGUARD(THEMEVAL("BackgroundColor")+1)'/><Cell N='QuickStyleLineMatrix' V='1'/><Cell N='QuickStyleFillMatrix' V='1'/><Cell N='QuickStyleEffectsMatrix' V='1'/><Cell N='QuickStyleFontMatrix' V='1'/><Cell N='LineWeight' V='0.01736111111111111'/><Cell N='EndArrowSize' V='0'/><Cell N='EndArrow' V='5'/><Cell N='BeginArrowSize' V='1'/><Cell N='ShapeShdwShow' V='2'/><Section N='Geometry' IX='0'><Cell N='NoFill' V='1'/><Cell N='NoLine' V='0'/><Cell N='NoShow' V='0'/><Cell N='NoSnap' V='0'/><Cell N='NoQuickDrag' V='0'/><Row T='MoveTo' IX='1'><Cell N='X' V='0' F='Width*0'/><Cell N='Y' V='0'/></Row><Row T='LineTo' IX='2'><Cell N='X' V='0.229422215859532' F='Width*1'/><Cell N='Y' V='0'/></Row></Section></Shape><Shape ID='636' Type='Shape' LineStyle='3' FillStyle='3' TextStyle='3'><Cell N='PinX' V='0.03340961018454378' F='(BeginX+EndX)/2'/><Cell N='PinY' V='0.2867777698244163' F='(BeginY+EndY)/2'/><Cell N='Width' V='0.2580999928419744' F='SQRT((EndX-BeginX)^2+(EndY-BeginY)^2)'/><Cell N='Height' V='0'/><Cell N='LocPinX' V='0.1290499964209872' F='Width*0.5'/><Cell N='LocPinY' V='0' F='Height*0.5'/><Cell N='Angle' V='1.570796326794909' F='ATAN2(EndY-BeginY,EndX-BeginX)'/><Cell N='FlipX' V='0'/><Cell N='FlipY' V='0'/><Cell N='ResizeMode' V='0'/><Cell N='BeginX' V='0.0334096101845453' F='Sheet.634!Width*0.10923581809658'/><Cell N='BeginY' V='0.1577277734034294' F='Sheet.634!Height*0.3072625698324'/><Cell N='EndX' V='0.03340961018454224' F='Sheet.634!Width*0.10923581809657'/><Cell N='EndY' V='0.4158277662454038' F='Sheet.634!Height*0.81005586592178'/><Cell N='TextBkgnd' V='#ffffff' F='THEMEGUARD(THEMEVAL("BackgroundColor")+1)'/><Cell N='QuickStyleLineMatrix' V='1'/><Cell N='QuickStyleFillMatrix' V='1'/><Cell N='QuickStyleEffectsMatrix' V='1'/><Cell N='QuickStyleFontMatrix' V='1'/><Cell N='LineWeight' V='0.01736111111111111'/><Cell N='EndArrowSize' V='0'/><Cell N='EndArrow' V='5'/><Cell N='BeginArrowSize' V='1'/><Cell N='ShapeShdwShow' V='2'/><Section N='Geometry' IX='0'><Cell N='NoFill' V='1'/><Cell N='NoLine' V='0'/><Cell N='NoShow' V='0'/><Cell N='NoSnap' V='0'/><Cell N='NoQuickDrag' V='0'/><Row T='MoveTo' IX='1'><Cell N='X' V='0' F='Width*0'/><Cell N='Y' V='0'/></Row><Row T='LineTo' IX='2'><Cell N='X' V='0.2580999928419744' F='Width*1'/><Cell N='Y' V='0'/></Row></Section></Shape><Shape ID='637' Type='Shape' LineStyle='1' FillStyle='1' TextStyle='3'><Cell N='PinX' V='0.2676353536886388' F='Sheet.634!Width*0.87505860290671'/><Cell N='PinY' V='0.04014888777541904' F='Sheet.634!Height*0.078212290502794'/><Cell N='Width' V='0.07642627565820659' F='Sheet.634!Width*0.24988279418659'/><Cell N='Height' V='0.08029777555083396' F='Sheet.634!Height*0.15642458100558'/><Cell N='LocPinX' V='0.03821313782910329' F='Width*0.5'/><Cell N='LocPinY' V='0.04014888777541698' F='Height*0.5'/><Cell N='Angle' V='0'/><Cell N='FlipX' V='0'/><Cell N='FlipY' V='0'/><Cell N='ResizeMode' V='0'/><Cell N='EventDblClick' V='0' F='OPENTEXTWIN()'/><Cell N='LeftMargin' V='0' U='PT'/><Cell N='RightMargin' V='0' U='PT'/><Cell N='TopMargin' V='0' U='PT'/><Cell N='BottomMargin' V='0' U='PT'/><Cell N='LineColor' V='#ffffff' F='THEMEGUARD(RGB(255,255,255))'/><Cell N='LinePattern' V='0'/><Cell N='FillPattern' V='0' F='THEMEGUARD(0)'/><Cell N='ShdwPattern' V='0' F='THEMEGUARD(0)'/><Cell N='ShapeShdwShow' V='2'/><Cell N='LineGradientEnabled' V='0'/><Cell N='FillGradientEnabled' V='0' F='THEMEGUARD(FALSE)'/><Cell N='QuickStyleVariation' V='3'/><Section N='Character'><Row IX='0'><Cell N='Font' V='Arial'/><Cell N='Color' V='#000000' F='THEMEGUARD(RGB(0,0,0))'/><Cell N='Style' V='0'/><Cell N='Size' V='0.125' U='PT'/><Cell N='AsianFont' V='Arial Unicode MS'/><Cell N='ComplexScriptFont' V='Arial'/></Row></Section><Section N='Geometry' IX='0'><Cell N='NoFill' V='0'/><Cell N='NoLine' V='0'/><Cell N='NoShow' V='0'/><Cell N='NoSnap' V='0'/><Cell N='NoQuickDrag' V='0'/><Row T='RelMoveTo' IX='1'><Cell N='X' V='0'/><Cell N='Y' V='0'/></Row><Row T='RelLineTo' IX='2'><Cell N='X' V='1'/><Cell N='Y' V='0'/></Row><Row T='RelLineTo' IX='3'><Cell N='X' V='1'/><Cell N='Y' V='1'/></Row><Row T='RelLineTo' IX='4'><Cell N='X' V='0'/><Cell N='Y' V='1'/></Row><Row T='RelLineTo' IX='5'><Cell N='X' V='0'/><Cell N='Y' V='0'/></Row></Section><Text><cp IX='0'/>x
</Text></Shape><Shape ID='638' Type='Shape' LineStyle='1' FillStyle='1' TextStyle='3'><Cell N='PinX' V='0.2676353536886388' F='Sheet.634!Width*0.87505860290671'/><Cell N='PinY' V='0.2839099921261729' F='Sheet.634!Height*0.55307262569832'/><Cell N='Width' V='0.07642627565820659' F='Sheet.634!Width*0.24988279418659'/><Cell N='Height' V='0.08029777555083396' F='Sheet.634!Height*0.15642458100558'/><Cell N='LocPinX' V='0.03821313782910329' F='Width*0.5'/><Cell N='LocPinY' V='0.04014888777541698' F='Height*0.5'/><Cell N='Angle' V='0'/><Cell N='FlipX' V='0'/><Cell N='FlipY' V='0'/><Cell N='ResizeMode' V='0'/><Cell N='EventDblClick' V='0' F='OPENTEXTWIN()'/><Cell N='LeftMargin' V='0' U='PT'/><Cell N='RightMargin' V='0' U='PT'/><Cell N='TopMargin' V='0' U='PT'/><Cell N='BottomMargin' V='0' U='PT'/><Cell N='LineColor' V='#ffffff' F='THEMEGUARD(RGB(255,255,255))'/><Cell N='LinePattern' V='0'/><Cell N='FillPattern' V='0' F='THEMEGUARD(0)'/><Cell N='ShdwPattern' V='0' F='THEMEGUARD(0)'/><Cell N='ShapeShdwShow' V='2'/><Cell N='LineGradientEnabled' V='0'/><Cell N='FillGradientEnabled' V='0' F='THEMEGUARD(FALSE)'/><Cell N='QuickStyleVariation' V='3'/><Section N='Character'><Row IX='0'><Cell N='Font' V='Arial'/><Cell N='Color' V='#000000' F='THEMEGUARD(RGB(0,0,0))'/><Cell N='Style' V='0'/><Cell N='Size' V='0.125' U='PT'/><Cell N='AsianFont' V='Arial Unicode MS'/><Cell N='ComplexScriptFont' V='Arial'/></Row></Section><Section N='Geometry' IX='0'><Cell N='NoFill' V='0'/><Cell N='NoLine' V='0'/><Cell N='NoShow' V='0'/><Cell N='NoSnap' V='0'/><Cell N='NoQuickDrag' V='0'/><Row T='RelMoveTo' IX='1'><Cell N='X' V='0'/><Cell N='Y' V='0'/></Row><Row T='RelLineTo' IX='2'><Cell N='X' V='1'/><Cell N='Y' V='0'/></Row><Row T='RelLineTo' IX='3'><Cell N='X' V='1'/><Cell N='Y' V='1'/></Row><Row T='RelLineTo' IX='4'><Cell N='X' V='0'/><Cell N='Y' V='1'/></Row><Row T='RelLineTo' IX='5'><Cell N='X' V='0'/><Cell N='Y' V='0'/></Row></Section><Text><cp IX='0'/>y
</Text></Shape><Shape ID='639' Type='Shape' LineStyle='3' FillStyle='3' TextStyle='3'><Cell N='PinX' V='0.1346935068053129' F='(BeginX+EndX)/2'/><Cell N='PinY' V='0.1038741702947416' F='(BeginY+EndY)/2'/><Cell N='Width' V='0.2294222158595319' F='SQRT((EndX-BeginX)^2+(EndY-BeginY)^2)'/><Cell N='Height' V='0'/><Cell N='LocPinX' V='0.114711107929766' F='Width*0.5'/><Cell N='LocPinY' V='0' F='Height*0.5'/><Cell N='Angle' V='-0.4886921905584086' F='ATAN2(EndY-BeginY,EndX-BeginX)'/><Cell N='FlipX' V='0'/><Cell N='FlipY' V='0'/><Cell N='ResizeMode' V='0'/><Cell N='BeginX' V='0.0334096101845453' F='Sheet.634!Width*0.10923581809658'/><Cell N='BeginY' V='0.1577277734034294' F='Sheet.634!Height*0.3072625698324'/><Cell N='EndX' V='0.2359774034260805' F='Sheet.634!Width*0.77154999933159'/><Cell N='EndY' V='0.05002056718605371' F='Sheet.634!Height*0.097442876967202'/><Cell N='TextBkgnd' V='#ffffff' F='THEMEGUARD(THEMEVAL("BackgroundColor")+1)'/><Cell N='QuickStyleLineMatrix' V='1'/><Cell N='QuickStyleFillMatrix' V='1'/><Cell N='QuickStyleEffectsMatrix' V='1'/><Cell N='QuickStyleFontMatrix' V='1'/><Cell N='LineWeight' V='0.01736111111111111'/><Cell N='EndArrowSize' V='0'/><Cell N='EndArrow' V='5'/><Cell N='BeginArrowSize' V='1'/><Cell N='ShapeShdwShow' V='2'/><Section N='Geometry' IX='0'><Cell N='NoFill' V='1'/><Cell N='NoLine' V='0'/><Cell N='NoShow' V='0'/><Cell N='NoSnap' V='0'/><Cell N='NoQuickDrag' V='0'/><Row T='MoveTo' IX='1'><Cell N='X' V='0' F='Width*0'/><Cell N='Y' V='0'/></Row><Row T='LineTo' IX='2'><Cell N='X' V='0.2294222158595319' F='Width*1'/><Cell N='Y' V='0'/></Row></Section></Shape><Shape ID='640' Type='Shape' LineStyle='1' FillStyle='1' TextStyle='3'><Cell N='PinX' V='0.03821313782910176' F='Sheet.634!Width*0.12494139709329'/><Cell N='PinY' V='0.4588444317190696' F='Sheet.634!Height*0.89385474860335'/><Cell N='Width' V='0.07642627565820659' F='Sheet.634!Width*0.24988279418659'/><Cell N='Height' V='0.08029777555083396' F='Sheet.634!Height*0.15642458100558'/><Cell N='LocPinX' V='0.03821313782910329' F='Width*0.5'/><Cell N='LocPinY' V='0.04014888777541698' F='Height*0.5'/><Cell N='Angle' V='0'/><Cell N='FlipX' V='0'/><Cell N='FlipY' V='0'/><Cell N='ResizeMode' V='0'/><Cell N='EventDblClick' V='0' F='OPENTEXTWIN()'/><Cell N='LeftMargin' V='0' U='PT'/><Cell N='RightMargin' V='0' U='PT'/><Cell N='TopMargin' V='0' U='PT'/><Cell N='BottomMargin' V='0' U='PT'/><Cell N='LineColor' V='#ffffff' F='THEMEGUARD(RGB(255,255,255))'/><Cell N='LinePattern' V='0'/><Cell N='FillPattern' V='0' F='THEMEGUARD(0)'/><Cell N='ShdwPattern' V='0' F='THEMEGUARD(0)'/><Cell N='ShapeShdwShow' V='2'/><Cell N='LineGradientEnabled' V='0'/><Cell N='FillGradientEnabled' V='0' F='THEMEGUARD(FALSE)'/><Cell N='QuickStyleVariation' V='3'/><Section N='Character'><Row IX='0'><Cell N='Font' V='Arial'/><Cell N='Color' V='#000000' F='THEMEGUARD(RGB(0,0,0))'/><Cell N='Style' V='0'/><Cell N='Size' V='0.125' U='PT'/><Cell N='AsianFont' V='Arial Unicode MS'/><Cell N='ComplexScriptFont' V='Arial'/></Row></Section><Section N='Geometry' IX='0'><Cell N='NoFill' V='0'/><Cell N='NoLine' V='0'/><Cell N='NoShow' V='0'/><Cell N='NoSnap' V='0'/><Cell N='NoQuickDrag' V='0'/><Row T='RelMoveTo' IX='1'><Cell N='X' V='0'/><Cell N='Y' V='0'/></Row><Row T='RelLineTo' IX='2'><Cell N='X' V='1'/><Cell N='Y' V='0'/></Row><Row T='RelLineTo' IX='3'><Cell N='X' V='1'/><Cell N='Y' V='1'/></Row><Row T='RelLineTo' IX='4'><Cell N='X' V='0'/><Cell N='Y' V='1'/></Row><Row T='RelLineTo' IX='5'><Cell N='X' V='0'/><Cell N='Y' V='0'/></Row></Section><Text><cp IX='0'/>z
</Text></Shape></Shapes></Shape><Shape ID='641' Type='Shape' LineStyle='3' FillStyle='3' TextStyle='3'><Cell N='PinX' V='0.567819984252347' F='(BeginX+EndX)/2'/><Cell N='PinY' V='1.126112521726443' F='(BeginY+EndY)/2'/><Cell N='Width' V='0.9463666404205798' F='SQRT((EndX-BeginX)^2+(EndY-BeginY)^2)'/><Cell N='Height' V='0'/><Cell N='LocPinX' V='0.4731833202102899' F='Width*0.5'/><Cell N='LocPinY' V='0' F='Height*0.5'/><Cell N='Angle' V='1.570796326794899' F='ATAN2(EndY-BeginY,EndX-BeginX)'/><Cell N='FlipX' V='0'/><Cell N='FlipY' V='0'/><Cell N='ResizeMode' V='0'/><Cell N='BeginX' V='0.5678199842523484' F='Sheet.633!Width*0.30943035952784'/><Cell N='BeginY' V='0.6529292015161531' F='Sheet.633!Height*0.36043339530811'/><Cell N='EndX' V='0.5678199842523457' F='Sheet.633!Width*0.30943035952784'/><Cell N='EndY' V='1.599295841936733' F='Sheet.633!Height*0.88285166151683'/><Cell N='TextBkgnd' V='#ffffff' F='THEMEGUARD(THEMEVAL("BackgroundColor")+1)'/><Cell N='QuickStyleLineMatrix' V='1'/><Cell N='QuickStyleFillMatrix' V='1'/><Cell N='QuickStyleEffectsMatrix' V='1'/><Cell N='QuickStyleFontMatrix' V='1'/><Cell N='LineWeight' V='0.01736111111111111'/><Cell N='EndArrowSize' V='0'/><Cell N='BeginArrow' V='4'/><Cell N='EndArrow' V='4'/><Cell N='BeginArrowSize' V='0'/><Cell N='ShapeShdwShow' V='2'/><Section N='Geometry' IX='0'><Cell N='NoFill' V='1'/><Cell N='NoLine' V='0'/><Cell N='NoShow' V='0'/><Cell N='NoSnap' V='0'/><Cell N='NoQuickDrag' V='0'/><Row T='MoveTo' IX='1'><Cell N='X' V='0' F='Width*0'/><Cell N='Y' V='0'/></Row><Row T='LineTo' IX='2'><Cell N='X' V='0.9463666404205798' F='Width*1'/><Cell N='Y' V='0'/></Row></Section></Shape><Shape ID='642' Type='Shape' LineStyle='3' FillStyle='3' TextStyle='3'><Cell N='PinX' V='1.401221103863023' F='(BeginX+EndX)/2'/><Cell N='PinY' V='0.4312908976694381' F='(BeginY+EndY)/2'/><Cell N='Width' V='0.9477820883237805' F='SQRT((EndX-BeginX)^2+(EndY-BeginY)^2)'/><Cell N='Height' V='0'/><Cell N='LocPinX' V='0.4738910441618903' F='Width*0.5'/><Cell N='LocPinY' V='0' F='Height*0.5'/><Cell N='Angle' V='0.5175056350462306' F='ATAN2(EndY-BeginY,EndX-BeginX)'/><Cell N='FlipX' V='0'/><Cell N='FlipY' V='0'/><Cell N='ResizeMode' V='0'/><Cell N='BeginX' V='0.9893833058942456' F='Sheet.633!Width*0.53915895978336'/><Cell N='BeginY' V='0.1968503937007874' F='Sheet.633!Height*0.10866638466247'/><Cell N='EndX' V='1.813058901831801' F='Sheet.633!Width*0.98801641963634'/><Cell N='EndY' V='0.6657314016380889' F='Sheet.633!Height*0.36750053282723'/><Cell N='TextBkgnd' V='#ffffff' F='THEMEGUARD(THEMEVAL("BackgroundColor")+1)'/><Cell N='QuickStyleLineMatrix' V='1'/><Cell N='QuickStyleFillMatrix' V='1'/><Cell N='QuickStyleEffectsMatrix' V='1'/><Cell N='QuickStyleFontMatrix' V='1'/><Cell N='LineWeight' V='0.01736111111111111'/><Cell N='EndArrowSize' V='0'/><Cell N='BeginArrow' V='4'/><Cell N='EndArrow' V='4'/><Cell N='BeginArrowSize' V='0'/><Cell N='ShapeShdwShow' V='2'/><Section N='Geometry' IX='0'><Cell N='NoFill' V='1'/><Cell N='NoLine' V='0'/><Cell N='NoShow' V='0'/><Cell N='NoSnap' V='0'/><Cell N='NoQuickDrag' V='0'/><Row T='MoveTo' IX='1'><Cell N='X' V='0' F='Width*0'/><Cell N='Y' V='0'/></Row><Row T='LineTo' IX='2'><Cell N='X' V='0.9477820883237805' F='Width*1'/><Cell N='Y' V='0'/></Row></Section></Shape></Shapes></Shape><Shape ID='643' Type='Shape' LineStyle='1' FillStyle='1' TextStyle='3'><Cell N='PinX' V='0.9765797997846168' F='Sheet.632!Width*0.53218175995139'/><Cell N='PinY' V='1.102463703930675' F='Sheet.632!Height*0.60858778423292'/><Cell N='Width' V='0.5905511811023623' F='Sheet.632!Width*0.32181759951387'/><Cell N='Height' V='0.2131424978127758' F='Sheet.632!Height*0.11766003724863'/><Cell N='LocPinX' V='0.2952755905511811' F='Width*0.5'/><Cell N='LocPinY' V='0.1065712489063879' F='Height*0.5'/><Cell N='Angle' V='0'/><Cell N='FlipX' V='0'/><Cell N='FlipY' V='0'/><Cell N='ResizeMode' V='0'/><Cell N='EventDblClick' V='0' F='OPENTEXTWIN()'/><Cell N='LeftMargin' V='0' U='PT'/><Cell N='RightMargin' V='0' U='PT'/><Cell N='TopMargin' V='0' U='PT'/><Cell N='BottomMargin' V='0' U='PT'/><Cell N='LineColor' V='#ffffff' F='THEMEGUARD(RGB(255,255,255))'/><Cell N='LinePattern' V='0'/><Cell N='FillPattern' V='0' F='THEMEGUARD(0)'/><Cell N='ShdwPattern' V='0' F='THEMEGUARD(0)'/><Cell N='ShapeShdwShow' V='2'/><Cell N='LineGradientEnabled' V='0'/><Cell N='FillGradientEnabled' V='0' F='THEMEGUARD(FALSE)'/><Cell N='QuickStyleVariation' V='3'/><Section N='Character'><Row IX='0'><Cell N='Font' V='Arial'/><Cell N='Color' V='#ffffff' F='THEMEGUARD(RGB(255,255,255))'/><Cell N='Style' V='0'/><Cell N='Size' V='0.1527777777777778' U='PT'/><Cell N='AsianFont' V='Arial Unicode MS'/><Cell N='ComplexScriptFont' V='Arial'/></Row><Row IX='1'><Cell N='Font' V='Arial'/><Cell N='Color' V='#ffffff' F='THEMEGUARD(RGB(255,255,255))'/><Cell N='Style' V='0'/><Cell N='Case' V='0'/><Cell N='Pos' V='2'/><Cell N='FontScale' V='1'/><Cell N='Size' V='0.1527777777777778' U='PT'/><Cell N='DblUnderline' V='0'/><Cell N='Overline' V='0'/><Cell N='Strikethru' V='0'/><Cell N='DoubleStrikethrough' V='0'/><Cell N='Letterspace' V='0'/><Cell N='ColorTrans' V='0'/><Cell N='AsianFont' V='Arial Unicode MS'/><Cell N='ComplexScriptFont' V='Arial'/><Cell N='ComplexScriptSize' V='-1'/><Cell N='LangID' V='zh-CN'/></Row><Row IX='2'><Cell N='Font' V='Arial'/><Cell N='Color' V='#ffffff' F='THEMEGUARD(RGB(255,255,255))'/><Cell N='Style' V='0'/><Cell N='Case' V='0'/><Cell N='Pos' V='0'/><Cell N='FontScale' V='1'/><Cell N='Size' V='0.1527777777777778' U='PT'/><Cell N='DblUnderline' V='0'/><Cell N='Overline' V='0'/><Cell N='Strikethru' V='0'/><Cell N='DoubleStrikethrough' V='0'/><Cell N='Letterspace' V='0'/><Cell N='ColorTrans' V='0'/><Cell N='AsianFont' V='Arial Unicode MS'/><Cell N='ComplexScriptFont' V='Arial'/><Cell N='ComplexScriptSize' V='-1'/><Cell N='LangID' V='zh-CN'/></Row><Row IX='3'><Cell N='Font' V='Arial'/><Cell N='Color' V='#ffffff' F='THEMEGUARD(RGB(255,255,255))'/><Cell N='Style' V='0'/><Cell N='Case' V='0'/><Cell N='Pos' V='2'/><Cell N='FontScale' V='1'/><Cell N='Size' V='0.1527777777777778' U='PT'/><Cell N='DblUnderline' V='0'/><Cell N='Overline' V='0'/><Cell N='Strikethru' V='0'/><Cell N='DoubleStrikethrough' V='0'/><Cell N='Letterspace' V='0'/><Cell N='ColorTrans' V='0'/><Cell N='AsianFont' V='Arial Unicode MS'/><Cell N='ComplexScriptFont' V='Arial'/><Cell N='ComplexScriptSize' V='-1'/><Cell N='LangID' V='zh-CN'/></Row><Row IX='4'><Cell N='Font' V='Arial'/><Cell N='Color' V='#ffffff' F='THEMEGUARD(RGB(255,255,255))'/><Cell N='Style' V='0'/><Cell N='Case' V='0'/><Cell N='Pos' V='0'/><Cell N='FontScale' V='1'/><Cell N='Size' V='0.1527777777777778' U='PT'/><Cell N='DblUnderline' V='0'/><Cell N='Overline' V='0'/><Cell N='Strikethru' V='0'/><Cell N='DoubleStrikethrough' V='0'/><Cell N='Letterspace' V='0'/><Cell N='ColorTrans' V='0'/><Cell N='AsianFont' V='Arial Unicode MS'/><Cell N='ComplexScriptFont' V='Arial'/><Cell N='ComplexScriptSize' V='-1'/><Cell N='LangID' V='zh-CN'/></Row></Section><Section N='Geometry' IX='0'><Cell N='NoFill' V='0'/><Cell N='NoLine' V='0'/><Cell N='NoShow' V='0'/><Cell N='NoSnap' V='0'/><Cell N='NoQuickDrag' V='0'/><Row T='RelMoveTo' IX='1'><Cell N='X' V='0'/><Cell N='Y' V='0'/></Row><Row T='RelLineTo' IX='2'><Cell N='X' V='1'/><Cell N='Y' V='0'/></Row><Row T='RelLineTo' IX='3'><Cell N='X' V='1'/><Cell N='Y' V='1'/></Row><Row T='RelLineTo' IX='4'><Cell N='X' V='0'/><Cell N='Y' V='1'/></Row><Row T='RelLineTo' IX='5'><Cell N='X' V='0'/><Cell N='Y' V='0'/></Row></Section><Text><cp IX='0'/>Ta<cp IX='1'/>2<cp IX='2'/>O<cp IX='3'/>5<cp IX='4'/>
</Text></Shape><Shape ID='644' Type='Shape' LineStyle='1' FillStyle='1' TextStyle='3'><Cell N='PinX' V='0.9962648391546947' F='Sheet.632!Width*0.54290901326851'/><Cell N='PinY' V='0.405442773128196' F='Sheet.632!Height*0.2238146417443'/><Cell N='Width' V='0.5905511811023623' F='Sheet.632!Width*0.32181759951387'/><Cell N='Height' V='0.2131424978127758' F='Sheet.632!Height*0.11766003724863'/><Cell N='LocPinX' V='0.2952755905511811' F='Width*0.5'/><Cell N='LocPinY' V='0.1065712489063879' F='Height*0.5'/><Cell N='Angle' V='0'/><Cell N='FlipX' V='0'/><Cell N='FlipY' V='0'/><Cell N='ResizeMode' V='0'/><Cell N='EventDblClick' V='0' F='OPENTEXTWIN()'/><Cell N='LeftMargin' V='0' U='PT'/><Cell N='RightMargin' V='0' U='PT'/><Cell N='TopMargin' V='0' U='PT'/><Cell N='BottomMargin' V='0' U='PT'/><Cell N='LineColor' V='#ffffff' F='THEMEGUARD(RGB(255,255,255))'/><Cell N='LinePattern' V='0'/><Cell N='FillPattern' V='0' F='THEMEGUARD(0)'/><Cell N='ShdwPattern' V='0' F='THEMEGUARD(0)'/><Cell N='ShapeShdwShow' V='2'/><Cell N='LineGradientEnabled' V='0'/><Cell N='FillGradientEnabled' V='0' F='THEMEGUARD(FALSE)'/><Cell N='QuickStyleVariation' V='3'/><Section N='Character'><Row IX='0'><Cell N='Font' V='Arial'/><Cell N='Color' V='#000000' F='THEMEGUARD(RGB(0,0,0))'/><Cell N='Style' V='0'/><Cell N='Size' V='0.1527777777777778' U='PT'/><Cell N='AsianFont' V='Arial Unicode MS'/><Cell N='ComplexScriptFont' V='Arial'/></Row><Row IX='1'><Cell N='Font' V='Arial'/><Cell N='Color' V='#000000' F='THEMEGUARD(RGB(0,0,0))'/><Cell N='Style' V='0'/><Cell N='Case' V='0'/><Cell N='Pos' V='2'/><Cell N='FontScale' V='1'/><Cell N='Size' V='0.1527777777777778' U='PT'/><Cell N='DblUnderline' V='0'/><Cell N='Overline' V='0'/><Cell N='Strikethru' V='0'/><Cell N='DoubleStrikethrough' V='0'/><Cell N='Letterspace' V='0'/><Cell N='ColorTrans' V='0'/><Cell N='AsianFont' V='Arial Unicode MS'/><Cell N='ComplexScriptFont' V='Arial'/><Cell N='ComplexScriptSize' V='-1'/><Cell N='LangID' V='zh-CN'/></Row><Row IX='2'><Cell N='Font' V='Arial'/><Cell N='Color' V='#000000' F='THEMEGUARD(RGB(0,0,0))'/><Cell N='Style' V='0'/><Cell N='Case' V='0'/><Cell N='Pos' V='0'/><Cell N='FontScale' V='1'/><Cell N='Size' V='0.1527777777777778' U='PT'/><Cell N='DblUnderline' V='0'/><Cell N='Overline' V='0'/><Cell N='Strikethru' V='0'/><Cell N='DoubleStrikethrough' V='0'/><Cell N='Letterspace' V='0'/><Cell N='ColorTrans' V='0'/><Cell N='AsianFont' V='Arial Unicode MS'/><Cell N='ComplexScriptFont' V='Arial'/><Cell N='ComplexScriptSize' V='-1'/><Cell N='LangID' V='zh-CN'/></Row></Section><Section N='Geometry' IX='0'><Cell N='NoFill' V='0'/><Cell N='NoLine' V='0'/><Cell N='NoShow' V='0'/><Cell N='NoSnap' V='0'/><Cell N='NoQuickDrag' V='0'/><Row T='RelMoveTo' IX='1'><Cell N='X' V='0'/><Cell N='Y' V='0'/></Row><Row T='RelLineTo' IX='2'><Cell N='X' V='1'/><Cell N='Y' V='0'/></Row><Row T='RelLineTo' IX='3'><Cell N='X' V='1'/><Cell N='Y' V='1'/></Row><Row T='RelLineTo' IX='4'><Cell N='X' V='0'/><Cell N='Y' V='1'/></Row><Row T='RelLineTo' IX='5'><Cell N='X' V='0'/><Cell N='Y' V='0'/></Row></Section><Text><cp IX='0'/>SiO<cp IX='1'/>2<cp IX='2'/>
</Text></Shape><Shape ID='645' Type='Shape' LineStyle='1' FillStyle='1' TextStyle='3'><Cell N='PinX' V='0.4253986974224113' F='Sheet.632!Width*0.23181866707177'/><Cell N='PinY' V='1.102463703930675' F='Sheet.632!Height*0.60858778423292'/><Cell N='Width' V='0.1049212598425178' F='Sheet.632!Width*0.057176260180297'/><Cell N='Height' V='0.11023622047244' F='Sheet.632!Height*0.060853175410981'/><Cell N='LocPinX' V='0.05246062992125888' F='Width*0.5'/><Cell N='LocPinY' V='0.05511811023621997' F='Height*0.5'/><Cell N='Angle' V='0'/><Cell N='FlipX' V='0'/><Cell N='FlipY' V='0'/><Cell N='ResizeMode' V='0'/><Cell N='EventDblClick' V='0' F='OPENTEXTWIN()'/><Cell N='LeftMargin' V='0' U='PT'/><Cell N='RightMargin' V='0' U='PT'/><Cell N='TopMargin' V='0' U='PT'/><Cell N='BottomMargin' V='0' U='PT'/><Cell N='LineColor' V='#ffffff' F='THEMEGUARD(RGB(255,255,255))'/><Cell N='LinePattern' V='0'/><Cell N='FillPattern' V='0' F='THEMEGUARD(0)'/><Cell N='ShdwPattern' V='0' F='THEMEGUARD(0)'/><Cell N='ShapeShdwShow' V='2'/><Cell N='LineGradientEnabled' V='0'/><Cell N='FillGradientEnabled' V='0' F='THEMEGUARD(FALSE)'/><Cell N='QuickStyleVariation' V='3'/><Section N='Character'><Row IX='0'><Cell N='Font' V='Arial'/><Cell N='Color' V='#000000' F='THEMEGUARD(RGB(0,0,0))'/><Cell N='Style' V='34'/><Cell N='Size' V='0.1527777777777778' U='PT'/><Cell N='AsianFont' V='Arial Unicode MS'/><Cell N='ComplexScriptFont' V='Arial'/></Row></Section><Section N='Geometry' IX='0'><Cell N='NoFill' V='0'/><Cell N='NoLine' V='0'/><Cell N='NoShow' V='0'/><Cell N='NoSnap' V='0'/><Cell N='NoQuickDrag' V='0'/><Row T='RelMoveTo' IX='1'><Cell N='X' V='0'/><Cell N='Y' V='0'/></Row><Row T='RelLineTo' IX='2'><Cell N='X' V='1'/><Cell N='Y' V='0'/></Row><Row T='RelLineTo' IX='3'><Cell N='X' V='1'/><Cell N='Y' V='1'/></Row><Row T='RelLineTo' IX='4'><Cell N='X' V='0'/><Cell N='Y' V='1'/></Row><Row T='RelLineTo' IX='5'><Cell N='X' V='0'/><Cell N='Y' V='0'/></Row></Section><Text><cp IX='0'/>H
</Text></Shape><Shape ID='646' Type='Shape' LineStyle='1' FillStyle='1' TextStyle='3'><Cell N='PinX' V='1.475300272225564' F='Sheet.632!Width*0.80395672274085'/><Cell N='PinY' V='0.3776116817021231' F='Sheet.632!Height*0.20845117698497'/><Cell N='Width' V='0.1049212598425178' F='Sheet.632!Width*0.057176260180297'/><Cell N='Height' V='0.11023622047244' F='Sheet.632!Height*0.060853175410981'/><Cell N='LocPinX' V='0.05246062992125888' F='Width*0.5'/><Cell N='LocPinY' V='0.05511811023621997' F='Height*0.5'/><Cell N='Angle' V='0'/><Cell N='FlipX' V='0'/><Cell N='FlipY' V='0'/><Cell N='ResizeMode' V='0'/><Cell N='EventDblClick' V='0' F='OPENTEXTWIN()'/><Cell N='LeftMargin' V='0' U='PT'/><Cell N='RightMargin' V='0' U='PT'/><Cell N='TopMargin' V='0' U='PT'/><Cell N='BottomMargin' V='0' U='PT'/><Cell N='LineColor' V='#ffffff' F='THEMEGUARD(RGB(255,255,255))'/><Cell N='LinePattern' V='0'/><Cell N='FillPattern' V='0' F='THEMEGUARD(0)'/><Cell N='ShdwPattern' V='0' F='THEMEGUARD(0)'/><Cell N='ShapeShdwShow' V='2'/><Cell N='LineGradientEnabled' V='0'/><Cell N='FillGradientEnabled' V='0' F='THEMEGUARD(FALSE)'/><Cell N='QuickStyleVariation' V='3'/><Section N='Character'><Row IX='0'><Cell N='Font' V='Arial'/><Cell N='Color' V='#000000' F='THEMEGUARD(RGB(0,0,0))'/><Cell N='Style' V='34'/><Cell N='Size' V='0.1527777777777778' U='PT'/><Cell N='AsianFont' V='Arial Unicode MS'/><Cell N='ComplexScriptFont' V='Arial'/></Row></Section><Section N='Geometry' IX='0'><Cell N='NoFill' V='0'/><Cell N='NoLine' V='0'/><Cell N='NoShow' V='0'/><Cell N='NoSnap' V='0'/><Cell N='NoQuickDrag' V='0'/><Row T='RelMoveTo' IX='1'><Cell N='X' V='0'/><Cell N='Y' V='0'/></Row><Row T='RelLineTo' IX='2'><Cell N='X' V='1'/><Cell N='Y' V='0'/></Row><Row T='RelLineTo' IX='3'><Cell N='X' V='1'/><Cell N='Y' V='1'/></Row><Row T='RelLineTo' IX='4'><Cell N='X' V='0'/><Cell N='Y' V='1'/></Row><Row T='RelLineTo' IX='5'><Cell N='X' V='0'/><Cell N='Y' V='0'/></Row></Section><Text><cp IX='0'/>P
</Text></Shape></Shapes></Shape><Shape ID='647' Type='Group' LineStyle='3' FillStyle='3' TextStyle='3'><Cell N='PinX' V='2.16319896964798' F='Sheet.631!Width*0.83111545708372'/><Cell N='PinY' V='1.625813714866811' F='Sheet.631!Height*0.78664906361984'/><Cell N='Width' V='0.8791338582677124' F='Sheet.631!Width*0.33776908583256'/><Cell N='Height' V='0.8818897637795314' F='Sheet.631!Height*0.42670187276032'/><Cell N='LocPinX' V='0.4395669291338562' F='Width*0.5'/><Cell N='LocPinY' V='0.4409448818897657' F='Height*0.5'/><Cell N='Angle' V='0'/><Cell N='FlipX' V='0'/><Cell N='FlipY' V='0'/><Cell N='ResizeMode' V='0'/><Cell N='QuickStyleVariation' V='2'/><Cell N='ShapeShdwShow' V='2'/><Shapes><Shape ID='648' Type='Group' LineStyle='3' FillStyle='3' TextStyle='3'><Cell N='PinX' V='0.4395669291338562' F='Sheet.647!Width*0.5'/><Cell N='PinY' V='0.4409448818897657' F='Sheet.647!Height*0.5'/><Cell N='Width' V='0.8791338582677124' F='Sheet.647!Width*1'/><Cell N='Height' V='0.8818897637795313' F='Sheet.647!Height*1'/><Cell N='LocPinX' V='0.4395669291338562' F='Width*0.5'/><Cell N='LocPinY' V='0.4409448818897657' F='Height*0.5'/><Cell N='Angle' V='0'/><Cell N='FlipX' V='0'/><Cell N='FlipY' V='0'/><Cell N='ResizeMode' V='0'/><Cell N='QuickStyleVariation' V='2'/><Shapes><Shape ID='30' Type='Foreign' LineStyle='2' FillStyle='2' TextStyle='2'><Cell N='PinX' V='0.5045275590551137' F='Sheet.648!Width*0.57389162561576'/><Cell N='PinY' V='0.5078855641638471' F='Sheet.648!Height*0.5759059522215'/><Cell N='Width' V='0.7492125984251952' F='Sheet.648!Width*0.85221674876848'/><Cell N='Height' V='0.7480083992313694' F='Sheet.648!Height*0.848188095557'/><Cell N='LocPinX' V='0.3746062992125976' F='Width*0.5'/><Cell N='LocPinY' V='0.3740041996156847' F='Height*0.5'/><Cell N='Angle' V='0'/><Cell N='FlipX' V='0'/><Cell N='FlipY' V='0'/><Cell N='ResizeMode' V='0'/><Cell N='ImgOffsetX' V='0' F='ImgWidth*0'/><Cell N='ImgOffsetY' V='0' F='ImgHeight*0'/><Cell N='ImgWidth' V='0.7492125984251952' F='Width*1'/><Cell N='ImgHeight' V='0.7480083992313694' F='Height*1'/><Cell N='ClippingPath' V='' E='#N/A'/><Cell N='TxtPinX' V='0.3746062992125976' F='Width*0.5'/><Cell N='TxtPinY' V='0' F='Height*0'/><Cell N='TxtWidth' V='0.7492125984251952' F='Width*1'/><Cell N='TxtHeight' V='0' F='Height*0'/><Cell N='TxtLocPinX' V='0.3746062992125976' F='TxtWidth*0.5'/><Cell N='TxtLocPinY' V='0' F='TxtHeight*0.5'/><Cell N='TxtAngle' V='0'/><Cell N='VerticalAlign' V='0'/><Cell N='ShapeShdwShow' V='2'/><Section N='Geometry' IX='0'><Cell N='NoFill' V='0'/><Cell N='NoLine' V='0'/><Cell N='NoShow' V='0'/><Cell N='NoSnap' V='0'/><Cell N='NoQuickDrag' V='0'/><Row T='RelMoveTo' IX='1'><Cell N='X' V='0'/><Cell N='Y' V='0'/></Row><Row T='RelLineTo' IX='2'><Cell N='X' V='1'/><Cell N='Y' V='0'/></Row><Row T='RelLineTo' IX='3'><Cell N='X' V='1'/><Cell N='Y' V='1'/></Row><Row T='RelLineTo' IX='4'><Cell N='X' V='0'/><Cell N='Y' V='1'/></Row><Row T='RelLineTo' IX='5'><Cell N='X' V='0'/><Cell N='Y' V='0'/></Row></Section><ForeignData ForeignType='EnhMetaFile' MappingMode='8' ExtentX='136' ExtentY='135'><Rel r:id='rId6'/></ForeignData></Shape><Shape ID='649' Type='Group' LineStyle='3' FillStyle='3' TextStyle='3'><Cell N='PinX' V='0.237499999999998' F='Sheet.648!Width*0.27015226153157'/><Cell N='PinY' V='0.2716535433070861' F='Sheet.648!Height*0.30803571428571'/><Cell N='Width' V='0.4749999999999975' F='Sheet.648!Width*0.54030452306314'/><Cell N='Height' V='0.5433070866141723' F='Sheet.648!Height*0.61607142857142'/><Cell N='LocPinX' V='0.2374999999999987' F='Width*0.5'/><Cell N='LocPinY' V='0.2716535433070861' F='Height*0.5'/><Cell N='Angle' V='0'/><Cell N='FlipX' V='0'/><Cell N='FlipY' V='0'/><Cell N='ResizeMode' V='0'/><Cell N='QuickStyleVariation' V='2'/><Cell N='ShapeShdwShow' V='2'/><Shapes><Shape ID='650' Type='Shape' LineStyle='3' FillStyle='3' TextStyle='3'><Cell N='PinX' V='0.2086614173228354' F='(BeginX+EndX)/2'/><Cell N='PinY' V='0.05511811023622038' F='(BeginY+EndY)/2'/><Cell N='Width' V='0.3149606299212597' F='SQRT((EndX-BeginX)^2+(EndY-BeginY)^2)'/><Cell N='Height' V='0'/><Cell N='LocPinX' V='0.1574803149606299' F='Width*0.5'/><Cell N='LocPinY' V='0' F='Height*0.5'/><Cell N='Angle' V='0' F='ATAN2(EndY-BeginY,EndX-BeginX)'/><Cell N='FlipX' V='0'/><Cell N='FlipY' V='0'/><Cell N='ResizeMode' V='0'/><Cell N='BeginX' V='0.05118110236220552' F='Sheet.649!Width*0.10774968918359'/><Cell N='BeginY' V='0.05511811023622038' F='Sheet.649!Height*0.10144927536232'/><Cell N='EndX' V='0.3661417322834653' F='Sheet.649!Width*0.77082469954414'/><Cell N='EndY' V='0.05511811023622038' F='Sheet.649!Height*0.10144927536232'/><Cell N='TextBkgnd' V='#ffffff' F='THEMEGUARD(THEMEVAL("BackgroundColor")+1)'/><Cell N='QuickStyleLineMatrix' V='1'/><Cell N='QuickStyleFillMatrix' V='1'/><Cell N='QuickStyleEffectsMatrix' V='1'/><Cell N='QuickStyleFontMatrix' V='1'/><Cell N='LineWeight' V='0.01736111111111111'/><Cell N='EndArrowSize' V='0'/><Cell N='EndArrow' V='5'/><Cell N='BeginArrowSize' V='1'/><Section N='Geometry' IX='0'><Cell N='NoFill' V='1'/><Cell N='NoLine' V='0'/><Cell N='NoShow' V='0'/><Cell N='NoSnap' V='0'/><Cell N='NoQuickDrag' V='0'/><Row T='MoveTo' IX='1'><Cell N='X' V='0' F='Width*0'/><Cell N='Y' V='0'/></Row><Row T='LineTo' IX='2'><Cell N='X' V='0.3149606299212597' F='Width*1'/><Cell N='Y' V='0'/></Row></Section></Shape><Shape ID='651' Type='Shape' LineStyle='3' FillStyle='3' TextStyle='3'><Cell N='PinX' V='0.05118110236220486' F='(BeginX+EndX)/2'/><Cell N='PinY' V='0.2322834645669287' F='(BeginY+EndY)/2'/><Cell N='Width' V='0.3543307086614167' F='SQRT((EndX-BeginX)^2+(EndY-BeginY)^2)'/><Cell N='Height' V='0'/><Cell N='LocPinX' V='0.1771653543307084' F='Width*0.5'/><Cell N='LocPinY' V='0' F='Height*0.5'/><Cell N='Angle' V='1.5707963267949' F='ATAN2(EndY-BeginY,EndX-BeginX)'/><Cell N='FlipX' V='0'/><Cell N='FlipY' V='0'/><Cell N='ResizeMode' V='0'/><Cell N='BeginX' V='0.05118110236220552' F='Sheet.649!Width*0.10774968918359'/><Cell N='BeginY' V='0.05511811023622038' F='Sheet.649!Height*0.10144927536232'/><Cell N='EndX' V='0.05118110236220419' F='Sheet.649!Width*0.10774968918359'/><Cell N='EndY' V='0.4094488188976371' F='Sheet.649!Height*0.7536231884058'/><Cell N='TextBkgnd' V='#ffffff' F='THEMEGUARD(THEMEVAL("BackgroundColor")+1)'/><Cell N='QuickStyleLineMatrix' V='1'/><Cell N='QuickStyleFillMatrix' V='1'/><Cell N='QuickStyleEffectsMatrix' V='1'/><Cell N='QuickStyleFontMatrix' V='1'/><Cell N='LineWeight' V='0.01736111111111111'/><Cell N='EndArrowSize' V='0'/><Cell N='EndArrow' V='5'/><Cell N='BeginArrowSize' V='1'/><Section N='Geometry' IX='0'><Cell N='NoFill' V='1'/><Cell N='NoLine' V='0'/><Cell N='NoShow' V='0'/><Cell N='NoSnap' V='0'/><Cell N='NoQuickDrag' V='0'/><Row T='MoveTo' IX='1'><Cell N='X' V='0' F='Width*0'/><Cell N='Y' V='0'/></Row><Row T='LineTo' IX='2'><Cell N='X' V='0.3543307086614167' F='Width*1'/><Cell N='Y' V='0'/></Row></Section></Shape><Shape ID='652' Type='Shape' LineStyle='1' FillStyle='1' TextStyle='3'><Cell N='PinX' V='0.4225393700787385' F='Sheet.649!Width*0.88955656858682'/><Cell N='PinY' V='0.05511811023622126' F='Sheet.649!Height*0.10144927536232'/><Cell N='Width' V='0.1049212598425178' F='Sheet.649!Width*0.22088686282635'/><Cell N='Height' V='0.1102362204724399' F='Sheet.649!Height*0.20289855072464'/><Cell N='LocPinX' V='0.05246062992125888' F='Width*0.5'/><Cell N='LocPinY' V='0.05511811023621997' F='Height*0.5'/><Cell N='Angle' V='0'/><Cell N='FlipX' V='0'/><Cell N='FlipY' V='0'/><Cell N='ResizeMode' V='0'/><Cell N='EventDblClick' V='0' F='OPENTEXTWIN()'/><Cell N='LeftMargin' V='0' U='PT'/><Cell N='RightMargin' V='0' U='PT'/><Cell N='TopMargin' V='0' U='PT'/><Cell N='BottomMargin' V='0' U='PT'/><Cell N='LineColor' V='#ffffff' F='THEMEGUARD(RGB(255,255,255))'/><Cell N='LinePattern' V='0'/><Cell N='FillPattern' V='0' F='THEMEGUARD(0)'/><Cell N='ShdwPattern' V='0' F='THEMEGUARD(0)'/><Cell N='ShapeShdwShow' V='2'/><Cell N='LineGradientEnabled' V='0'/><Cell N='FillGradientEnabled' V='0' F='THEMEGUARD(FALSE)'/><Cell N='QuickStyleVariation' V='3'/><Section N='Character'><Row IX='0'><Cell N='Font' V='Arial'/><Cell N='Color' V='#000000' F='THEMEGUARD(RGB(0,0,0))'/><Cell N='Style' V='0'/><Cell N='Size' V='0.125' U='PT'/><Cell N='AsianFont' V='Arial Unicode MS'/><Cell N='ComplexScriptFont' V='Arial'/></Row></Section><Section N='Geometry' IX='0'><Cell N='NoFill' V='0'/><Cell N='NoLine' V='0'/><Cell N='NoShow' V='0'/><Cell N='NoSnap' V='0'/><Cell N='NoQuickDrag' V='0'/><Row T='RelMoveTo' IX='1'><Cell N='X' V='0'/><Cell N='Y' V='0'/></Row><Row T='RelLineTo' IX='2'><Cell N='X' V='1'/><Cell N='Y' V='0'/></Row><Row T='RelLineTo' IX='3'><Cell N='X' V='1'/><Cell N='Y' V='1'/></Row><Row T='RelLineTo' IX='4'><Cell N='X' V='0'/><Cell N='Y' V='1'/></Row><Row T='RelLineTo' IX='5'><Cell N='X' V='0'/><Cell N='Y' V='0'/></Row></Section><Text><cp IX='0'/>x
</Text></Shape><Shape ID='653' Type='Shape' LineStyle='1' FillStyle='1' TextStyle='3'><Cell N='PinX' V='0.05246062992125888' F='Sheet.649!Width*0.11044343141318'/><Cell N='PinY' V='0.4881889763779528' F='Sheet.649!Height*0.89855072463768'/><Cell N='Width' V='0.1049212598425178' F='Sheet.649!Width*0.22088686282635'/><Cell N='Height' V='0.1102362204724399' F='Sheet.649!Height*0.20289855072464'/><Cell N='LocPinX' V='0.05246062992125888' F='Width*0.5'/><Cell N='LocPinY' V='0.05511811023621997' F='Height*0.5'/><Cell N='Angle' V='0'/><Cell N='FlipX' V='0'/><Cell N='FlipY' V='0'/><Cell N='ResizeMode' V='0'/><Cell N='EventDblClick' V='0' F='OPENTEXTWIN()'/><Cell N='LeftMargin' V='0' U='PT'/><Cell N='RightMargin' V='0' U='PT'/><Cell N='TopMargin' V='0' U='PT'/><Cell N='BottomMargin' V='0' U='PT'/><Cell N='LineColor' V='#ffffff' F='THEMEGUARD(RGB(255,255,255))'/><Cell N='LinePattern' V='0'/><Cell N='FillPattern' V='0' F='THEMEGUARD(0)'/><Cell N='ShdwPattern' V='0' F='THEMEGUARD(0)'/><Cell N='ShapeShdwShow' V='2'/><Cell N='LineGradientEnabled' V='0'/><Cell N='FillGradientEnabled' V='0' F='THEMEGUARD(FALSE)'/><Cell N='QuickStyleVariation' V='3'/><Section N='Character'><Row IX='0'><Cell N='Font' V='Arial'/><Cell N='Color' V='#000000' F='THEMEGUARD(RGB(0,0,0))'/><Cell N='Style' V='0'/><Cell N='Size' V='0.125' U='PT'/><Cell N='AsianFont' V='Arial Unicode MS'/><Cell N='ComplexScriptFont' V='Arial'/></Row></Section><Section N='Geometry' IX='0'><Cell N='NoFill' V='0'/><Cell N='NoLine' V='0'/><Cell N='NoShow' V='0'/><Cell N='NoSnap' V='0'/><Cell N='NoQuickDrag' V='0'/><Row T='RelMoveTo' IX='1'><Cell N='X' V='0'/><Cell N='Y' V='0'/></Row><Row T='RelLineTo' IX='2'><Cell N='X' V='1'/><Cell N='Y' V='0'/></Row><Row T='RelLineTo' IX='3'><Cell N='X' V='1'/><Cell N='Y' V='1'/></Row><Row T='RelLineTo' IX='4'><Cell N='X' V='0'/><Cell N='Y' V='1'/></Row><Row T='RelLineTo' IX='5'><Cell N='X' V='0'/><Cell N='Y' V='0'/></Row></Section><Text><cp IX='0'/>y
</Text></Shape></Shapes></Shape><Shape ID='654' Type='Shape' LineStyle='3' FillStyle='3' TextStyle='3'><Cell N='PinX' V='0.5039370078740149' F='(BeginX+EndX)/2'/><Cell N='PinY' V='0.271653543307087' F='(BeginY+EndY)/2'/><Cell N='Width' V='0.3937007874015741' F='SQRT((EndX-BeginX)^2+(EndY-BeginY)^2)'/><Cell N='Height' V='0'/><Cell N='LocPinX' V='0.1968503937007875' F='Width*0.5'/><Cell N='LocPinY' V='0' F='Height*0.5'/><Cell N='Angle' V='0' F='ATAN2(EndY-BeginY,EndX-BeginX)'/><Cell N='FlipX' V='0'/><Cell N='FlipY' V='0'/><Cell N='ResizeMode' V='0'/><Cell N='BeginX' V='0.3070866141732278' F='Sheet.648!Width*0.34930586654725'/><Cell N='BeginY' V='0.271653543307087' F='Sheet.648!Height*0.30803571428571'/><Cell N='EndX' V='0.7007874015748019' F='Sheet.648!Width*0.79713390058218'/><Cell N='EndY' V='0.271653543307087' F='Sheet.648!Height*0.30803571428571'/><Cell N='TextBkgnd' V='#ffffff' F='THEMEGUARD(THEMEVAL("BackgroundColor")+1)'/><Cell N='QuickStyleLineMatrix' V='1'/><Cell N='QuickStyleFillMatrix' V='1'/><Cell N='QuickStyleEffectsMatrix' V='1'/><Cell N='QuickStyleFontMatrix' V='1'/><Cell N='LineWeight' V='0.01041666666666667'/><Cell N='EndArrowSize' V='0'/><Cell N='BeginArrow' V='4'/><Cell N='EndArrow' V='4'/><Cell N='BeginArrowSize' V='0'/><Cell N='ShapeShdwShow' V='2'/><Section N='Geometry' IX='0'><Cell N='NoFill' V='1'/><Cell N='NoLine' V='0'/><Cell N='NoShow' V='0'/><Cell N='NoSnap' V='0'/><Cell N='NoQuickDrag' V='0'/><Row T='MoveTo' IX='1'><Cell N='X' V='0' F='Width*0'/><Cell N='Y' V='0'/></Row><Row T='LineTo' IX='2'><Cell N='X' V='0.393700787401575' F='Width*1'/><Cell N='Y' V='0'/></Row></Section></Shape><Shape ID='655' Type='Shape' LineStyle='3' FillStyle='3' TextStyle='3'><Cell N='PinX' V='0.2992125984251945' F='(BeginX+EndX)/2'/><Cell N='PinY' V='0.3877952755905527' F='(BeginY+EndY)/2'/><Cell N='Width' V='0.2795275590551203' F='SQRT((EndX-BeginX)^2+(EndY-BeginY)^2)'/><Cell N='Height' V='0'/><Cell N='LocPinX' V='0.1397637795275601' F='Width*0.5'/><Cell N='LocPinY' V='0' F='Height*0.5'/><Cell N='Angle' V='-1.570796326794897' F='ATAN2(EndY-BeginY,EndX-BeginX)'/><Cell N='FlipX' V='0'/><Cell N='FlipY' V='0'/><Cell N='ResizeMode' V='0'/><Cell N='BeginX' V='0.2992125984251945' F='Sheet.648!Width*0.34034930586655'/><Cell N='BeginY' V='0.5275590551181129' F='Sheet.648!Height*0.59821428571429'/><Cell N='EndX' V='0.2992125984251945' F='Sheet.648!Width*0.34034930586655'/><Cell N='EndY' V='0.2480314960629926' F='Sheet.648!Height*0.28125'/><Cell N='TextBkgnd' V='#ffffff' F='THEMEGUARD(THEMEVAL("BackgroundColor")+1)'/><Cell N='QuickStyleLineMatrix' V='1'/><Cell N='QuickStyleFillMatrix' V='1'/><Cell N='QuickStyleEffectsMatrix' V='1'/><Cell N='QuickStyleFontMatrix' V='1'/><Cell N='LineWeight' V='0.01041666666666667'/><Cell N='LinePattern' V='9'/><Cell N='EndArrowSize' V='0'/><Cell N='BeginArrowSize' V='0'/><Cell N='ShapeShdwShow' V='2'/><Section N='Geometry' IX='0'><Cell N='NoFill' V='1'/><Cell N='NoLine' V='0'/><Cell N='NoShow' V='0'/><Cell N='NoSnap' V='0'/><Cell N='NoQuickDrag' V='0'/><Row T='MoveTo' IX='1'><Cell N='X' V='0' F='Width*0'/><Cell N='Y' V='0'/></Row><Row T='LineTo' IX='2'><Cell N='X' V='0.2795275590551203' F='Width*1'/><Cell N='Y' V='0'/></Row></Section></Shape><Shape ID='656' Type='Shape' LineStyle='3' FillStyle='3' TextStyle='3'><Cell N='PinX' V='0.7047244094488168' F='(BeginX+EndX)/2'/><Cell N='PinY' V='0.3720472440944889' F='(BeginY+EndY)/2'/><Cell N='Width' V='0.3110236220472444' F='SQRT((EndX-BeginX)^2+(EndY-BeginY)^2)'/><Cell N='Height' V='0'/><Cell N='LocPinX' V='0.1555118110236222' F='Width*0.5'/><Cell N='LocPinY' V='0' F='Height*0.5'/><Cell N='Angle' V='-1.570796326794897' F='ATAN2(EndY-BeginY,EndX-BeginX)'/><Cell N='FlipX' V='0'/><Cell N='FlipY' V='0'/><Cell N='ResizeMode' V='0'/><Cell N='BeginX' V='0.7047244094488168' F='Sheet.648!Width*0.80161218092253'/><Cell N='BeginY' V='0.5275590551181111' F='Sheet.648!Height*0.59821428571428'/><Cell N='EndX' V='0.7047244094488168' F='Sheet.648!Width*0.80161218092253'/><Cell N='EndY' V='0.2165354330708667' F='Sheet.648!Height*0.24553571428571'/><Cell N='TextBkgnd' V='#ffffff' F='THEMEGUARD(THEMEVAL("BackgroundColor")+1)'/><Cell N='QuickStyleLineMatrix' V='1'/><Cell N='QuickStyleFillMatrix' V='1'/><Cell N='QuickStyleEffectsMatrix' V='1'/><Cell N='QuickStyleFontMatrix' V='1'/><Cell N='LineWeight' V='0.01041666666666667'/><Cell N='LinePattern' V='9'/><Cell N='EndArrowSize' V='0'/><Cell N='BeginArrowSize' V='0'/><Cell N='ShapeShdwShow' V='2'/><Section N='Geometry' IX='0'><Cell N='NoFill' V='1'/><Cell N='NoLine' V='0'/><Cell N='NoShow' V='0'/><Cell N='NoSnap' V='0'/><Cell N='NoQuickDrag' V='0'/><Row T='MoveTo' IX='1'><Cell N='X' V='0' F='Width*0'/><Cell N='Y' V='0'/></Row><Row T='LineTo' IX='2'><Cell N='X' V='0.3110236220472444' F='Width*1'/><Cell N='Y' V='0'/></Row></Section></Shape></Shapes></Shape><Shape ID='657' Type='Shape' LineStyle='1' FillStyle='1' TextStyle='3'><Cell N='PinX' V='0.5078740157480324' F='Sheet.647!Width*0.57769816390506'/><Cell N='PinY' V='0.1889763779527547' F='Sheet.647!Height*0.21428571428571'/><Cell N='Width' V='0.1049212598425178' F='Sheet.647!Width*0.11934617107031'/><Cell N='Height' V='0.11023622047244' F='Sheet.647!Height*0.125'/><Cell N='LocPinX' V='0.05246062992125888' F='Width*0.5'/><Cell N='LocPinY' V='0.05511811023621997' F='Height*0.5'/><Cell N='Angle' V='0'/><Cell N='FlipX' V='0'/><Cell N='FlipY' V='0'/><Cell N='ResizeMode' V='0'/><Cell N='EventDblClick' V='0' F='OPENTEXTWIN()'/><Cell N='LeftMargin' V='0' U='PT'/><Cell N='RightMargin' V='0' U='PT'/><Cell N='TopMargin' V='0' U='PT'/><Cell N='BottomMargin' V='0' U='PT'/><Cell N='LineColor' V='#ffffff' F='THEMEGUARD(RGB(255,255,255))'/><Cell N='LinePattern' V='0'/><Cell N='FillPattern' V='0' F='THEMEGUARD(0)'/><Cell N='ShdwPattern' V='0' F='THEMEGUARD(0)'/><Cell N='ShapeShdwShow' V='2'/><Cell N='LineGradientEnabled' V='0'/><Cell N='FillGradientEnabled' V='0' F='THEMEGUARD(FALSE)'/><Cell N='QuickStyleVariation' V='3'/><Section N='Character'><Row IX='0'><Cell N='Font' V='Arial'/><Cell N='Color' V='#000000' F='THEMEGUARD(RGB(0,0,0))'/><Cell N='Style' V='34'/><Cell N='Size' V='0.125' U='PT'/><Cell N='AsianFont' V='Arial Unicode MS'/><Cell N='ComplexScriptFont' V='Arial'/></Row></Section><Section N='Geometry' IX='0'><Cell N='NoFill' V='0'/><Cell N='NoLine' V='0'/><Cell N='NoShow' V='0'/><Cell N='NoSnap' V='0'/><Cell N='NoQuickDrag' V='0'/><Row T='RelMoveTo' IX='1'><Cell N='X' V='0'/><Cell N='Y' V='0'/></Row><Row T='RelLineTo' IX='2'><Cell N='X' V='1'/><Cell N='Y' V='0'/></Row><Row T='RelLineTo' IX='3'><Cell N='X' V='1'/><Cell N='Y' V='1'/></Row><Row T='RelLineTo' IX='4'><Cell N='X' V='0'/><Cell N='Y' V='1'/></Row><Row T='RelLineTo' IX='5'><Cell N='X' V='0'/><Cell N='Y' V='0'/></Row></Section><Text><cp IX='0'/>D
</Text></Shape></Shapes></Shape></Shapes></Shape><Shape ID='658' Type='Shape' LineStyle='1' FillStyle='1' TextStyle='3'><Cell N='PinX' V='5.521166412736651' F='Sheet.616!Width*0.93491751255674'/><Cell N='PinY' V='3.37488012534896' F='Sheet.616!Height*0.49269361300713'/><Cell N='Width' V='0.4724409448818899' F='Sheet.616!Width*0.08'/><Cell N='Height' V='0.0742297780529885' F='Sheet.616!Height*0.010836692321883'/><Cell N='LocPinX' V='0.2362204724409449' F='Width*0.5'/><Cell N='LocPinY' V='0.03711488902649425' F='Height*0.5'/><Cell N='Angle' V='0'/><Cell N='FlipX' V='0'/><Cell N='FlipY' V='0'/><Cell N='ResizeMode' V='0'/><Cell N='EventDblClick' V='0' F='OPENTEXTWIN()'/><Cell N='LeftMargin' V='0' U='PT'/><Cell N='RightMargin' V='0' U='PT'/><Cell N='TopMargin' V='0' U='PT'/><Cell N='BottomMargin' V='0' U='PT'/><Cell N='LineColor' V='#ffffff' F='THEMEGUARD(RGB(255,255,255))'/><Cell N='LinePattern' V='0'/><Cell N='FillPattern' V='0' F='THEMEGUARD(0)'/><Cell N='ShdwPattern' V='0' F='THEMEGUARD(0)'/><Cell N='ShapeShdwShow' V='2'/><Cell N='LineGradientEnabled' V='0'/><Cell N='FillGradientEnabled' V='0' F='THEMEGUARD(FALSE)'/><Cell N='QuickStyleVariation' V='3'/><Section N='Character'><Row IX='0'><Cell N='Font' V='Arial'/><Cell N='Size' V='0.09722222222222221' U='PT'/><Cell N='AsianFont' V='Arial Unicode MS'/><Cell N='ComplexScriptFont' V='Arial'/></Row></Section><Section N='Geometry' IX='0'><Cell N='NoFill' V='0'/><Cell N='NoLine' V='0'/><Cell N='NoShow' V='0'/><Cell N='NoSnap' V='0'/><Cell N='NoQuickDrag' V='0'/><Row T='RelMoveTo' IX='1'><Cell N='X' V='0'/><Cell N='Y' V='0'/></Row><Row T='RelLineTo' IX='2'><Cell N='X' V='1'/><Cell N='Y' V='0'/></Row><Row T='RelLineTo' IX='3'><Cell N='X' V='1'/><Cell N='Y' V='1'/></Row><Row T='RelLineTo' IX='4'><Cell N='X' V='0'/><Cell N='Y' V='1'/></Row><Row T='RelLineTo' IX='5'><Cell N='X' V='0'/><Cell N='Y' V='0'/></Row></Section><Text><cp IX='0'/>NA = 0.7
</Text></Shape><Shape ID='659' Type='Shape' LineStyle='1' FillStyle='1' TextStyle='3'><Cell N='PinX' V='5.521167019092035' F='Sheet.616!Width*0.93491761523292'/><Cell N='PinY' V='4.255757745315313' F='Sheet.616!Height*0.62129159606986'/><Cell N='Width' V='0.4724409448818899' F='Sheet.616!Width*0.08'/><Cell N='Height' V='0.0742297780529885' F='Sheet.616!Height*0.010836692321883'/><Cell N='LocPinX' V='0.2362204724409449' F='Width*0.5'/><Cell N='LocPinY' V='0.03711488902649425' F='Height*0.5'/><Cell N='Angle' V='0'/><Cell N='FlipX' V='0'/><Cell N='FlipY' V='0'/><Cell N='ResizeMode' V='0'/><Cell N='EventDblClick' V='0' F='OPENTEXTWIN()'/><Cell N='LeftMargin' V='0' U='PT'/><Cell N='RightMargin' V='0' U='PT'/><Cell N='TopMargin' V='0' U='PT'/><Cell N='BottomMargin' V='0' U='PT'/><Cell N='LineColor' V='#ffffff' F='THEMEGUARD(RGB(255,255,255))'/><Cell N='LinePattern' V='0'/><Cell N='FillPattern' V='0' F='THEMEGUARD(0)'/><Cell N='ShdwPattern' V='0' F='THEMEGUARD(0)'/><Cell N='ShapeShdwShow' V='2'/><Cell N='LineGradientEnabled' V='0'/><Cell N='FillGradientEnabled' V='0' F='THEMEGUARD(FALSE)'/><Cell N='QuickStyleVariation' V='3'/><Section N='Character'><Row IX='0'><Cell N='Font' V='Arial'/><Cell N='Size' V='0.09722222222222221' U='PT'/><Cell N='AsianFont' V='Arial Unicode MS'/><Cell N='ComplexScriptFont' V='Arial'/></Row></Section><Section N='Geometry' IX='0'><Cell N='NoFill' V='0'/><Cell N='NoLine' V='0'/><Cell N='NoShow' V='0'/><Cell N='NoSnap' V='0'/><Cell N='NoQuickDrag' V='0'/><Row T='RelMoveTo' IX='1'><Cell N='X' V='0'/><Cell N='Y' V='0'/></Row><Row T='RelLineTo' IX='2'><Cell N='X' V='1'/><Cell N='Y' V='0'/></Row><Row T='RelLineTo' IX='3'><Cell N='X' V='1'/><Cell N='Y' V='1'/></Row><Row T='RelLineTo' IX='4'><Cell N='X' V='0'/><Cell N='Y' V='1'/></Row><Row T='RelLineTo' IX='5'><Cell N='X' V='0'/><Cell N='Y' V='0'/></Row></Section><Text><cp IX='0'/>NA = 0.5
</Text></Shape><Shape ID='660' Type='Group' LineStyle='3' FillStyle='3' TextStyle='3'><Cell N='PinX' V='5.511811001094285' F='Sheet.616!Width*0.93333332951863'/><Cell N='PinY' V='2.971832182489603' F='Sheet.616!Height*0.43385325725911'/><Cell N='Width' V='0.7637795275590378' F='Sheet.616!Width*0.12933333333333'/><Cell N='Height' V='0.7059077434910019' F='Sheet.616!Height*0.10305439709635'/><Cell N='LocPinX' V='0.3818897637795189' F='Width*0.5'/><Cell N='LocPinY' V='0.352953871745501' F='Height*0.5'/><Cell N='Angle' V='0'/><Cell N='FlipX' V='0'/><Cell N='FlipY' V='0'/><Cell N='ResizeMode' V='0'/><Cell N='QuickStyleVariation' V='2'/><Cell N='ShapeShdwShow' V='2'/><Shapes><Shape ID='31' Type='Foreign' LineStyle='2' FillStyle='2' TextStyle='2'><Cell N='PinX' V='0.3818897637795189' F='Sheet.660!Width*0.5'/><Cell N='PinY' V='0.352953871745501' F='Sheet.660!Height*0.5'/><Cell N='Width' V='0.7637795275590378' F='Sheet.660!Width*1'/><Cell N='Height' V='0.7059077434910024' F='Sheet.660!Height*1'/><Cell N='LocPinX' V='0.3818897637795189' F='Width*0.5'/><Cell N='LocPinY' V='0.3529538717455012' F='Height*0.5'/><Cell N='Angle' V='0'/><Cell N='FlipX' V='0'/><Cell N='FlipY' V='0'/><Cell N='ResizeMode' V='0'/><Cell N='ImgOffsetX' V='-0.06567594173839798' F='ImgWidth*-0.078779599271406'/><Cell N='ImgOffsetY' V='0.0006608365630335908' F='ImgHeight*0.00093026468900404'/><Cell N='ImgWidth' V='0.8336668673844837' F='Width*1.0915019810086'/><Cell N='ImgHeight' V='0.7103747684340241' F='Height*1.0063280577161'/><Cell N='ClippingPath' V='' E='#N/A'/><Cell N='TxtPinX' V='0.3818897637795189' F='Width*0.5'/><Cell N='TxtPinY' V='0' F='Height*0'/><Cell N='TxtWidth' V='0.7637795275590378' F='Width*1'/><Cell N='TxtHeight' V='0' F='Height*0'/><Cell N='TxtLocPinX' V='0.3818897637795189' F='TxtWidth*0.5'/><Cell N='TxtLocPinY' V='0' F='TxtHeight*0.5'/><Cell N='TxtAngle' V='0'/><Cell N='VerticalAlign' V='0'/><Cell N='ShapeShdwShow' V='2'/><Section N='Geometry' IX='0'><Cell N='NoFill' V='0'/><Cell N='NoLine' V='0'/><Cell N='NoShow' V='0'/><Cell N='NoSnap' V='0'/><Cell N='NoQuickDrag' V='0'/><Row T='RelMoveTo' IX='1'><Cell N='X' V='0'/><Cell N='Y' V='0'/></Row><Row T='RelLineTo' IX='2'><Cell N='X' V='1'/><Cell N='Y' V='0'/></Row><Row T='RelLineTo' IX='3'><Cell N='X' V='1'/><Cell N='Y' V='1'/></Row><Row T='RelLineTo' IX='4'><Cell N='X' V='0'/><Cell N='Y' V='1'/></Row><Row T='RelLineTo' IX='5'><Cell N='X' V='0'/><Cell N='Y' V='0'/></Row></Section><ForeignData ForeignType='EnhMetaFile' MappingMode='8' ExtentX='640' ExtentY='547'><Rel r:id='rId7'/></ForeignData></Shape></Shapes></Shape><Shape ID='661' Type='Group' LineStyle='3' FillStyle='3' TextStyle='3'><Cell N='PinX' V='5.511811023622036' F='Sheet.616!Width*0.93333333333333'/><Cell N='PinY' V='3.859617700612407' F='Sheet.616!Height*0.56345971386003'/><Cell N='Width' V='0.763779572614535' F='Sheet.616!Width*0.12933334096273'/><Cell N='Height' V='0.6893742199184763' F='Sheet.616!Height*0.10064069315365'/><Cell N='LocPinX' V='0.3818897863072674' F='Width*0.5'/><Cell N='LocPinY' V='0.3446871099592381' F='Height*0.5'/><Cell N='Angle' V='0'/><Cell N='FlipX' V='0'/><Cell N='FlipY' V='0'/><Cell N='ResizeMode' V='0'/><Cell N='QuickStyleVariation' V='2'/><Cell N='ShapeShdwShow' V='2'/><Shapes><Shape ID='32' Type='Foreign' LineStyle='2' FillStyle='2' TextStyle='2'><Cell N='PinX' V='0.3818897863072674' F='Sheet.661!Width*0.5'/><Cell N='PinY' V='0.3446871099592391' F='Sheet.661!Height*0.5'/><Cell N='Width' V='0.7637795726145349' F='Sheet.661!Width*1'/><Cell N='Height' V='0.6893742199184767' F='Sheet.661!Height*1'/><Cell N='LocPinX' V='0.3818897863072674' F='Width*0.5'/><Cell N='LocPinY' V='0.3446871099592384' F='Height*0.5'/><Cell N='Angle' V='0'/><Cell N='FlipX' V='0'/><Cell N='FlipY' V='0'/><Cell N='ResizeMode' V='0'/><Cell N='ImgOffsetX' V='-0.1115979597342836' F='ImgWidth*-0.11986851060702'/><Cell N='ImgOffsetY' V='-0.01226513345338707' F='ImgHeight*-0.01723955193539'/><Cell N='ImgWidth' V='0.9310031397666162' F='Width*1.2189421832528'/><Cell N='ImgHeight' V='0.7114531456127198' F='Height*1.0320274896512'/><Cell N='ClippingPath' V='' E='#N/A'/><Cell N='TxtPinX' V='0.3818897863072674' F='Width*0.5'/><Cell N='TxtPinY' V='0' F='Height*0'/><Cell N='TxtWidth' V='0.7637795726145349' F='Width*1'/><Cell N='TxtHeight' V='0' F='Height*0'/><Cell N='TxtLocPinX' V='0.3818897863072674' F='TxtWidth*0.5'/><Cell N='TxtLocPinY' V='0' F='TxtHeight*0.5'/><Cell N='TxtAngle' V='0'/><Cell N='VerticalAlign' V='0'/><Cell N='ShapeShdwShow' V='2'/><Section N='Geometry' IX='0'><Cell N='NoFill' V='0'/><Cell N='NoLine' V='0'/><Cell N='NoShow' V='0'/><Cell N='NoSnap' V='0'/><Cell N='NoQuickDrag' V='0'/><Row T='RelMoveTo' IX='1'><Cell N='X' V='0'/><Cell N='Y' V='0'/></Row><Row T='RelLineTo' IX='2'><Cell N='X' V='1'/><Cell N='Y' V='0'/></Row><Row T='RelLineTo' IX='3'><Cell N='X' V='1'/><Cell N='Y' V='1'/></Row><Row T='RelLineTo' IX='4'><Cell N='X' V='0'/><Cell N='Y' V='1'/></Row><Row T='RelLineTo' IX='5'><Cell N='X' V='0'/><Cell N='Y' V='0'/></Row></Section><ForeignData ForeignType='EnhMetaFile' MappingMode='8' ExtentX='537' ExtentY='410'><Rel r:id='rId8'/></ForeignData></Shape></Shapes></Shape><Shape ID='662' Type='Group' LineStyle='3' FillStyle='3' TextStyle='3'><Cell N='PinX' V='1.115536986241315' F='Sheet.616!Width*0.18889759633686'/><Cell N='PinY' V='3.428084074113977' F='Sheet.616!Height*0.50046077651211'/><Cell N='Width' V='2.178374846414972' F='Sheet.616!Width*0.36887147399294'/><Cell N='Height' V='2.209502862967527' F='Sheet.616!Height*0.32256196015037'/><Cell N='LocPinX' V='1.089187423207486' F='Width*0.5'/><Cell N='LocPinY' V='1.104751431483764' F='Height*0.5'/><Cell N='Angle' V='0'/><Cell N='FlipX' V='0'/><Cell N='FlipY' V='0'/><Cell N='ResizeMode' V='0'/><Cell N='QuickStyleVariation' V='2'/><Cell N='ShapeShdwShow' V='2'/><Shapes><Shape ID='663' Type='Group' LineStyle='3' FillStyle='3' TextStyle='3'><Cell N='PinX' V='1.089187423207486' F='Sheet.662!Width*0.5'/><Cell N='PinY' V='1.104751431483765' F='Sheet.662!Height*0.5'/><Cell N='Width' V='2.178374846414972' F='Sheet.662!Width*1'/><Cell N='Height' V='2.209502862967528' F='Sheet.662!Height*1'/><Cell N='LocPinX' V='1.089187423207486' F='Width*0.5'/><Cell N='LocPinY' V='1.104751431483764' F='Height*0.5'/><Cell N='Angle' V='0'/><Cell N='FlipX' V='0'/><Cell N='FlipY' V='0'/><Cell N='ResizeMode' V='0'/><Cell N='QuickStyleVariation' V='2'/><Cell N='ShapeShdwShow' V='2'/><Shapes><Shape ID='664' Type='Shape' LineStyle='3' FillStyle='3' TextStyle='3'><Cell N='PinX' V='1.410658310981912' F='(BeginX+EndX)/2'/><Cell N='PinY' V='0.5202076278431331' F='(BeginY+EndY)/2'/><Cell N='Width' V='1.299212598425193' F='SQRT((EndX-BeginX)^2+(EndY-BeginY)^2)'/><Cell N='Height' V='0'/><Cell N='LocPinX' V='0.6496062992125982' F='Width*0.5'/><Cell N='LocPinY' V='0' F='Height*0.5'/><Cell N='Angle' V='0' F='ATAN2(EndY-BeginY,EndX-BeginX)'/><Cell N='FlipX' V='0'/><Cell N='FlipY' V='0'/><Cell N='ResizeMode' V='0'/><Cell N='BeginX' V='0.7610520117693156' F='Sheet.663!Width*0.34936687458626'/><Cell N='BeginY' V='0.5202076278431331' F='Sheet.663!Height*0.23544102909396'/><Cell N='EndX' V='2.060264610194508' F='Sheet.663!Width*0.94578057288219'/><Cell N='EndY' V='0.5202076278431331' F='Sheet.663!Height*0.23544102909396'/><Cell N='TextBkgnd' V='#ffffff' F='THEMEGUARD(THEMEVAL("BackgroundColor")+1)'/><Cell N='QuickStyleLineMatrix' V='1'/><Cell N='QuickStyleFillMatrix' V='1'/><Cell N='QuickStyleEffectsMatrix' V='1'/><Cell N='QuickStyleFontMatrix' V='1'/><Cell N='LineWeight' V='0.01388888888888889'/><Cell N='EndArrowSize' V='0'/><Cell N='BeginArrow' V='4'/><Cell N='EndArrow' V='4'/><Cell N='BeginArrowSize' V='0'/><Cell N='LineColorTrans' V='0.1'/><Cell N='ShapeShdwShow' V='2'/><Cell N='LineGradientEnabled' V='0'/><Section N='Geometry' IX='0'><Cell N='NoFill' V='1'/><Cell N='NoLine' V='0'/><Cell N='NoShow' V='0'/><Cell N='NoSnap' V='0'/><Cell N='NoQuickDrag' V='0'/><Row T='MoveTo' IX='1'><Cell N='X' V='0' F='Width*0'/><Cell N='Y' V='0'/></Row><Row T='LineTo' IX='2'><Cell N='X' V='1.299212598425196' F='Width*1'/><Cell N='Y' V='0'/></Row></Section></Shape><Shape ID='33' Type='Foreign' LineStyle='2' FillStyle='2' TextStyle='2'><Cell N='PinX' V='1.410658310981889' F='Sheet.663!Width*0.64757372373421'/><Cell N='PinY' V='1.104751431483764' F='Sheet.663!Height*0.5'/><Cell N='Width' V='1.535433070866162' F='Sheet.663!Width*0.70485255253157'/><Cell N='Height' V='2.209502862967528' F='Sheet.663!Height*1'/><Cell N='LocPinX' V='0.7677165354330811' F='Width*0.5'/><Cell N='LocPinY' V='1.104751431483764' F='Height*0.5'/><Cell N='Angle' V='0'/><Cell N='FlipX' V='0'/><Cell N='FlipY' V='0'/><Cell N='ResizeMode' V='0'/><Cell N='ImgOffsetX' V='0' F='ImgWidth*0'/><Cell N='ImgOffsetY' V='0' F='ImgHeight*0'/><Cell N='ImgWidth' V='1.535433070866162' F='Width*1'/><Cell N='ImgHeight' V='2.209502862967528' F='Height*1'/><Cell N='ClippingPath' V='' E='#N/A'/><Cell N='TxtPinX' V='0.7677165354330811' F='Width*0.5'/><Cell N='TxtPinY' V='0' F='Height*0'/><Cell N='TxtWidth' V='1.535433070866162' F='Width*1'/><Cell N='TxtHeight' V='0' F='Height*0'/><Cell N='TxtLocPinX' V='0.7677165354330811' F='TxtWidth*0.5'/><Cell N='TxtLocPinY' V='0' F='TxtHeight*0.5'/><Cell N='TxtAngle' V='0'/><Cell N='VerticalAlign' V='0'/><Section N='Geometry' IX='0'><Cell N='NoFill' V='0'/><Cell N='NoLine' V='0'/><Cell N='NoShow' V='0'/><Cell N='NoSnap' V='0'/><Cell N='NoQuickDrag' V='0'/><Row T='RelMoveTo' IX='1'><Cell N='X' V='0'/><Cell N='Y' V='0'/></Row><Row T='RelLineTo' IX='2'><Cell N='X' V='1'/><Cell N='Y' V='0'/></Row><Row T='RelLineTo' IX='3'><Cell N='X' V='1'/><Cell N='Y' V='1'/></Row><Row T='RelLineTo' IX='4'><Cell N='X' V='0'/><Cell N='Y' V='1'/></Row><Row T='RelLineTo' IX='5'><Cell N='X' V='0'/><Cell N='Y' V='0'/></Row></Section><ForeignData ForeignType='EnhMetaFile' MappingMode='8' ExtentX='11510' ExtentY='16563'><Rel r:id='rId9'/></ForeignData></Shape><Shape ID='665' Type='Shape' LineStyle='3' FillStyle='3' TextStyle='3'><Cell N='PinX' V='0.7413669723992271' F='(BeginX+EndX)/2'/><Cell N='PinY' V='1.368110236220474' F='(BeginY+EndY)/2'/><Cell N='Width' V='0.7283464566929148' F='SQRT((EndX-BeginX)^2+(EndY-BeginY)^2)'/><Cell N='Height' V='0'/><Cell N='LocPinX' V='0.3641732283464569' F='Width*0.5'/><Cell N='LocPinY' V='0' F='Height*0.5'/><Cell N='Angle' V='1.570796326794897' F='ATAN2(EndY-BeginY,EndX-BeginX)'/><Cell N='FlipX' V='0'/><Cell N='FlipY' V='0'/><Cell N='ResizeMode' V='0'/><Cell N='BeginX' V='0.7413669723992271' F='Sheet.663!Width*0.34033030339995'/><Cell N='BeginY' V='1.003937007874017' F='Sheet.663!Height*0.45437234986229'/><Cell N='EndX' V='0.7413669723992271' F='Sheet.663!Width*0.34033030339995'/><Cell N='EndY' V='1.732283464566931' F='Sheet.663!Height*0.7840150350565'/><Cell N='TextBkgnd' V='#ffffff' F='THEMEGUARD(THEMEVAL("BackgroundColor")+1)'/><Cell N='QuickStyleLineMatrix' V='1'/><Cell N='QuickStyleFillMatrix' V='1'/><Cell N='QuickStyleEffectsMatrix' V='1'/><Cell N='QuickStyleFontMatrix' V='1'/><Cell N='LineWeight' V='0.01736111111111111'/><Cell N='LineColor' V='#9900cc' F='THEMEGUARD(RGB(153,0,204))'/><Cell N='EndArrowSize' V='0'/><Cell N='BeginArrow' V='4'/><Cell N='EndArrow' V='4'/><Cell N='BeginArrowSize' V='0'/><Cell N='ShapeShdwShow' V='2'/><Section N='Geometry' IX='0'><Cell N='NoFill' V='1'/><Cell N='NoLine' V='0'/><Cell N='NoShow' V='0'/><Cell N='NoSnap' V='0'/><Cell N='NoQuickDrag' V='0'/><Row T='MoveTo' IX='1'><Cell N='X' V='0' F='Width*0'/><Cell N='Y' V='0'/></Row><Row T='LineTo' IX='2'><Cell N='X' V='0.7283464566929139' F='Width*1'/><Cell N='Y' V='0'/></Row></Section></Shape><Shape ID='666' Type='Shape' LineStyle='1' FillStyle='1' TextStyle='3'><Cell N='PinX' V='0.6232567361787567' F='Sheet.663!Width*0.28611087628214'/><Cell N='PinY' V='1.397637795275591' F='Sheet.663!Height*0.63255758510241'/><Cell N='Width' V='0.1968503937007853' F='Sheet.663!Width*0.09036571186302'/><Cell N='Height' V='0.2131424978127745' F='Sheet.663!Height*0.096466269125584'/><Cell N='LocPinX' V='0.09842519685039264' F='Width*0.5'/><Cell N='LocPinY' V='0.1065712489063873' F='Height*0.5'/><Cell N='Angle' V='0'/><Cell N='FlipX' V='0'/><Cell N='FlipY' V='0'/><Cell N='ResizeMode' V='0'/><Cell N='EventDblClick' V='0' F='OPENTEXTWIN()'/><Cell N='LeftMargin' V='0' U='PT'/><Cell N='RightMargin' V='0' U='PT'/><Cell N='TopMargin' V='0' U='PT'/><Cell N='BottomMargin' V='0' U='PT'/><Cell N='LineColor' V='#ffffff' F='THEMEGUARD(RGB(255,255,255))'/><Cell N='LinePattern' V='0'/><Cell N='FillPattern' V='0' F='THEMEGUARD(0)'/><Cell N='ShdwPattern' V='0' F='THEMEGUARD(0)'/><Cell N='ShapeShdwShow' V='2'/><Cell N='LineGradientEnabled' V='0'/><Cell N='FillGradientEnabled' V='0' F='THEMEGUARD(FALSE)'/><Cell N='QuickStyleVariation' V='3'/><Section N='Character'><Row IX='0'><Cell N='Font' V='Cambria'/><Cell N='Color' V='#9900cc' F='THEMEGUARD(RGB(153,0,204))'/><Cell N='Style' V='51'/><Cell N='Size' V='0.125' U='PT'/><Cell N='AsianFont' V='Cambria'/><Cell N='ComplexScriptFont' V='Arial'/></Row></Section><Section N='Geometry' IX='0'><Cell N='NoFill' V='0'/><Cell N='NoLine' V='0'/><Cell N='NoShow' V='0'/><Cell N='NoSnap' V='0'/><Cell N='NoQuickDrag' V='0'/><Row T='RelMoveTo' IX='1'><Cell N='X' V='0'/><Cell N='Y' V='0'/></Row><Row T='RelLineTo' IX='2'><Cell N='X' V='1'/><Cell N='Y' V='0'/></Row><Row T='RelLineTo' IX='3'><Cell N='X' V='1'/><Cell N='Y' V='1'/></Row><Row T='RelLineTo' IX='4'><Cell N='X' V='0'/><Cell N='Y' V='1'/></Row><Row T='RelLineTo' IX='5'><Cell N='X' V='0'/><Cell N='Y' V='0'/></Row></Section><Text><cp IX='0'/>f
</Text></Shape><Shape ID='667' Type='Shape' LineStyle='1' FillStyle='1' TextStyle='3'><Cell N='PinX' V='1.410658310981925' F='Sheet.663!Width*0.64757372373423'/><Cell N='PinY' V='0.2165354330708688' F='Sheet.663!Height*0.098001879382064'/><Cell N='Width' V='0.7874015748031497' F='Sheet.663!Width*0.36146284745208'/><Cell N='Height' V='0.2531227810329861' F='Sheet.663!Height*0.11456096539881'/><Cell N='LocPinX' V='0.3937007874015748' F='Width*0.5'/><Cell N='LocPinY' V='0.1265613905164931' F='Height*0.5'/><Cell N='Angle' V='0'/><Cell N='FlipX' V='0'/><Cell N='FlipY' V='0'/><Cell N='ResizeMode' V='0'/><Cell N='DefaultTabStop' V='0.5902777777777778'/><Cell N='FillPattern' V='0'/><Cell N='ShapeShdwShow' V='2'/><Cell N='LineGradientEnabled' V='0'/><Cell N='FillGradientEnabled' V='0'/><Cell N='LinePattern' V='0'/><Section N='Character'><Row IX='0'><Cell N='Font' V='Arial'/><Cell N='Color' V='0'/><Cell N='Style' V='0'/><Cell N='Size' V='0.125'/><Cell N='AsianFont' V='Cambria Math'/><Cell N='ComplexScriptFont' V='Arial'/></Row><Row IX='1'><Cell N='Font' V='Arial'/><Cell N='Color' V='0'/><Cell N='Style' V='0'/><Cell N='Case' V='0'/><Cell N='Pos' V='2'/><Cell N='FontScale' V='1'/><Cell N='Size' V='0.125'/><Cell N='DblUnderline' V='0'/><Cell N='Overline' V='0'/><Cell N='Strikethru' V='0'/><Cell N='DoubleStrikethrough' V='0'/><Cell N='Letterspace' V='0'/><Cell N='ColorTrans' V='0'/><Cell N='AsianFont' V='Cambria Math'/><Cell N='ComplexScriptFont' V='Arial'/><Cell N='ComplexScriptSize' V='-1'/><Cell N='LangID' V='zh-CN'/></Row><Row IX='2'><Cell N='Font' V='Arial'/><Cell N='Color' V='0'/><Cell N='Style' V='0'/><Cell N='Case' V='0'/><Cell N='Pos' V='0'/><Cell N='FontScale' V='1'/><Cell N='Size' V='0.125'/><Cell N='DblUnderline' V='0'/><Cell N='Overline' V='0'/><Cell N='Strikethru' V='0'/><Cell N='DoubleStrikethrough' V='0'/><Cell N='Letterspace' V='0'/><Cell N='ColorTrans' V='0'/><Cell N='AsianFont' V='Cambria Math'/><Cell N='ComplexScriptFont' V='Arial'/><Cell N='ComplexScriptSize' V='-1'/><Cell N='LangID' V='zh-CN'/></Row><Row IX='3'><Cell N='Font' V='Arial'/><Cell N='Color' V='0'/><Cell N='Style' V='0'/><Cell N='Case' V='0'/><Cell N='Pos' V='0'/><Cell N='FontScale' V='1'/><Cell N='Size' V='0.125'/><Cell N='DblUnderline' V='0'/><Cell N='Overline' V='0'/><Cell N='Strikethru' V='0'/><Cell N='DoubleStrikethrough' V='0'/><Cell N='Letterspace' V='0'/><Cell N='ColorTrans' V='0'/><Cell N='AsianFont' V='Cambria'/><Cell N='ComplexScriptFont' V='Arial'/><Cell N='ComplexScriptSize' V='-1'/><Cell N='LangID' V='zh-CN'/></Row></Section><Section N='Paragraph'><Row IX='0'><Cell N='BulletFontSize' V='0.1666666666666667' U='DT'/></Row></Section><Section N='Geometry' IX='0'><Cell N='NoFill' V='0'/><Cell N='NoLine' V='0'/><Cell N='NoShow' V='0'/><Cell N='NoSnap' V='0'/><Cell N='NoQuickDrag' V='0'/><Row T='RelMoveTo' IX='1'><Cell N='X' V='0'/><Cell N='Y' V='0'/></Row><Row T='RelLineTo' IX='2'><Cell N='X' V='1'/><Cell N='Y' V='0'/></Row><Row T='RelLineTo' IX='3'><Cell N='X' V='1'/><Cell N='Y' V='1'/></Row><Row T='RelLineTo' IX='4'><Cell N='X' V='0'/><Cell N='Y' V='1'/></Row><Row T='RelLineTo' IX='5'><Cell N='X' V='0'/><Cell N='Y' V='0'/></Row></Section><Text><cp IX='0'/><pp IX='0'/>λ<cp IX='1'/>0 <cp IX='2'/>= 325 <cp IX='3'/>nm
</Text></Shape><Shape ID='668' Type='Shape' LineStyle='3' FillStyle='3' TextStyle='3'><Cell N='PinX' V='0.7413669723992378' F='(BeginX+EndX)/2'/><Cell N='PinY' V='0.6288852051388303' F='(BeginY+EndY)/2'/><Cell N='Width' V='0.4724409448818898' F='SQRT((EndX-BeginX)^2+(EndY-BeginY)^2)'/><Cell N='Height' V='0'/><Cell N='LocPinX' V='0.2362204724409449' F='Width*0.5'/><Cell N='LocPinY' V='0' F='Height*0.5'/><Cell N='Angle' V='-1.570796326794897' F='ATAN2(EndY-BeginY,EndX-BeginX)'/><Cell N='FlipX' V='0'/><Cell N='FlipY' V='0'/><Cell N='ResizeMode' V='0'/><Cell N='BeginX' V='0.7413669723992378' F='Sheet.663!Width*0.34033030339996'/><Cell N='BeginY' V='0.8651056775797752' F='Sheet.663!Height*0.39153860901446'/><Cell N='EndX' V='0.7413669723992378' F='Sheet.663!Width*0.34033030339996'/><Cell N='EndY' V='0.3926647326978854' F='Sheet.663!Height*0.17771632672632'/><Cell N='TextBkgnd' V='#ffffff' F='THEMEGUARD(THEMEVAL("BackgroundColor")+1)'/><Cell N='QuickStyleLineMatrix' V='1'/><Cell N='QuickStyleFillMatrix' V='1'/><Cell N='QuickStyleEffectsMatrix' V='1'/><Cell N='QuickStyleFontMatrix' V='1'/><Cell N='LineWeight' V='0.01041666666666667'/><Cell N='LinePattern' V='9'/><Cell N='EndArrowSize' V='0'/><Cell N='BeginArrowSize' V='0'/><Cell N='ShapeShdwShow' V='2'/><Section N='Geometry' IX='0'><Cell N='NoFill' V='1'/><Cell N='NoLine' V='0'/><Cell N='NoShow' V='0'/><Cell N='NoSnap' V='0'/><Cell N='NoQuickDrag' V='0'/><Row T='MoveTo' IX='1'><Cell N='X' V='0' F='Width*0'/><Cell N='Y' V='0'/></Row><Row T='LineTo' IX='2'><Cell N='X' V='0.4724409448818898' F='Width*1'/><Cell N='Y' V='0'/></Row></Section></Shape><Shape ID='669' Type='Shape' LineStyle='3' FillStyle='3' TextStyle='3'><Cell N='PinX' V='2.07994964956459' F='(BeginX+EndX)/2'/><Cell N='PinY' V='0.6288852051388303' F='(BeginY+EndY)/2'/><Cell N='Width' V='0.4724409448818898' F='SQRT((EndX-BeginX)^2+(EndY-BeginY)^2)'/><Cell N='Height' V='0'/><Cell N='LocPinX' V='0.2362204724409449' F='Width*0.5'/><Cell N='LocPinY' V='0' F='Height*0.5'/><Cell N='Angle' V='-1.570796326794897' F='ATAN2(EndY-BeginY,EndX-BeginX)'/><Cell N='FlipX' V='0'/><Cell N='FlipY' V='0'/><Cell N='ResizeMode' V='0'/><Cell N='BeginX' V='2.07994964956459' F='Sheet.663!Width*0.9548171440685'/><Cell N='BeginY' V='0.8651056775797752' F='Sheet.663!Height*0.39153860901446'/><Cell N='EndX' V='2.07994964956459' F='Sheet.663!Width*0.9548171440685'/><Cell N='EndY' V='0.3926647326978854' F='Sheet.663!Height*0.17771632672632'/><Cell N='TextBkgnd' V='#ffffff' F='THEMEGUARD(THEMEVAL("BackgroundColor")+1)'/><Cell N='QuickStyleLineMatrix' V='1'/><Cell N='QuickStyleFillMatrix' V='1'/><Cell N='QuickStyleEffectsMatrix' V='1'/><Cell N='QuickStyleFontMatrix' V='1'/><Cell N='LineWeight' V='0.01041666666666667'/><Cell N='LinePattern' V='9'/><Cell N='EndArrowSize' V='0'/><Cell N='BeginArrowSize' V='0'/><Cell N='ShapeShdwShow' V='2'/><Section N='Geometry' IX='0'><Cell N='NoFill' V='1'/><Cell N='NoLine' V='0'/><Cell N='NoShow' V='0'/><Cell N='NoSnap' V='0'/><Cell N='NoQuickDrag' V='0'/><Row T='MoveTo' IX='1'><Cell N='X' V='0' F='Width*0'/><Cell N='Y' V='0'/></Row><Row T='LineTo' IX='2'><Cell N='X' V='0.4724409448818898' F='Width*1'/><Cell N='Y' V='0'/></Row></Section></Shape><Shape ID='670' Type='Group' LineStyle='3' FillStyle='3' TextStyle='3'><Cell N='PinX' V='1.459870909407096' F='Sheet.663!Width*0.67016515169997'/><Cell N='PinY' V='1.122166758502002' F='Sheet.663!Height*0.50788201151948'/><Cell N='Width' V='1.156789559190436' F='Sheet.663!Width*0.53103328891912'/><Cell N='Height' V='0.790755839759214' F='Sheet.663!Height*0.35788857892547'/><Cell N='LocPinX' V='0.578394779595218' F='Width*0.5'/><Cell N='LocPinY' V='0.395377919879607' F='Height*0.5'/><Cell N='Angle' V='0'/><Cell N='FlipX' V='0'/><Cell N='FlipY' V='0'/><Cell N='ResizeMode' V='0'/><Cell N='QuickStyleVariation' V='2'/><Shapes><Shape ID='671' Type='Shape' LineStyle='3' FillStyle='3' TextStyle='3'><Cell N='PinX' V='0.8011035085172349' F='(BeginX+EndX)/2'/><Cell N='PinY' V='0.2192589777304943' F='(BeginY+EndY)/2'/><Cell N='Width' V='0.5511811023622055' F='SQRT((EndX-BeginX)^2+(EndY-BeginY)^2)'/><Cell N='Height' V='0'/><Cell N='LocPinX' V='0.2755905511811024' F='Width*0.5'/><Cell N='LocPinY' V='0' F='Height*0.5'/><Cell N='Angle' V='-0.2125497839286173' F='ATAN2(EndY-BeginY,EndX-BeginX)'/><Cell N='FlipX' V='0'/><Cell N='FlipY' V='0'/><Cell N='ResizeMode' V='0'/><Cell N='BeginX' V='0.5317147896901915' F='Sheet.670!Width*0.45964694742085'/><Cell N='BeginY' V='0.2773956276944212' F='Sheet.670!Height*0.35079807665902'/><Cell N='EndX' V='1.070492227344278' F='Sheet.670!Width*0.92539928186545'/><Cell N='EndY' V='0.1611223277665674' F='Sheet.670!Height*0.20375736689549'/><Cell N='TextBkgnd' V='#ffffff' F='THEMEGUARD(THEMEVAL("BackgroundColor")+1)'/><Cell N='QuickStyleLineMatrix' V='1'/><Cell N='QuickStyleFillMatrix' V='1'/><Cell N='QuickStyleEffectsMatrix' V='1'/><Cell N='QuickStyleFontMatrix' V='1'/><Cell N='LineWeight' V='0.01736111111111111'/><Cell N='EndArrowSize' V='0'/><Cell N='EndArrow' V='5'/><Cell N='BeginArrowSize' V='1'/><Cell N='ShapeShdwShow' V='2'/><Section N='Geometry' IX='0'><Cell N='NoFill' V='1'/><Cell N='NoLine' V='0'/><Cell N='NoShow' V='0'/><Cell N='NoSnap' V='0'/><Cell N='NoQuickDrag' V='0'/><Row T='MoveTo' IX='1'><Cell N='X' V='0' F='Width*0'/><Cell N='Y' V='0'/></Row><Row T='LineTo' IX='2'><Cell N='X' V='0.5511811023622047' F='Width*1'/><Cell N='Y' V='0'/></Row></Section></Shape><Shape ID='672' Type='Shape' LineStyle='3' FillStyle='3' TextStyle='3'><Cell N='PinX' V='0.5317147896901879' F='(BeginX+EndX)/2'/><Cell N='PinY' V='0.5333011395054443' F='(BeginY+EndY)/2'/><Cell N='Width' V='0.5118110236220463' F='SQRT((EndX-BeginX)^2+(EndY-BeginY)^2)'/><Cell N='Height' V='0'/><Cell N='LocPinX' V='0.2559055118110236' F='Width*0.5'/><Cell N='LocPinY' V='0' F='Height*0.5'/><Cell N='Angle' V='1.570796326794911' F='ATAN2(EndY-BeginY,EndX-BeginX)'/><Cell N='FlipX' V='0'/><Cell N='FlipY' V='0'/><Cell N='ResizeMode' V='0'/><Cell N='BeginX' V='0.5317147896901915' F='Sheet.670!Width*0.45964694742085'/><Cell N='BeginY' V='0.2773956276944212' F='Sheet.670!Height*0.35079807665902'/><Cell N='EndX' V='0.5317147896901844' F='Sheet.670!Width*0.45964694742084'/><Cell N='EndY' V='0.7892066513164675' F='Sheet.670!Height*0.99804087638073'/><Cell N='TextBkgnd' V='#ffffff' F='THEMEGUARD(THEMEVAL("BackgroundColor")+1)'/><Cell N='QuickStyleLineMatrix' V='1'/><Cell N='QuickStyleFillMatrix' V='1'/><Cell N='QuickStyleEffectsMatrix' V='1'/><Cell N='QuickStyleFontMatrix' V='1'/><Cell N='LineWeight' V='0.01736111111111111'/><Cell N='EndArrowSize' V='0'/><Cell N='EndArrow' V='5'/><Cell N='BeginArrowSize' V='1'/><Cell N='ShapeShdwShow' V='2'/><Section N='Geometry' IX='0'><Cell N='NoFill' V='1'/><Cell N='NoLine' V='0'/><Cell N='NoShow' V='0'/><Cell N='NoSnap' V='0'/><Cell N='NoQuickDrag' V='0'/><Row T='MoveTo' IX='1'><Cell N='X' V='0' F='Width*0'/><Cell N='Y' V='0'/></Row><Row T='LineTo' IX='2'><Cell N='X' V='0.5118110236220472' F='Width*1'/><Cell N='Y' V='0'/></Row></Section></Shape><Shape ID='673' Type='Shape' LineStyle='1' FillStyle='1' TextStyle='3'><Cell N='PinX' V='0.03821313782910352' F='Sheet.670!Width*0.033033785207956'/><Cell N='PinY' V='0.04014888777541703' F='Sheet.670!Height*0.050772799588356'/><Cell N='Width' V='0.07642627565820659' F='Sheet.670!Width*0.066067570415913'/><Cell N='Height' V='0.08029777555083396' F='Sheet.670!Height*0.10154559917671'/><Cell N='LocPinX' V='0.03821313782910329' F='Width*0.5'/><Cell N='LocPinY' V='0.04014888777541698' F='Height*0.5'/><Cell N='Angle' V='0'/><Cell N='FlipX' V='0'/><Cell N='FlipY' V='0'/><Cell N='ResizeMode' V='0'/><Cell N='EventDblClick' V='0' F='OPENTEXTWIN()'/><Cell N='LeftMargin' V='0' U='PT'/><Cell N='RightMargin' V='0' U='PT'/><Cell N='TopMargin' V='0' U='PT'/><Cell N='BottomMargin' V='0' U='PT'/><Cell N='LineColor' V='#ffffff' F='THEMEGUARD(RGB(255,255,255))'/><Cell N='LinePattern' V='0'/><Cell N='FillPattern' V='0' F='THEMEGUARD(0)'/><Cell N='ShdwPattern' V='0' F='THEMEGUARD(0)'/><Cell N='ShapeShdwShow' V='2'/><Cell N='LineGradientEnabled' V='0'/><Cell N='FillGradientEnabled' V='0' F='THEMEGUARD(FALSE)'/><Cell N='QuickStyleVariation' V='3'/><Section N='Character'><Row IX='0'><Cell N='Font' V='Arial'/><Cell N='Color' V='#000000' F='THEMEGUARD(RGB(0,0,0))'/><Cell N='Style' V='0'/><Cell N='Size' V='0.125' U='PT'/><Cell N='AsianFont' V='Arial Unicode MS'/><Cell N='ComplexScriptFont' V='Arial'/></Row></Section><Section N='Geometry' IX='0'><Cell N='NoFill' V='0'/><Cell N='NoLine' V='0'/><Cell N='NoShow' V='0'/><Cell N='NoSnap' V='0'/><Cell N='NoQuickDrag' V='0'/><Row T='RelMoveTo' IX='1'><Cell N='X' V='0'/><Cell N='Y' V='0'/></Row><Row T='RelLineTo' IX='2'><Cell N='X' V='1'/><Cell N='Y' V='0'/></Row><Row T='RelLineTo' IX='3'><Cell N='X' V='1'/><Cell N='Y' V='1'/></Row><Row T='RelLineTo' IX='4'><Cell N='X' V='0'/><Cell N='Y' V='1'/></Row><Row T='RelLineTo' IX='5'><Cell N='X' V='0'/><Cell N='Y' V='0'/></Row></Section><Text><cp IX='0'/>x
</Text></Shape><Shape ID='674' Type='Shape' LineStyle='1' FillStyle='1' TextStyle='3'><Cell N='PinX' V='1.118576421361333' F='Sheet.670!Width*0.96696621479204'/><Cell N='PinY' V='0.1204466633262511' F='Sheet.670!Height*0.15231839876507'/><Cell N='Width' V='0.07642627565820659' F='Sheet.670!Width*0.066067570415913'/><Cell N='Height' V='0.08029777555083396' F='Sheet.670!Height*0.10154559917671'/><Cell N='LocPinX' V='0.03821313782910329' F='Width*0.5'/><Cell N='LocPinY' V='0.04014888777541698' F='Height*0.5'/><Cell N='Angle' V='0'/><Cell N='FlipX' V='0'/><Cell N='FlipY' V='0'/><Cell N='ResizeMode' V='0'/><Cell N='EventDblClick' V='0' F='OPENTEXTWIN()'/><Cell N='LeftMargin' V='0' U='PT'/><Cell N='RightMargin' V='0' U='PT'/><Cell N='TopMargin' V='0' U='PT'/><Cell N='BottomMargin' V='0' U='PT'/><Cell N='LineColor' V='#ffffff' F='THEMEGUARD(RGB(255,255,255))'/><Cell N='LinePattern' V='0'/><Cell N='FillPattern' V='0' F='THEMEGUARD(0)'/><Cell N='ShdwPattern' V='0' F='THEMEGUARD(0)'/><Cell N='ShapeShdwShow' V='2'/><Cell N='LineGradientEnabled' V='0'/><Cell N='FillGradientEnabled' V='0' F='THEMEGUARD(FALSE)'/><Cell N='QuickStyleVariation' V='3'/><Section N='Character'><Row IX='0'><Cell N='Font' V='Arial'/><Cell N='Color' V='#000000' F='THEMEGUARD(RGB(0,0,0))'/><Cell N='Style' V='0'/><Cell N='Size' V='0.125' U='PT'/><Cell N='AsianFont' V='Arial Unicode MS'/><Cell N='ComplexScriptFont' V='Arial'/></Row></Section><Section N='Geometry' IX='0'><Cell N='NoFill' V='0'/><Cell N='NoLine' V='0'/><Cell N='NoShow' V='0'/><Cell N='NoSnap' V='0'/><Cell N='NoQuickDrag' V='0'/><Row T='RelMoveTo' IX='1'><Cell N='X' V='0'/><Cell N='Y' V='0'/></Row><Row T='RelLineTo' IX='2'><Cell N='X' V='1'/><Cell N='Y' V='0'/></Row><Row T='RelLineTo' IX='3'><Cell N='X' V='1'/><Cell N='Y' V='1'/></Row><Row T='RelLineTo' IX='4'><Cell N='X' V='0'/><Cell N='Y' V='1'/></Row><Row T='RelLineTo' IX='5'><Cell N='X' V='0'/><Cell N='Y' V='0'/></Row></Section><Text><cp IX='0'/>y
</Text></Shape><Shape ID='675' Type='Shape' LineStyle='3' FillStyle='3' TextStyle='3'><Cell N='PinX' V='0.3099760444852269' F='(BeginX+EndX)/2'/><Cell N='PinY' V='0.1639969935693375' F='(BeginY+EndY)/2'/><Cell N='Width' V='0.4981056970021797' F='SQRT((EndX-BeginX)^2+(EndY-BeginY)^2)'/><Cell N='Height' V='0'/><Cell N='LocPinX' V='0.2490528485010897' F='Width*0.5'/><Cell N='LocPinY' V='0' F='Height*0.5'/><Cell N='Angle' V='-2.668861545233574' F='ATAN2(EndY-BeginY,EndX-BeginX)'/><Cell N='FlipX' V='0'/><Cell N='FlipY' V='0'/><Cell N='ResizeMode' V='0'/><Cell N='BeginX' V='0.5317147896901915' F='Sheet.670!Width*0.45964694742085'/><Cell N='BeginY' V='0.2773956276944212' F='Sheet.670!Height*0.35079807665902'/><Cell N='EndX' V='0.08823729928026225' F='Sheet.670!Width*0.076277745229663'/><Cell N='EndY' V='0.05059835944425384' F='Sheet.670!Height*0.063987335787063'/><Cell N='TextBkgnd' V='#ffffff' F='THEMEGUARD(THEMEVAL("BackgroundColor")+1)'/><Cell N='QuickStyleLineMatrix' V='1'/><Cell N='QuickStyleFillMatrix' V='1'/><Cell N='QuickStyleEffectsMatrix' V='1'/><Cell N='QuickStyleFontMatrix' V='1'/><Cell N='LineWeight' V='0.01736111111111111'/><Cell N='EndArrowSize' V='0'/><Cell N='EndArrow' V='5'/><Cell N='BeginArrowSize' V='1'/><Cell N='ShapeShdwShow' V='2'/><Section N='Geometry' IX='0'><Cell N='NoFill' V='1'/><Cell N='NoLine' V='0'/><Cell N='NoShow' V='0'/><Cell N='NoSnap' V='0'/><Cell N='NoQuickDrag' V='0'/><Row T='MoveTo' IX='1'><Cell N='X' V='0' F='Width*0'/><Cell N='Y' V='0'/></Row><Row T='LineTo' IX='2'><Cell N='X' V='0.4981056970021794' F='Width*1'/><Cell N='Y' V='0'/></Row></Section></Shape><Shape ID='676' Type='Shape' LineStyle='1' FillStyle='1' TextStyle='3'><Cell N='PinX' V='0.6158098752876953' F='Sheet.670!Width*0.53234390853135'/><Cell N='PinY' V='0.7506069519837961' F='Sheet.670!Height*0.94922720041164'/><Cell N='Width' V='0.07642627565820659' F='Sheet.670!Width*0.066067570415913'/><Cell N='Height' V='0.08029777555083396' F='Sheet.670!Height*0.10154559917671'/><Cell N='LocPinX' V='0.03821313782910329' F='Width*0.5'/><Cell N='LocPinY' V='0.04014888777541698' F='Height*0.5'/><Cell N='Angle' V='0'/><Cell N='FlipX' V='0'/><Cell N='FlipY' V='0'/><Cell N='ResizeMode' V='0'/><Cell N='EventDblClick' V='0' F='OPENTEXTWIN()'/><Cell N='LeftMargin' V='0' U='PT'/><Cell N='RightMargin' V='0' U='PT'/><Cell N='TopMargin' V='0' U='PT'/><Cell N='BottomMargin' V='0' U='PT'/><Cell N='LineColor' V='#ffffff' F='THEMEGUARD(RGB(255,255,255))'/><Cell N='LinePattern' V='0'/><Cell N='FillPattern' V='0' F='THEMEGUARD(0)'/><Cell N='ShdwPattern' V='0' F='THEMEGUARD(0)'/><Cell N='ShapeShdwShow' V='2'/><Cell N='LineGradientEnabled' V='0'/><Cell N='FillGradientEnabled' V='0' F='THEMEGUARD(FALSE)'/><Cell N='QuickStyleVariation' V='3'/><Section N='Character'><Row IX='0'><Cell N='Font' V='Arial'/><Cell N='Color' V='#000000' F='THEMEGUARD(RGB(0,0,0))'/><Cell N='Style' V='0'/><Cell N='Size' V='0.125' U='PT'/><Cell N='AsianFont' V='Arial Unicode MS'/><Cell N='ComplexScriptFont' V='Arial'/></Row></Section><Section N='Geometry' IX='0'><Cell N='NoFill' V='0'/><Cell N='NoLine' V='0'/><Cell N='NoShow' V='0'/><Cell N='NoSnap' V='0'/><Cell N='NoQuickDrag' V='0'/><Row T='RelMoveTo' IX='1'><Cell N='X' V='0'/><Cell N='Y' V='0'/></Row><Row T='RelLineTo' IX='2'><Cell N='X' V='1'/><Cell N='Y' V='0'/></Row><Row T='RelLineTo' IX='3'><Cell N='X' V='1'/><Cell N='Y' V='1'/></Row><Row T='RelLineTo' IX='4'><Cell N='X' V='0'/><Cell N='Y' V='1'/></Row><Row T='RelLineTo' IX='5'><Cell N='X' V='0'/><Cell N='Y' V='0'/></Row></Section><Text><cp IX='0'/>z
</Text></Shape></Shapes></Shape></Shapes></Shape><Shape ID='677' Type='Shape' LineStyle='1' FillStyle='1' TextStyle='3'><Cell N='PinX' V='0.3673512243677326' F='Sheet.662!Width*0.16863545086021'/><Cell N='PinY' V='0.5196850393700796' F='Sheet.662!Height*0.23520451051695'/><Cell N='Width' V='0.6831564529775633' F='Sheet.662!Width*0.31360830947064'/><Cell N='Height' V='0.1417322834645658' F='Sheet.662!Height*0.064146684686441'/><Cell N='LocPinX' V='0.3415782264887817' F='Width*0.5'/><Cell N='LocPinY' V='0.0708661417322829' F='Height*0.5'/><Cell N='Angle' V='0'/><Cell N='FlipX' V='0'/><Cell N='FlipY' V='0'/><Cell N='ResizeMode' V='0'/><Cell N='EventDblClick' V='0' F='OPENTEXTWIN()'/><Cell N='LeftMargin' V='0' U='PT'/><Cell N='RightMargin' V='0' U='PT'/><Cell N='TopMargin' V='0' U='PT'/><Cell N='BottomMargin' V='0' U='PT'/><Cell N='LineColor' V='#ffffff' F='THEMEGUARD(RGB(255,255,255))'/><Cell N='LinePattern' V='0'/><Cell N='FillPattern' V='0' F='THEMEGUARD(0)'/><Cell N='ShdwPattern' V='0' F='THEMEGUARD(0)'/><Cell N='ShapeShdwShow' V='2'/><Cell N='LineGradientEnabled' V='0'/><Cell N='FillGradientEnabled' V='0' F='THEMEGUARD(FALSE)'/><Cell N='QuickStyleVariation' V='3'/><Section N='Character'><Row IX='0'><Cell N='Font' V='Arial'/><Cell N='Color' V='#000000' F='THEMEGUARD(RGB(0,0,0))'/><Cell N='Style' V='0'/><Cell N='Size' V='0.125' U='PT'/><Cell N='AsianFont' V='Arial Unicode MS'/><Cell N='ComplexScriptFont' V='Arial'/></Row></Section><Section N='Geometry' IX='0'><Cell N='NoFill' V='0'/><Cell N='NoLine' V='0'/><Cell N='NoShow' V='0'/><Cell N='NoSnap' V='0'/><Cell N='NoQuickDrag' V='0'/><Row T='RelMoveTo' IX='1'><Cell N='X' V='0'/><Cell N='Y' V='0'/></Row><Row T='RelLineTo' IX='2'><Cell N='X' V='1'/><Cell N='Y' V='0'/></Row><Row T='RelLineTo' IX='3'><Cell N='X' V='1'/><Cell N='Y' V='1'/></Row><Row T='RelLineTo' IX='4'><Cell N='X' V='0'/><Cell N='Y' V='1'/></Row><Row T='RelLineTo' IX='5'><Cell N='X' V='0'/><Cell N='Y' V='0'/></Row></Section><Text><cp IX='0'/>L = 500 μm
</Text></Shape></Shapes></Shape><Shape ID='681' Type='Shape' LineStyle='1' FillStyle='1' TextStyle='3'><Cell N='PinX' V='0.09842519685039443' F='Sheet.616!Width*0.016666666666667'/><Cell N='PinY' V='2.255095417760293' F='Sheet.616!Height*0.32921794783371'/><Cell N='Width' V='0.1968503937007879' F='Sheet.616!Width*0.033333333333333'/><Cell N='Height' V='0.2131424978127758' F='Sheet.616!Height*0.031116348857541'/><Cell N='LocPinX' V='0.09842519685039397' F='Width*0.5'/><Cell N='LocPinY' V='0.1065712489063879' F='Height*0.5'/><Cell N='Angle' V='0'/><Cell N='FlipX' V='0'/><Cell N='FlipY' V='0'/><Cell N='ResizeMode' V='0'/><Cell N='EventDblClick' V='0' F='OPENTEXTWIN()'/><Cell N='LeftMargin' V='0' U='PT'/><Cell N='RightMargin' V='0' U='PT'/><Cell N='TopMargin' V='0' U='PT'/><Cell N='BottomMargin' V='0' U='PT'/><Cell N='LineColor' V='#ffffff' F='THEMEGUARD(RGB(255,255,255))'/><Cell N='LinePattern' V='0'/><Cell N='FillPattern' V='0' F='THEMEGUARD(0)'/><Cell N='ShdwPattern' V='0' F='THEMEGUARD(0)'/><Cell N='ShapeShdwShow' V='2'/><Cell N='LineGradientEnabled' V='0'/><Cell N='FillGradientEnabled' V='0' F='THEMEGUARD(FALSE)'/><Cell N='QuickStyleVariation' V='3'/><Section N='Character'><Row IX='0'><Cell N='Font' V='Arial'/><Cell N='Size' V='0.25'/><Cell N='AsianFont' V='Arial Unicode MS'/><Cell N='ComplexScriptFont' V='Arial'/></Row></Section><Section N='Geometry' IX='0'><Cell N='NoFill' V='0'/><Cell N='NoLine' V='0'/><Cell N='NoShow' V='0'/><Cell N='NoSnap' V='0'/><Cell N='NoQuickDrag' V='0'/><Row T='RelMoveTo' IX='1'><Cell N='X' V='0'/><Cell N='Y' V='0'/></Row><Row T='RelLineTo' IX='2'><Cell N='X' V='1'/><Cell N='Y' V='0'/></Row><Row T='RelLineTo' IX='3'><Cell N='X' V='1'/><Cell N='Y' V='1'/></Row><Row T='RelLineTo' IX='4'><Cell N='X' V='0'/><Cell N='Y' V='1'/></Row><Row T='RelLineTo' IX='5'><Cell N='X' V='0'/><Cell N='Y' V='0'/></Row></Section><Text><cp IX='0'/>e
</Text></Shape><Shape ID='34' Type='Foreign' LineStyle='2' FillStyle='2' TextStyle='2'><Cell N='PinX' V='4.029527559055097' F='Sheet.616!Width*0.68233333333333'/><Cell N='PinY' V='3.411392639675022' F='Sheet.616!Height*0.49802401940236'/><Cell N='Width' V='2.114173228346456' F='Sheet.616!Width*0.358'/><Cell N='Height' V='1.585028657861818' F='Sheet.616!Height*0.23139592138285'/><Cell N='LocPinX' V='1.057086614173221' F='Width*0.5'/><Cell N='LocPinY' V='0.7925143289309089' F='Height*0.5'/><Cell N='Angle' V='0'/><Cell N='FlipX' V='0'/><Cell N='FlipY' V='0'/><Cell N='ResizeMode' V='0'/><Cell N='ImgOffsetX' V='-2.094447367466156' F='ImgWidth*-0.49811763233746'/><Cell N='ImgOffsetY' V='-1.223846532202472' F='ImgHeight*-0.40532662152216'/><Cell N='ImgWidth' V='4.204724409448823' F='Width*1.9888268156425'/><Cell N='ImgHeight' V='3.019408218503988' F='Height*1.9049549694433'/><Cell N='ClippingPath' V='' E='#N/A'/><Cell N='TxtPinX' V='1.057086614173221' F='Width*0.5'/><Cell N='TxtPinY' V='0' F='Height*0'/><Cell N='TxtWidth' V='2.114173228346441' F='Width*1'/><Cell N='TxtHeight' V='0' F='Height*0'/><Cell N='TxtLocPinX' V='1.057086614173221' F='TxtWidth*0.5'/><Cell N='TxtLocPinY' V='0' F='TxtHeight*0.5'/><Cell N='TxtAngle' V='0'/><Cell N='VerticalAlign' V='0'/><Cell N='Brightness' V='0.55'/><Section N='Geometry' IX='0'><Cell N='NoFill' V='0'/><Cell N='NoLine' V='0'/><Cell N='NoShow' V='0'/><Cell N='NoSnap' V='0'/><Cell N='NoQuickDrag' V='0'/><Row T='RelMoveTo' IX='1'><Cell N='X' V='0'/><Cell N='Y' V='0'/></Row><Row T='RelLineTo' IX='2'><Cell N='X' V='1'/><Cell N='Y' V='0'/></Row><Row T='RelLineTo' IX='3'><Cell N='X' V='1'/><Cell N='Y' V='1'/></Row><Row T='RelLineTo' IX='4'><Cell N='X' V='0'/><Cell N='Y' V='1'/></Row><Row T='RelLineTo' IX='5'><Cell N='X' V='0'/><Cell N='Y' V='0'/></Row></Section><ForeignData ForeignType='Bitmap' CompressionType='TIFF'><Rel r:id='rId10'/></ForeignData></Shape><Shape ID='682' Type='Group' LineStyle='3' FillStyle='3' TextStyle='3'><Cell N='PinX' V='4.944881891993086' F='Sheet.616!Width*0.83733333371083'/><Cell N='PinY' V='2.555489145610018' F='Sheet.616!Height*0.37307197096991'/><Cell N='Width' V='0.3937007874015741' F='Sheet.616!Width*0.066666666666667'/><Cell N='Height' V='0.08899112566171574' F='Sheet.616!Height*0.012991678992838'/><Cell N='LocPinX' V='0.1968503937007871' F='Width*0.5'/><Cell N='LocPinY' V='0.04449556283085787' F='Height*0.5'/><Cell N='Angle' V='0'/><Cell N='FlipX' V='0'/><Cell N='FlipY' V='0'/><Cell N='ResizeMode' V='0'/><Cell N='QuickStyleVariation' V='2'/><Shapes><Shape ID='683' Type='Shape' LineStyle='3' FillStyle='3' TextStyle='3'><Cell N='PinX' V='0.1897061313329562' F='Sheet.682!Width*0.48185357358571'/><Cell N='PinY' V='0.01140568107110163' F='Sheet.682!Height*0.12816649959523'/><Cell N='Width' V='0.2821751968503937' F='Sheet.682!Width*0.716725'/><Cell N='Height' V='0.02362204724409449'/><Cell N='LocPinX' V='0.1410875984251969' F='Width*0.5'/><Cell N='LocPinY' V='0.01181102362204724' F='Height*0.5'/><Cell N='Angle' V='0'/><Cell N='FlipX' V='0'/><Cell N='FlipY' V='0'/><Cell N='ResizeMode' V='0'/><Cell N='FillForegnd' V='#000000' F='THEMEGUARD(RGB(0,0,0))'/><Cell N='FillBkgnd' V='#1e1e1e' F='THEMEGUARD(SHADE(FillForegnd,LUMDIFF(THEMEVAL("FillColor"),THEMEVAL("FillColor2"))))'/><Cell N='ShapeShdwShow' V='2'/><Cell N='LineGradientEnabled' V='0'/><Cell N='FillGradientEnabled' V='0'/><Cell N='LineColor' V='#ffffff' F='THEMEGUARD(RGB(255,255,255))'/><Cell N='LinePattern' V='0'/><Section N='Geometry' IX='0'><Cell N='NoFill' V='0'/><Cell N='NoLine' V='0'/><Cell N='NoShow' V='0'/><Cell N='NoSnap' V='0'/><Cell N='NoQuickDrag' V='0'/><Row T='RelMoveTo' IX='1'><Cell N='X' V='0'/><Cell N='Y' V='0'/></Row><Row T='RelLineTo' IX='2'><Cell N='X' V='1'/><Cell N='Y' V='0'/></Row><Row T='RelLineTo' IX='3'><Cell N='X' V='1'/><Cell N='Y' V='1'/></Row><Row T='RelLineTo' IX='4'><Cell N='X' V='0'/><Cell N='Y' V='1'/></Row><Row T='RelLineTo' IX='5'><Cell N='X' V='0'/><Cell N='Y' V='0'/></Row></Section></Shape><Shape ID='684' Type='Shape' LineStyle='1' FillStyle='1' TextStyle='3'><Cell N='PinX' V='0.1968503937007906' F='Sheet.682!Width*0.50000000000001'/><Cell N='PinY' V='0.06243849765789999' F='Sheet.682!Height*0.70162611376834'/><Cell N='Width' V='0.3937007874015748' F='Sheet.682!Width*1'/><Cell N='Height' V='0.0531052560076317' F='Sheet.682!Height*0.59674777246331'/><Cell N='LocPinX' V='0.1968503937007874' F='Width*0.5'/><Cell N='LocPinY' V='0.02655262800381585' F='Height*0.5'/><Cell N='Angle' V='0'/><Cell N='FlipX' V='0'/><Cell N='FlipY' V='0'/><Cell N='ResizeMode' V='0'/><Cell N='EventDblClick' V='0' F='OPENTEXTWIN()'/><Cell N='LeftMargin' V='0' U='PT'/><Cell N='RightMargin' V='0' U='PT'/><Cell N='TopMargin' V='0' U='PT'/><Cell N='BottomMargin' V='0' U='PT'/><Cell N='LineColor' V='#ffffff' F='THEMEGUARD(RGB(255,255,255))'/><Cell N='LinePattern' V='0'/><Cell N='FillPattern' V='0' F='THEMEGUARD(0)'/><Cell N='ShdwPattern' V='0' F='THEMEGUARD(0)'/><Cell N='ShapeShdwShow' V='2'/><Cell N='LineGradientEnabled' V='0'/><Cell N='FillGradientEnabled' V='0' F='THEMEGUARD(FALSE)'/><Cell N='QuickStyleVariation' V='3'/><Section N='Character'><Row IX='0'><Cell N='Font' V='Arial'/><Cell N='Size' V='0.08333333333333333' U='PT'/><Cell N='AsianFont' V='Arial Unicode MS'/><Cell N='ComplexScriptFont' V='Arial'/></Row></Section><Section N='Geometry' IX='0'><Cell N='NoFill' V='0'/><Cell N='NoLine' V='0'/><Cell N='NoShow' V='0'/><Cell N='NoSnap' V='0'/><Cell N='NoQuickDrag' V='0'/><Row T='RelMoveTo' IX='1'><Cell N='X' V='0'/><Cell N='Y' V='0'/></Row><Row T='RelLineTo' IX='2'><Cell N='X' V='1'/><Cell N='Y' V='0'/></Row><Row T='RelLineTo' IX='3'><Cell N='X' V='1'/><Cell N='Y' V='1'/></Row><Row T='RelLineTo' IX='4'><Cell N='X' V='0'/><Cell N='Y' V='1'/></Row><Row T='RelLineTo' IX='5'><Cell N='X' V='0'/><Cell N='Y' V='0'/></Row></Section><Text><cp IX='0'/>500 nm
</Text></Shape></Shapes></Shape></Shapes></Shape><Shape ID='686' Type='Shape' LineStyle='3' FillStyle='3' TextStyle='3'><Cell N='PinX' V='5.755905514040329' F='Sheet.691!Width*0.97466666704416'/><Cell N='PinY' V='2.52239926385026' F='Sheet.691!Height*0.36824122949387'/><Cell N='Width' V='0.2709606299212599' F='Sheet.691!Width*0.045882666666667'/><Cell N='Height' V='0.02362204724409448' F='Sheet.691!Height*0.0034485467249343'/><Cell N='LocPinX' V='0.1354803149606299' F='Width*0.5'/><Cell N='LocPinY' V='0.01181102362204724' F='Height*0.5'/><Cell N='Angle' V='0'/><Cell N='FlipX' V='0'/><Cell N='FlipY' V='0'/><Cell N='ResizeMode' V='0'/><Cell N='FillForegnd' V='#000000' F='THEMEGUARD(RGB(0,0,0))'/><Cell N='FillBkgnd' V='#1e1e1e' F='THEMEGUARD(SHADE(FillForegnd,LUMDIFF(THEMEVAL("FillColor"),THEMEVAL("FillColor2"))))'/><Cell N='ShapeShdwShow' V='2'/><Cell N='LineGradientEnabled' V='0'/><Cell N='FillGradientEnabled' V='0'/><Cell N='LineColor' V='#ffffff' F='THEMEGUARD(RGB(255,255,255))'/><Cell N='LinePattern' V='0'/><Section N='Geometry' IX='0'><Cell N='NoFill' V='0'/><Cell N='NoLine' V='0'/><Cell N='NoShow' V='0'/><Cell N='NoSnap' V='0'/><Cell N='NoQuickDrag' V='0'/><Row T='RelMoveTo' IX='1'><Cell N='X' V='0'/><Cell N='Y' V='0'/></Row><Row T='RelLineTo' IX='2'><Cell N='X' V='1'/><Cell N='Y' V='0'/></Row><Row T='RelLineTo' IX='3'><Cell N='X' V='1'/><Cell N='Y' V='1'/></Row><Row T='RelLineTo' IX='4'><Cell N='X' V='0'/><Cell N='Y' V='1'/></Row><Row T='RelLineTo' IX='5'><Cell N='X' V='0'/><Cell N='Y' V='0'/></Row></Section></Shape><Shape ID='687' Type='Shape' LineStyle='1' FillStyle='1' TextStyle='3'><Cell N='PinX' V='5.755905514040332' F='Sheet.691!Width*0.97466666704416'/><Cell N='PinY' V='2.573432080437059' F='Sheet.691!Height*0.37569143271656'/><Cell N='Width' V='0.2952755905511811' F='Sheet.691!Width*0.05'/><Cell N='Height' V='0.0531052560076317' F='Sheet.691!Height*0.0077527554995345'/><Cell N='LocPinX' V='0.1476377952755905' F='Width*0.5'/><Cell N='LocPinY' V='0.02655262800381585' F='Height*0.5'/><Cell N='Angle' V='0'/><Cell N='FlipX' V='0'/><Cell N='FlipY' V='0'/><Cell N='ResizeMode' V='0'/><Cell N='EventDblClick' V='0' F='OPENTEXTWIN()'/><Cell N='LeftMargin' V='0' U='PT'/><Cell N='RightMargin' V='0' U='PT'/><Cell N='TopMargin' V='0' U='PT'/><Cell N='BottomMargin' V='0' U='PT'/><Cell N='LineColor' V='#ffffff' F='THEMEGUARD(RGB(255,255,255))'/><Cell N='LinePattern' V='0'/><Cell N='FillPattern' V='0' F='THEMEGUARD(0)'/><Cell N='ShdwPattern' V='0' F='THEMEGUARD(0)'/><Cell N='ShapeShdwShow' V='2'/><Cell N='LineGradientEnabled' V='0'/><Cell N='FillGradientEnabled' V='0' F='THEMEGUARD(FALSE)'/><Cell N='QuickStyleVariation' V='3'/><Section N='Character'><Row IX='0'><Cell N='Font' V='Arial'/><Cell N='Size' V='0.08333333333333333' U='PT'/><Cell N='AsianFont' V='Arial Unicode MS'/><Cell N='ComplexScriptFont' V='Arial'/></Row></Section><Section N='Geometry' IX='0'><Cell N='NoFill' V='0'/><Cell N='NoLine' V='0'/><Cell N='NoShow' V='0'/><Cell N='NoSnap' V='0'/><Cell N='NoQuickDrag' V='0'/><Row T='RelMoveTo' IX='1'><Cell N='X' V='0'/><Cell N='Y' V='0'/></Row><Row T='RelLineTo' IX='2'><Cell N='X' V='1'/><Cell N='Y' V='0'/></Row><Row T='RelLineTo' IX='3'><Cell N='X' V='1'/><Cell N='Y' V='1'/></Row><Row T='RelLineTo' IX='4'><Cell N='X' V='0'/><Cell N='Y' V='1'/></Row><Row T='RelLineTo' IX='5'><Cell N='X' V='0'/><Cell N='Y' V='0'/></Row></Section><Text><cp IX='0'/>200 μm
</Text></Shape></Shapes></Shape></Shapes></PageContents>
