# Supplementary material for: Tantalum pentoxide: a new material platform for high-performance dielectric metasurface optics in the ultraviolet and visible region
Source: Light Sci Appl. 2024 Jan 22;13:23. doi: 10.1038/s41377-023-01330-z (PMC10800353; doi:10.1038/s41377-023-01330-z)
Supplement: Supplementary file 3 — Figure 2 [file 41377_2023_1330_MOESM3_ESM.zip › docProps/core.xml]

<?xml version="1.0" encoding="UTF-8" standalone="yes"?>
<cp:coreProperties xmlns:cp="http://schemas.openxmlformats.org/package/2006/metadata/core-properties" xmlns:dc="http://purl.org/dc/elements/1.1/" xmlns:dcterms="http://purl.org/dc/terms/" xmlns:dcmitype="http://purl.org/dc/dcmitype/" xmlns:xsi="http://www.w3.org/2001/XMLSchema-instance"><dc:title></dc:title><dc:subject></dc:subject><dc:creator>林哲霖</dc:creator><cp:keywords></cp:keywords><dc:description></dc:description><cp:lastModifiedBy>Microsoft 帐户</cp:lastModifiedBy><cp:lastPrinted>2022-05-09T07:09:10Z</cp:lastPrinted><dcterms:created xsi:type="dcterms:W3CDTF">2022-05-09T07:09:10Z</dcterms:created><dcterms:modified xsi:type="dcterms:W3CDTF">2023-10-13T01:52:38Z</dcterms:modified><cp:category></cp:category><dc:language>zh-CN</dc:language></cp:coreProperties>
