# Supplementary material for: Tantalum pentoxide: a new material platform for high-performance dielectric metasurface optics in the ultraviolet and visible region
Source: Light Sci Appl. 2024 Jan 22;13:23. doi: 10.1038/s41377-023-01330-z (PMC10800353; doi:10.1038/s41377-023-01330-z)
Supplement: Supplementary file 3 — Figure 2 [file 41377_2023_1330_MOESM3_ESM.zip › docProps/custom.xml]

<?xml version="1.0" encoding="UTF-8" standalone="yes"?>
<Properties xmlns="http://schemas.openxmlformats.org/officeDocument/2006/custom-properties" xmlns:vt="http://schemas.openxmlformats.org/officeDocument/2006/docPropsVTypes"><property fmtid="{D5CDD505-2E9C-101B-9397-08002B2CF9AE}" pid="2" name="_VPID_ALTERNATENAMES"><vt:lpwstr></vt:lpwstr></property><property fmtid="{D5CDD505-2E9C-101B-9397-08002B2CF9AE}" pid="3" name="BuildNumberCreated"><vt:i4>1006638383</vt:i4></property><property fmtid="{D5CDD505-2E9C-101B-9397-08002B2CF9AE}" pid="4" name="BuildNumberEdited"><vt:i4>1006638549</vt:i4></property><property fmtid="{D5CDD505-2E9C-101B-9397-08002B2CF9AE}" pid="5" name="IsMetric"><vt:bool>true</vt:bool></property><property fmtid="{D5CDD505-2E9C-101B-9397-08002B2CF9AE}" pid="6" name="TimeEdited"><vt:filetime>2023-10-13T01:36:53Z</vt:filetime></property></Properties>
