# Supplementary material for: Tantalum pentoxide: a new material platform for high-performance dielectric metasurface optics in the ultraviolet and visible region
Source: Light Sci Appl. 2024 Jan 22;13:23. doi: 10.1038/s41377-023-01330-z (PMC10800353; doi:10.1038/s41377-023-01330-z)
Supplement: Supplementary file 4 — Figure 3 [file 41377_2023_1330_MOESM4_ESM.zip › visio/masters/master2.xml]

<?xml version='1.0' encoding='utf-8' ?>
<MasterContents xmlns='http://schemas.microsoft.com/office/visio/2012/main' xmlns:r='http://schemas.openxmlformats.org/officeDocument/2006/relationships' xml:space='preserve'><Shapes><Shape ID='5' Type='Shape' LineStyle='3' FillStyle='3' TextStyle='3'><Cell N='PinX' V='1.968503937007874' U='MM'/><Cell N='PinY' V='1.967670603674541' U='MM'/><Cell N='Width' V='1.181102362204724' U='MM'/><Cell N='Height' V='1.181102362204724' U='MM'/><Cell N='LocPinX' V='0.5905511811023622' U='MM' F='Width*0.5'/><Cell N='LocPinY' V='0.5905511811023622' U='MM' F='Height*0.5'/><Cell N='Angle' V='0'/><Cell N='FlipX' V='0'/><Cell N='FlipY' V='0'/><Cell N='ResizeMode' V='0'/><Cell N='LineWeight' V='0.003333333333333333' U='PT' F='THEMEVAL("LineWeight",0.24PT)'/><Cell N='QuickStyleType' V='2'/><Cell N='EventDblClick' V='0' F='OPENTEXTWIN()'/><Cell N='ShapeSplit' V='1'/><Cell N='HelpTopic' V='Vis_PRXY.chm!#60309'/><Cell N='Copyright' V='Copyright (c) 2012 Microsoft Corporation.  All rights reserved.'/><Section N='User'><Row N='CtrlYOffset'><Cell N='Value' V='0.1771653543307087' U='MM' F='Controls.Row_1.Y-Height*0.5'/><Cell N='Prompt' V=''/></Row><Row N='CtrlXOffset'><Cell N='Value' V='0.128718164410399' U='MM' F='User.CtrlYOffset*TAN(User.CtrlAngle)'/><Cell N='Prompt' V=''/></Row><Row N='CtrlAngle'><Cell N='Value' V='0.6283185307179601' F='PI()/5'/><Cell N='Prompt' V=''/></Row><Row N='ElbowDist'><Cell N='Value' V='0.2189884212105929' U='MM' F='SQRT(User.CtrlYOffset*User.CtrlYOffset+User.CtrlXOffset*User.CtrlXOffset)'/><Cell N='Prompt' V=''/></Row><Row N='visVersion'><Cell N='Value' V='15'/><Cell N='Prompt' V=''/></Row></Section><Section N='Control'><Row N='Row_1'><Cell N='X' V='0.7192693455127611' U='MM' F='Width*0.5+User.CtrlXOffset*(Width/Height)'/><Cell N='Y' V='0.7677165354330708' U='MM' F='BOUND(Height*0.65,0,FALSE,Height*0.5,Height)'/><Cell N='XDyn' V='0' U='MM' F='Width*0'/><Cell N='YDyn' V='0' U='MM' F='Height*0'/><Cell N='XCon' V='1'/><Cell N='YCon' V='0'/><Cell N='CanGlue' V='0'/><Cell N='Prompt' V='内半径'/></Row></Section><Section N='Connection'><Row IX='0'><Cell N='X' V='0.5905511811023622' U='MM' F='Geometry1.X1'/><Cell N='Y' V='1.181102362204724' U='MM' F='Geometry1.Y1'/><Cell N='DirX' V='0'/><Cell N='DirY' V='0'/><Cell N='Type' V='0'/><Cell N='AutoGen' V='0'/><Cell N='Prompt' V='' F='No Formula'/></Row><Row IX='1'><Cell N='X' V='0.7192693455127611' U='MM' F='Geometry1.X2'/><Cell N='Y' V='0.7677165354330708' U='MM' F='Geometry1.Y2'/><Cell N='DirX' V='0'/><Cell N='DirY' V='0'/><Cell N='Type' V='0'/><Cell N='AutoGen' V='0'/><Cell N='Prompt' V='' F='No Formula'/></Row><Row IX='2'><Cell N='X' V='1.152198730095563' U='MM' F='Geometry1.X3'/><Cell N='Y' V='0.7730415321111878' U='MM' F='Geometry1.Y3'/><Cell N='DirX' V='0'/><Cell N='DirY' V='0'/><Cell N='Type' V='0'/><Cell N='AutoGen' V='0'/><Cell N='Prompt' V='' F='No Formula'/></Row><Row IX='3'><Cell N='X' V='0.798821546087884' U='MM' F='Geometry1.X4'/><Cell N='Y' V='0.5228800373769489' U='MM' F='Geometry1.Y4'/><Cell N='DirX' V='0'/><Cell N='DirY' V='0'/><Cell N='Type' V='0'/><Cell N='AutoGen' V='0'/><Cell N='Prompt' V='' F='No Formula'/></Row><Row IX='4'><Cell N='X' V='0.9376684560782294' U='MM' F='Geometry1.X5'/><Cell N='Y' V='0.1127852395423519' U='MM' F='Geometry1.Y5'/><Cell N='DirX' V='0'/><Cell N='DirY' V='0'/><Cell N='Type' V='0'/><Cell N='AutoGen' V='0'/><Cell N='Prompt' V='' F='No Formula'/></Row><Row IX='5'><Cell N='X' V='0.5905511811023606' U='MM' F='Geometry1.X6'/><Cell N='Y' V='0.3715627598917692' U='MM' F='Geometry1.Y6'/><Cell N='DirX' V='0'/><Cell N='DirY' V='0'/><Cell N='Type' V='0'/><Cell N='AutoGen' V='0'/><Cell N='Prompt' V='' F='No Formula'/></Row><Row IX='6'><Cell N='X' V='0.243433906126488' U='MM' F='Geometry1.X7'/><Cell N='Y' V='0.1127852395423569' U='MM' F='Geometry1.Y7'/><Cell N='DirX' V='0'/><Cell N='DirY' V='0'/><Cell N='Type' V='0'/><Cell N='AutoGen' V='0'/><Cell N='Prompt' V='' F='No Formula'/></Row><Row IX='7'><Cell N='X' V='0.3822808161168394' U='MM' F='Geometry1.X8'/><Cell N='Y' V='0.5228800373769518' U='MM' F='Geometry1.Y8'/><Cell N='DirX' V='0'/><Cell N='DirY' V='0'/><Cell N='Type' V='0'/><Cell N='AutoGen' V='0'/><Cell N='Prompt' V='' F='No Formula'/></Row><Row IX='8'><Cell N='X' V='0.02890363210916336' U='MM' F='Geometry1.X9'/><Cell N='Y' V='0.7730415321111958' U='MM' F='Geometry1.Y9'/><Cell N='DirX' V='0'/><Cell N='DirY' V='0'/><Cell N='Type' V='0'/><Cell N='AutoGen' V='0'/><Cell N='Prompt' V='' F='No Formula'/></Row><Row IX='9'><Cell N='X' V='0.4618330166919658' U='MM' F='Geometry1.X10'/><Cell N='Y' V='0.7677165354330727' U='MM' F='Geometry1.Y10'/><Cell N='DirX' V='0'/><Cell N='DirY' V='0'/><Cell N='Type' V='0'/><Cell N='AutoGen' V='0'/><Cell N='Prompt' V='' F='No Formula'/></Row></Section><Section N='Character'><Row IX='0'><Cell N='Size' V='0.1388888888888889' U='PT'/></Row></Section><Section N='Geometry' IX='0'><Cell N='NoFill' V='0'/><Cell N='NoLine' V='0'/><Cell N='NoShow' V='0'/><Cell N='NoSnap' V='0'/><Cell N='NoQuickDrag' V='0'/><Row T='MoveTo' IX='1'><Cell N='X' V='0.5905511811023622' U='MM' F='Width*0.5'/><Cell N='Y' V='1.181102362204724' U='MM' F='Height*1'/></Row><Row T='LineTo' IX='2'><Cell N='X' V='0.7192693455127611' U='MM' F='Controls.Row_1'/><Cell N='Y' V='0.7677165354330708' U='MM' F='Controls.Row_1.Y'/></Row><Row T='LineTo' IX='3'><Cell N='X' V='1.152198730095563' U='MM' F='Width*0.5+(Height*0.5)*SIN(User.CtrlAngle*2)*(Width/Height)'/><Cell N='Y' V='0.7730415321111878' U='MM' F='(Height*0.5)+(Height*0.5)*COS(User.CtrlAngle*2)'/></Row><Row T='LineTo' IX='4'><Cell N='X' V='0.798821546087884' U='MM' F='Width*0.5+User.ElbowDist*SIN(User.CtrlAngle*3)*(Width/Height)'/><Cell N='Y' V='0.5228800373769489' U='MM' F='(Height*0.5)+User.ElbowDist*COS(User.CtrlAngle*3)'/></Row><Row T='LineTo' IX='5'><Cell N='X' V='0.9376684560782294' U='MM' F='Width*0.5+(Height*0.5)*SIN(User.CtrlAngle*4)*(Width/Height)'/><Cell N='Y' V='0.1127852395423519' U='MM' F='(Height*0.5)+(Height*0.5)*COS(User.CtrlAngle*4)'/></Row><Row T='LineTo' IX='6'><Cell N='X' V='0.5905511811023606' U='MM' F='Width*0.5+User.ElbowDist*SIN(User.CtrlAngle*5)*(Width/Height)'/><Cell N='Y' V='0.3715627598917692' U='MM' F='(Height*0.5)+User.ElbowDist*COS(User.CtrlAngle*5)'/></Row><Row T='LineTo' IX='7'><Cell N='X' V='0.243433906126488' U='MM' F='Width*0.5+(Height*0.5)*SIN(User.CtrlAngle*6)*(Width/Height)'/><Cell N='Y' V='0.1127852395423569' U='MM' F='(Height*0.5)+(Height*0.5)*COS(User.CtrlAngle*6)'/></Row><Row T='LineTo' IX='8'><Cell N='X' V='0.3822808161168393' U='MM' F='Width*0.5+User.ElbowDist*SIN(User.CtrlAngle*7)*(Width/Height)'/><Cell N='Y' V='0.5228800373769518' U='MM' F='(Height*0.5)+User.ElbowDist*COS(User.CtrlAngle*7)'/></Row><Row T='LineTo' IX='9'><Cell N='X' V='0.02890363210916336' U='MM' F='Width*0.5+(Height*0.5)*SIN(User.CtrlAngle*8)*(Width/Height)'/><Cell N='Y' V='0.7730415321111958' U='MM' F='(Height*0.5)+(Height*0.5)*COS(User.CtrlAngle*8)'/></Row><Row T='LineTo' IX='10'><Cell N='X' V='0.4618330166919658' U='MM' F='Width*0.5+User.ElbowDist*SIN(User.CtrlAngle*9)*(Width/Height)'/><Cell N='Y' V='0.7677165354330727' U='MM' F='(Height*0.5)+User.ElbowDist*COS(User.CtrlAngle*9)'/></Row><Row T='LineTo' IX='11'><Cell N='X' V='0.5905511811023622' U='MM' F='Geometry1.X1'/><Cell N='Y' V='1.181102362204724' U='MM' F='Geometry1.Y1'/></Row></Section></Shape></Shapes></MasterContents>
