# Supplementary material for: Tantalum pentoxide: a new material platform for high-performance dielectric metasurface optics in the ultraviolet and visible region
Source: Light Sci Appl. 2024 Jan 22;13:23. doi: 10.1038/s41377-023-01330-z (PMC10800353; doi:10.1038/s41377-023-01330-z)
Supplement: Supplementary file 4 — Figure 3 [file 41377_2023_1330_MOESM4_ESM.zip › visio/pages/page1.xml]

<?xml version='1.0' encoding='utf-8' ?>
<PageContents xmlns='http://schemas.microsoft.com/office/visio/2012/main' xmlns:r='http://schemas.openxmlformats.org/officeDocument/2006/relationships' xml:space='preserve'><Shapes><Shape ID='457' Type='Group' LineStyle='3' FillStyle='3' TextStyle='3'><Cell N='PinX' V='4.149606299212589'/><Cell N='PinY' V='6.312448053368327'/><Cell N='Width' V='5.905511811023626'/><Cell N='Height' V='6.240157480314966'/><Cell N='LocPinX' V='2.952755905511813' F='Width*0.5'/><Cell N='LocPinY' V='3.120078740157483' F='Height*0.5'/><Cell N='Angle' V='0'/><Cell N='FlipX' V='0'/><Cell N='FlipY' V='0'/><Cell N='ResizeMode' V='0'/><Cell N='QuickStyleVariation' V='2'/></Shape><Shape ID='556' Type='Group' LineStyle='3' FillStyle='3' TextStyle='3'><Cell N='PinX' V='4.1496062992126'/><Cell N='PinY' V='6.312448053368327'/><Cell N='Width' V='5.905511811023628'/><Cell N='Height' V='6.240157480314966'/><Cell N='LocPinX' V='2.952755905511814' F='Width*0.5'/><Cell N='LocPinY' V='3.120078740157483' F='Height*0.5'/><Cell N='Angle' V='0'/><Cell N='FlipX' V='0'/><Cell N='FlipY' V='0'/><Cell N='ResizeMode' V='0'/><Cell N='QuickStyleVariation' V='2'/><Shapes><Shape ID='506' Type='Shape' LineStyle='3' FillStyle='3' TextStyle='3'><Cell N='PinX' V='1.413385826771658' F='(BeginX+EndX)/2'/><Cell N='PinY' V='2.161961395450576' F='(BeginY+EndY)/2'/><Cell N='Width' V='1.330708661417324' F='SQRT((EndX-BeginX)^2+(EndY-BeginY)^2)'/><Cell N='Height' V='0'/><Cell N='LocPinX' V='0.665354330708662' F='Width*0.5'/><Cell N='LocPinY' V='0' F='Height*0.5'/><Cell N='Angle' V='0' F='ATAN2(EndY-BeginY,EndX-BeginX)'/><Cell N='FlipX' V='0'/><Cell N='FlipY' V='0'/><Cell N='ResizeMode' V='0'/><Cell N='BeginX' V='0.7480314960629961' F='Sheet.556!Width*0.12666666666667'/><Cell N='BeginY' V='2.161961395450576' F='Sheet.556!Height*0.34645942867157'/><Cell N='EndX' V='2.07874015748032' F='Sheet.556!Width*0.352'/><Cell N='EndY' V='2.161961395450576' F='Sheet.556!Height*0.34645942867157'/><Cell N='TextBkgnd' V='#ffffff' F='THEMEGUARD(THEMEVAL("BackgroundColor")+1)'/><Cell N='QuickStyleLineMatrix' V='1'/><Cell N='QuickStyleFillMatrix' V='1'/><Cell N='QuickStyleEffectsMatrix' V='1'/><Cell N='QuickStyleFontMatrix' V='1'/><Cell N='LineWeight' V='0.01388888888888889'/><Cell N='EndArrowSize' V='0'/><Cell N='BeginArrow' V='4'/><Cell N='EndArrow' V='4'/><Cell N='BeginArrowSize' V='0'/><Cell N='LineColorTrans' V='0.1'/><Cell N='ShapeShdwShow' V='2'/><Cell N='LineGradientEnabled' V='0'/><Section N='Geometry' IX='0'><Cell N='NoFill' V='1'/><Cell N='NoLine' V='0'/><Cell N='NoShow' V='0'/><Cell N='NoSnap' V='0'/><Cell N='NoQuickDrag' V='0'/><Row T='MoveTo' IX='1'><Cell N='X' V='0' F='Width*0'/><Cell N='Y' V='0'/></Row><Row T='LineTo' IX='2'><Cell N='X' V='1.330708661417324' F='Width*1'/><Cell N='Y' V='0'/></Row></Section></Shape><Shape ID='554' Type='Foreign' LineStyle='2' FillStyle='2' TextStyle='2'><Cell N='PinX' V='1.391732283464575' F='Sheet.556!Width*0.23566666666667'/><Cell N='PinY' V='2.651987557097038' F='Sheet.556!Height*0.42498728044331'/><Cell N='Width' V='1.602362204724418' F='Sheet.556!Width*0.27133333333333'/><Cell N='Height' V='2.287664212140149' F='Sheet.556!Height*0.36660360245022'/><Cell N='LocPinX' V='0.8011811023622091' F='Width*0.5'/><Cell N='LocPinY' V='1.143832106070074' F='Height*0.5'/><Cell N='Angle' V='0'/><Cell N='FlipX' V='0'/><Cell N='FlipY' V='0'/><Cell N='ResizeMode' V='0'/><Cell N='ImgOffsetX' V='-1.165354330708667' F='ImgWidth*-0.29500079018069'/><Cell N='ImgOffsetY' V='0' F='ImgHeight*0'/><Cell N='ImgWidth' V='3.950343082114756' F='Width*2.4653246753247'/><Cell N='ImgHeight' V='2.287664212140149' F='Height*1'/><Cell N='ClippingPath' V='' E='#N/A'/><Cell N='TxtPinX' V='0.8011811023622091' F='Width*0.5'/><Cell N='TxtPinY' V='0' F='Height*0'/><Cell N='TxtWidth' V='1.602362204724418' F='Width*1'/><Cell N='TxtHeight' V='0' F='Height*0'/><Cell N='TxtLocPinX' V='0.8011811023622091' F='TxtWidth*0.5'/><Cell N='TxtLocPinY' V='0' F='TxtHeight*0.5'/><Cell N='TxtAngle' V='0'/><Cell N='VerticalAlign' V='0'/><Section N='Geometry' IX='0'><Cell N='NoFill' V='0'/><Cell N='NoLine' V='0'/><Cell N='NoShow' V='0'/><Cell N='NoSnap' V='0'/><Cell N='NoQuickDrag' V='0'/><Row T='RelMoveTo' IX='1'><Cell N='X' V='0'/><Cell N='Y' V='0'/></Row><Row T='RelLineTo' IX='2'><Cell N='X' V='1'/><Cell N='Y' V='0'/></Row><Row T='RelLineTo' IX='3'><Cell N='X' V='1'/><Cell N='Y' V='1'/></Row><Row T='RelLineTo' IX='4'><Cell N='X' V='0'/><Cell N='Y' V='1'/></Row><Row T='RelLineTo' IX='5'><Cell N='X' V='0'/><Cell N='Y' V='0'/></Row></Section><ForeignData ForeignType='EnhMetaFile' MappingMode='8' ExtentX='1056' ExtentY='613'><Rel r:id='rId1'/></ForeignData></Shape><Shape ID='461' Type='Group' LineStyle='3' FillStyle='3' TextStyle='3'><Cell N='PinX' V='4.429678477690294' F='Sheet.556!Width*0.75009222222222'/><Cell N='PinY' V='5.059324146981632' F='Sheet.556!Height*0.81076866456362'/><Cell N='Width' V='2.951666666666668' F='Sheet.556!Width*0.49981555555556'/><Cell N='Height' V='2.361666666666667' F='Sheet.556!Height*0.37846267087277'/><Cell N='LocPinX' V='1.475833333333334' F='Width*0.5'/><Cell N='LocPinY' V='1.180833333333334' F='Height*0.5'/><Cell N='Angle' V='0'/><Cell N='FlipX' V='0'/><Cell N='FlipY' V='0'/><Cell N='ResizeMode' V='0'/><Cell N='QuickStyleVariation' V='2'/><Cell N='ShapeShdwShow' V='2'/></Shape><Shape ID='462' Type='Group' LineStyle='3' FillStyle='3' TextStyle='3'><Cell N='PinX' V='4.429678477690291' F='Sheet.556!Width*0.75009222222222'/><Cell N='PinY' V='5.059189632545937' F='Sheet.556!Height*0.81074710830705'/><Cell N='Width' V='2.951666666666668' F='Sheet.556!Width*0.49981555555556'/><Cell N='Height' V='2.361666666666667' F='Sheet.556!Height*0.37846267087277'/><Cell N='LocPinX' V='1.475833333333334' F='Width*0.5'/><Cell N='LocPinY' V='1.180833333333334' F='Height*0.5'/><Cell N='Angle' V='0'/><Cell N='FlipX' V='0'/><Cell N='FlipY' V='0'/><Cell N='ResizeMode' V='0'/><Cell N='QuickStyleVariation' V='2'/><Cell N='ShapeShdwShow' V='2'/><Shapes><Shape ID='463' Type='Foreign' LineStyle='2' FillStyle='2' TextStyle='2'><Cell N='PinX' V='1.475833333333334' F='Sheet.462!Width*0.5'/><Cell N='PinY' V='1.180833333333334' F='Sheet.462!Height*0.5'/><Cell N='Width' V='2.951666666666667' F='Sheet.462!Width*1'/><Cell N='Height' V='2.361666666666667' F='Sheet.462!Height*1'/><Cell N='LocPinX' V='1.475833333333333' F='Width*0.5'/><Cell N='LocPinY' V='1.180833333333333' F='Height*0.5'/><Cell N='Angle' V='0'/><Cell N='FlipX' V='0'/><Cell N='FlipY' V='0'/><Cell N='ResizeMode' V='0'/><Cell N='ImgOffsetX' V='0' F='ImgWidth*0'/><Cell N='ImgOffsetY' V='0' F='ImgHeight*0'/><Cell N='ImgWidth' V='2.951666666666667' F='Width*1'/><Cell N='ImgHeight' V='2.361666666666667' F='Height*1'/><Cell N='ClippingPath' V='' E='#N/A'/><Cell N='TxtPinX' V='1.475833333333333' F='Width*0.5'/><Cell N='TxtPinY' V='0' F='Height*0'/><Cell N='TxtWidth' V='2.951666666666667' F='Width*1'/><Cell N='TxtHeight' V='0' F='Height*0'/><Cell N='TxtLocPinX' V='1.475833333333333' F='TxtWidth*0.5'/><Cell N='TxtLocPinY' V='0' F='TxtHeight*0.5'/><Cell N='TxtAngle' V='0'/><Cell N='VerticalAlign' V='0'/><Section N='Geometry' IX='0'><Cell N='NoFill' V='0'/><Cell N='NoLine' V='0'/><Cell N='NoShow' V='0'/><Cell N='NoSnap' V='0'/><Cell N='NoQuickDrag' V='0'/><Row T='RelMoveTo' IX='1'><Cell N='X' V='0'/><Cell N='Y' V='0'/></Row><Row T='RelLineTo' IX='2'><Cell N='X' V='1'/><Cell N='Y' V='0'/></Row><Row T='RelLineTo' IX='3'><Cell N='X' V='1'/><Cell N='Y' V='1'/></Row><Row T='RelLineTo' IX='4'><Cell N='X' V='0'/><Cell N='Y' V='1'/></Row><Row T='RelLineTo' IX='5'><Cell N='X' V='0'/><Cell N='Y' V='0'/></Row></Section><ForeignData ForeignType='Bitmap' CompressionType='TIFF'><Rel r:id='rId2'/></ForeignData></Shape><Shape ID='464' NameU='5-Point Star' Name='五角星' Type='Shape' Master='6'><Cell N='PinX' V='1.981194225721779' F='Sheet.462!Width*0.67121204711071'/><Cell N='PinY' V='0.6157381889763793' F='Sheet.462!Height*0.26072188665196'/><Cell N='Width' V='0.129921259842523' F='Sheet.462!Width*0.044016237100798'/><Cell N='Height' V='0.129921259842523' F='Sheet.462!Height*0.055012530631979'/><Cell N='LocPinX' V='0.0649606299212615' F='Inh'/><Cell N='LocPinY' V='0.0649606299212615' F='Inh'/><Cell N='FillForegnd' V='#ff0000' F='THEMEGUARD(RGB(255,0,0))'/><Cell N='FillBkgnd' V='#ff3c3c' F='THEMEGUARD(SHADE(FillForegnd,LUMDIFF(THEMEVAL("FillColor"),THEMEVAL("FillColor2"))))'/><Cell N='ShapeShdwShow' V='2'/><Cell N='LineGradientEnabled' V='0'/><Cell N='FillGradientEnabled' V='0'/><Cell N='LinePattern' V='0'/><Section N='User'><Row N='CtrlYOffset'><Cell N='Value' V='0.02165354330708709' U='DL' F='Inh'/></Row><Row N='CtrlXOffset'><Cell N='Value' V='0.01573222009460466' U='DL' F='Inh'/></Row><Row N='ElbowDist'><Cell N='Value' V='0.02676525148129527' U='DL' F='Inh'/></Row></Section><Section N='Control'><Row N='Row_1'><Cell N='X' V='0.08069285001586617' F='Inh'/><Cell N='Y' V='0.08661417322834859' F='BOUND(Height*0.66666666666667,0,FALSE,Height*0.5,Height)'/></Row></Section><Section N='Connection'><Row IX='0'><Cell N='X' V='0.0649606299212615' F='Inh'/><Cell N='Y' V='0.129921259842523' F='Inh'/></Row><Row IX='1'><Cell N='X' V='0.08069285001586617' F='Inh'/><Cell N='Y' V='0.08661417322834859' F='Inh'/></Row><Row IX='2'><Cell N='X' V='0.1267418603105152' F='Inh'/><Cell N='Y' V='0.08503456853223283' F='Inh'/></Row><Row IX='3'><Cell N='X' V='0.09041589675282585' F='Inh'/><Cell N='Y' V='0.05668971235482192' F='Inh'/></Row><Row IX='4'><Cell N='X' V='0.1031435301686079' F='Inh'/><Cell N='Y' V='0.01240637634965903' F='Inh'/></Row><Row IX='5'><Cell N='X' V='0.06496062992126132' F='Inh'/><Cell N='Y' V='0.03819537843996623' F='Inh'/></Row><Row IX='6'><Cell N='X' V='0.02677772967391437' F='Inh'/><Cell N='Y' V='0.01240637634965958' F='Inh'/></Row><Row IX='7'><Cell N='X' V='0.03950536308969704' F='Inh'/><Cell N='Y' V='0.05668971235482227' F='Inh'/></Row><Row IX='8'><Cell N='X' V='0.003179399532008048' F='Inh'/><Cell N='Y' V='0.08503456853223371' F='Inh'/></Row><Row IX='9'><Cell N='X' V='0.04922840982665716' F='Inh'/><Cell N='Y' V='0.08661417322834882' F='Inh'/></Row></Section><Section N='Character'><Row IX='0'><Cell N='Color' V='#ff0000' F='THEMEGUARD(RGB(255,0,0))'/></Row></Section><Section N='Geometry' IX='0'><Row T='MoveTo' IX='1'><Cell N='X' V='0.0649606299212615' F='Inh'/><Cell N='Y' V='0.129921259842523' F='Inh'/></Row><Row T='LineTo' IX='2'><Cell N='X' V='0.08069285001586617' F='Inh'/><Cell N='Y' V='0.08661417322834859' F='Inh'/></Row><Row T='LineTo' IX='3'><Cell N='X' V='0.1267418603105152' F='Inh'/><Cell N='Y' V='0.08503456853223283' F='Inh'/></Row><Row T='LineTo' IX='4'><Cell N='X' V='0.09041589675282585' F='Inh'/><Cell N='Y' V='0.05668971235482192' F='Inh'/></Row><Row T='LineTo' IX='5'><Cell N='X' V='0.1031435301686079' F='Inh'/><Cell N='Y' V='0.01240637634965903' F='Inh'/></Row><Row T='LineTo' IX='6'><Cell N='X' V='0.06496062992126132' F='Inh'/><Cell N='Y' V='0.03819537843996623' F='Inh'/></Row><Row T='LineTo' IX='7'><Cell N='X' V='0.02677772967391437' F='Inh'/><Cell N='Y' V='0.01240637634965958' F='Inh'/></Row><Row T='LineTo' IX='8'><Cell N='X' V='0.03950536308969704' F='Inh'/><Cell N='Y' V='0.05668971235482227' F='Inh'/></Row><Row T='LineTo' IX='9'><Cell N='X' V='0.003179399532008048' F='Inh'/><Cell N='Y' V='0.08503456853223371' F='Inh'/></Row><Row T='LineTo' IX='10'><Cell N='X' V='0.04922840982665716' F='Inh'/><Cell N='Y' V='0.08661417322834882' F='Inh'/></Row><Row T='LineTo' IX='11'><Cell N='X' V='0.0649606299212615' F='Inh'/><Cell N='Y' V='0.129921259842523' F='Inh'/></Row></Section></Shape><Shape ID='465' Type='Shape' LineStyle='1' FillStyle='1' TextStyle='3'><Cell N='PinX' V='1.981194225721779' F='Sheet.462!Width*0.67121204711071'/><Cell N='PinY' V='0.7810925196850403' F='Sheet.462!Height*0.33073783472902'/><Cell N='Width' V='0.6036417322834664' F='Sheet.462!Width*0.20450877434787'/><Cell N='Height' V='0.11023622047244' F='Sheet.462!Height*0.046677298718041'/><Cell N='LocPinX' V='0.3018208661417332' F='Width*0.5'/><Cell N='LocPinY' V='0.05511811023621997' F='Height*0.5'/><Cell N='Angle' V='0'/><Cell N='FlipX' V='0'/><Cell N='FlipY' V='0'/><Cell N='ResizeMode' V='0'/><Cell N='EventDblClick' V='0' F='OPENTEXTWIN()'/><Cell N='LeftMargin' V='0' U='PT'/><Cell N='RightMargin' V='0' U='PT'/><Cell N='TopMargin' V='0' U='PT'/><Cell N='BottomMargin' V='0' U='PT'/><Cell N='LineColor' V='#ffffff' F='THEMEGUARD(RGB(255,255,255))'/><Cell N='LinePattern' V='0'/><Cell N='FillPattern' V='0' F='THEMEGUARD(0)'/><Cell N='ShdwPattern' V='0' F='THEMEGUARD(0)'/><Cell N='ShapeShdwShow' V='2'/><Cell N='LineGradientEnabled' V='0'/><Cell N='FillGradientEnabled' V='0' F='THEMEGUARD(FALSE)'/><Cell N='QuickStyleVariation' V='3'/><Section N='Character'><Row IX='0'><Cell N='Font' V='Arial'/><Cell N='Color' V='#ff0000' F='THEMEGUARD(RGB(255,0,0))'/><Cell N='Style' V='0'/><Cell N='Size' V='0.125' U='PT'/><Cell N='AsianFont' V='Arial Unicode MS'/><Cell N='ComplexScriptFont' V='Arial'/></Row></Section><Section N='Geometry' IX='0'><Cell N='NoFill' V='0'/><Cell N='NoLine' V='0'/><Cell N='NoShow' V='0'/><Cell N='NoSnap' V='0'/><Cell N='NoQuickDrag' V='0'/><Row T='RelMoveTo' IX='1'><Cell N='X' V='0'/><Cell N='Y' V='0'/></Row><Row T='RelLineTo' IX='2'><Cell N='X' V='1'/><Cell N='Y' V='0'/></Row><Row T='RelLineTo' IX='3'><Cell N='X' V='1'/><Cell N='Y' V='1'/></Row><Row T='RelLineTo' IX='4'><Cell N='X' V='0'/><Cell N='Y' V='1'/></Row><Row T='RelLineTo' IX='5'><Cell N='X' V='0'/><Cell N='Y' V='0'/></Row></Section><Text><cp IX='0'/>(200,76)
</Text></Shape></Shapes></Shape><Shape ID='466' Type='Shape' LineStyle='1' FillStyle='1' TextStyle='3'><Cell N='PinX' V='0.0984251968503953' F='Sheet.556!Width*0.016666666666667'/><Cell N='PinY' V='3.771381403746979' F='Sheet.556!Height*0.60437279277712'/><Cell N='Width' V='0.1968503937007879' F='Sheet.556!Width*0.033333333333333'/><Cell N='Height' V='0.2131424978127758' F='Sheet.556!Height*0.034156589554855'/><Cell N='LocPinX' V='0.09842519685039397' F='Width*0.5'/><Cell N='LocPinY' V='0.1065712489063879' F='Height*0.5'/><Cell N='Angle' V='0'/><Cell N='FlipX' V='0'/><Cell N='FlipY' V='0'/><Cell N='ResizeMode' V='0'/><Cell N='EventDblClick' V='0' F='OPENTEXTWIN()'/><Cell N='LeftMargin' V='0' U='PT'/><Cell N='RightMargin' V='0' U='PT'/><Cell N='TopMargin' V='0' U='PT'/><Cell N='BottomMargin' V='0' U='PT'/><Cell N='LineColor' V='#ffffff' F='THEMEGUARD(RGB(255,255,255))'/><Cell N='LinePattern' V='0'/><Cell N='FillPattern' V='0' F='THEMEGUARD(0)'/><Cell N='ShdwPattern' V='0' F='THEMEGUARD(0)'/><Cell N='ShapeShdwShow' V='2'/><Cell N='LineGradientEnabled' V='0'/><Cell N='FillGradientEnabled' V='0' F='THEMEGUARD(FALSE)'/><Cell N='QuickStyleVariation' V='3'/><Section N='Character'><Row IX='0'><Cell N='Font' V='Arial'/><Cell N='Size' V='0.25'/><Cell N='AsianFont' V='Arial Unicode MS'/><Cell N='ComplexScriptFont' V='Arial'/></Row></Section><Section N='Geometry' IX='0'><Cell N='NoFill' V='0'/><Cell N='NoLine' V='0'/><Cell N='NoShow' V='0'/><Cell N='NoSnap' V='0'/><Cell N='NoQuickDrag' V='0'/><Row T='RelMoveTo' IX='1'><Cell N='X' V='0'/><Cell N='Y' V='0'/></Row><Row T='RelLineTo' IX='2'><Cell N='X' V='1'/><Cell N='Y' V='0'/></Row><Row T='RelLineTo' IX='3'><Cell N='X' V='1'/><Cell N='Y' V='1'/></Row><Row T='RelLineTo' IX='4'><Cell N='X' V='0'/><Cell N='Y' V='1'/></Row><Row T='RelLineTo' IX='5'><Cell N='X' V='0'/><Cell N='Y' V='0'/></Row></Section><Text><cp IX='0'/>c
</Text></Shape><Shape ID='467' Type='Shape' LineStyle='1' FillStyle='1' TextStyle='3'><Cell N='PinX' V='3.051181102362205' F='Sheet.556!Width*0.51666666666667'/><Cell N='PinY' V='3.771381403746979' F='Sheet.556!Height*0.60437279277712'/><Cell N='Width' V='0.1968503937007879' F='Sheet.556!Width*0.033333333333333'/><Cell N='Height' V='0.2131424978127758' F='Sheet.556!Height*0.034156589554855'/><Cell N='LocPinX' V='0.09842519685039397' F='Width*0.5'/><Cell N='LocPinY' V='0.1065712489063879' F='Height*0.5'/><Cell N='Angle' V='0'/><Cell N='FlipX' V='0'/><Cell N='FlipY' V='0'/><Cell N='ResizeMode' V='0'/><Cell N='EventDblClick' V='0' F='OPENTEXTWIN()'/><Cell N='LeftMargin' V='0' U='PT'/><Cell N='RightMargin' V='0' U='PT'/><Cell N='TopMargin' V='0' U='PT'/><Cell N='BottomMargin' V='0' U='PT'/><Cell N='LineColor' V='#ffffff' F='THEMEGUARD(RGB(255,255,255))'/><Cell N='LinePattern' V='0'/><Cell N='FillPattern' V='0' F='THEMEGUARD(0)'/><Cell N='ShdwPattern' V='0' F='THEMEGUARD(0)'/><Cell N='ShapeShdwShow' V='2'/><Cell N='LineGradientEnabled' V='0'/><Cell N='FillGradientEnabled' V='0' F='THEMEGUARD(FALSE)'/><Cell N='QuickStyleVariation' V='3'/><Section N='Character'><Row IX='0'><Cell N='Font' V='Arial'/><Cell N='Size' V='0.25'/><Cell N='AsianFont' V='Arial Unicode MS'/><Cell N='ComplexScriptFont' V='Arial'/></Row></Section><Section N='Geometry' IX='0'><Cell N='NoFill' V='0'/><Cell N='NoLine' V='0'/><Cell N='NoShow' V='0'/><Cell N='NoSnap' V='0'/><Cell N='NoQuickDrag' V='0'/><Row T='RelMoveTo' IX='1'><Cell N='X' V='0'/><Cell N='Y' V='0'/></Row><Row T='RelLineTo' IX='2'><Cell N='X' V='1'/><Cell N='Y' V='0'/></Row><Row T='RelLineTo' IX='3'><Cell N='X' V='1'/><Cell N='Y' V='1'/></Row><Row T='RelLineTo' IX='4'><Cell N='X' V='0'/><Cell N='Y' V='1'/></Row><Row T='RelLineTo' IX='5'><Cell N='X' V='0'/><Cell N='Y' V='0'/></Row></Section><Text><cp IX='0'/>d
</Text></Shape><Shape ID='468' Type='Shape' LineStyle='1' FillStyle='1' TextStyle='3'><Cell N='PinX' V='0.0984251968503953' F='Sheet.556!Width*0.016666666666667'/><Cell N='PinY' V='1.487916836817851' F='Sheet.556!Height*0.23844219340803'/><Cell N='Width' V='0.1968503937007879' F='Sheet.556!Width*0.033333333333333'/><Cell N='Height' V='0.2131424978127758' F='Sheet.556!Height*0.034156589554855'/><Cell N='LocPinX' V='0.09842519685039397' F='Width*0.5'/><Cell N='LocPinY' V='0.1065712489063879' F='Height*0.5'/><Cell N='Angle' V='0'/><Cell N='FlipX' V='0'/><Cell N='FlipY' V='0'/><Cell N='ResizeMode' V='0'/><Cell N='EventDblClick' V='0' F='OPENTEXTWIN()'/><Cell N='LeftMargin' V='0' U='PT'/><Cell N='RightMargin' V='0' U='PT'/><Cell N='TopMargin' V='0' U='PT'/><Cell N='BottomMargin' V='0' U='PT'/><Cell N='LineColor' V='#ffffff' F='THEMEGUARD(RGB(255,255,255))'/><Cell N='LinePattern' V='0'/><Cell N='FillPattern' V='0' F='THEMEGUARD(0)'/><Cell N='ShdwPattern' V='0' F='THEMEGUARD(0)'/><Cell N='ShapeShdwShow' V='2'/><Cell N='LineGradientEnabled' V='0'/><Cell N='FillGradientEnabled' V='0' F='THEMEGUARD(FALSE)'/><Cell N='QuickStyleVariation' V='3'/><Section N='Character'><Row IX='0'><Cell N='Font' V='Arial'/><Cell N='Size' V='0.25'/><Cell N='AsianFont' V='Arial Unicode MS'/><Cell N='ComplexScriptFont' V='Arial'/></Row></Section><Section N='Geometry' IX='0'><Cell N='NoFill' V='0'/><Cell N='NoLine' V='0'/><Cell N='NoShow' V='0'/><Cell N='NoSnap' V='0'/><Cell N='NoQuickDrag' V='0'/><Row T='RelMoveTo' IX='1'><Cell N='X' V='0'/><Cell N='Y' V='0'/></Row><Row T='RelLineTo' IX='2'><Cell N='X' V='1'/><Cell N='Y' V='0'/></Row><Row T='RelLineTo' IX='3'><Cell N='X' V='1'/><Cell N='Y' V='1'/></Row><Row T='RelLineTo' IX='4'><Cell N='X' V='0'/><Cell N='Y' V='1'/></Row><Row T='RelLineTo' IX='5'><Cell N='X' V='0'/><Cell N='Y' V='0'/></Row></Section><Text><cp IX='0'/>e
</Text></Shape><Shape ID='469' Type='Group' LineStyle='3' FillStyle='3' TextStyle='3'><Cell N='PinX' V='4.375936299851278' F='Sheet.556!Width*0.74099188010815'/><Cell N='PinY' V='2.722717763858851' F='Sheet.556!Height*0.43632196341965'/><Cell N='Width' V='2.531400158757658' F='Sheet.556!Width*0.42865042688296'/><Cell N='Height' V='1.784018204883043' F='Sheet.556!Height*0.28589313819577'/><Cell N='LocPinX' V='1.265700079378829' F='Width*0.5'/><Cell N='LocPinY' V='0.8920091024415213' F='Height*0.5'/><Cell N='Angle' V='0'/><Cell N='FlipX' V='0'/><Cell N='FlipY' V='0'/><Cell N='ResizeMode' V='0'/><Cell N='QuickStyleVariation' V='2'/><Cell N='ShapeShdwShow' V='2'/><Shapes><Shape ID='470' Type='Foreign' LineStyle='2' FillStyle='2' TextStyle='2'><Cell N='PinX' V='1.265700079378829' F='Sheet.469!Width*0.5'/><Cell N='PinY' V='0.8920091024415213' F='Sheet.469!Height*0.5'/><Cell N='Width' V='2.531400158757658' F='Sheet.469!Width*1'/><Cell N='Height' V='1.784018204883043' F='Sheet.469!Height*1'/><Cell N='LocPinX' V='1.265700079378829' F='Width*0.5'/><Cell N='LocPinY' V='0.8920091024415213' F='Height*0.5'/><Cell N='Angle' V='0'/><Cell N='FlipX' V='0'/><Cell N='FlipY' V='0'/><Cell N='ResizeMode' V='0'/><Cell N='ImgOffsetX' V='-0.09905478882096473' F='ImgWidth*-0.036734693877554'/><Cell N='ImgOffsetY' V='-0.1491556023520402' F='ImgHeight*-0.077155815888776'/><Cell N='ImgWidth' V='2.696491473459377' F='Width*1.0652173913044'/><Cell N='ImgHeight' V='1.933173807235161' F='Height*1.083606547256'/><Cell N='ClippingPath' V='' E='#N/A'/><Cell N='TxtPinX' V='1.265700079378829' F='Width*0.5'/><Cell N='TxtPinY' V='0' F='Height*0'/><Cell N='TxtWidth' V='2.531400158757658' F='Width*1'/><Cell N='TxtHeight' V='0' F='Height*0'/><Cell N='TxtLocPinX' V='1.265700079378829' F='TxtWidth*0.5'/><Cell N='TxtLocPinY' V='0' F='TxtHeight*0.5'/><Cell N='TxtAngle' V='0'/><Cell N='VerticalAlign' V='0'/><Section N='Geometry' IX='0'><Cell N='NoFill' V='0'/><Cell N='NoLine' V='0'/><Cell N='NoShow' V='0'/><Cell N='NoSnap' V='0'/><Cell N='NoQuickDrag' V='0'/><Row T='RelMoveTo' IX='1'><Cell N='X' V='0'/><Cell N='Y' V='0'/></Row><Row T='RelLineTo' IX='2'><Cell N='X' V='1'/><Cell N='Y' V='0'/></Row><Row T='RelLineTo' IX='3'><Cell N='X' V='1'/><Cell N='Y' V='1'/></Row><Row T='RelLineTo' IX='4'><Cell N='X' V='0'/><Cell N='Y' V='1'/></Row><Row T='RelLineTo' IX='5'><Cell N='X' V='0'/><Cell N='Y' V='0'/></Row></Section><ForeignData ForeignType='EnhMetaFile' MappingMode='8' ExtentX='383' ExtentY='274'><Rel r:id='rId4'/></ForeignData></Shape><Shape ID='471' Type='Group' LineStyle='3' FillStyle='3' TextStyle='3'><Cell N='PinX' V='2.280897018047248' F='Sheet.469!Width*0.90104166666666'/><Cell N='PinY' V='0.1299212598425189' F='Sheet.469!Height*0.07282507515165'/><Cell N='Width' V='0.5010062814207948' F='Sheet.469!Width*0.19791666666667'/><Cell N='Height' V='0.1450281340954923' F='Sheet.469!Height*0.081292967582133'/><Cell N='LocPinX' V='0.2505031407103974' F='Width*0.5'/><Cell N='LocPinY' V='0.07251406704774614' F='Height*0.5'/><Cell N='Angle' V='0'/><Cell N='FlipX' V='0'/><Cell N='FlipY' V='0'/><Cell N='ResizeMode' V='0'/><Cell N='QuickStyleVariation' V='2'/><Section N='Character'><Row IX='0'><Cell N='Color' V='#ffffff' F='THEMEGUARD(RGB(255,255,255))'/></Row></Section><Shapes><Shape ID='472' Type='Shape' LineStyle='3' FillStyle='3' TextStyle='3'><Cell N='PinX' V='0.2505031407103974' F='Sheet.471!Width*0.5'/><Cell N='PinY' V='0.01318437582686222' F='Sheet.471!Height*0.090909090909086'/><Cell N='Width' V='0.316425019844712' F='Sheet.471!Width*0.63157894736842'/><Cell N='Height' V='0.02755905511811023' F='Sheet.471!Height*0.19002557876091'/><Cell N='LocPinX' V='0.158212509922356' F='Width*0.5'/><Cell N='LocPinY' V='0.01377952755905512' F='Height*0.5'/><Cell N='Angle' V='0'/><Cell N='FlipX' V='0'/><Cell N='FlipY' V='0'/><Cell N='ResizeMode' V='0'/><Cell N='FillForegnd' V='#ffffff' F='THEMEGUARD(RGB(255,255,255))'/><Cell N='FillBkgnd' V='#ffffff' F='THEMEGUARD(SHADE(FillForegnd,LUMDIFF(THEMEVAL("FillColor"),THEMEVAL("FillColor2"))))'/><Cell N='ShapeShdwShow' V='2'/><Cell N='LineGradientEnabled' V='0'/><Cell N='FillGradientEnabled' V='0'/><Cell N='LineColor' V='#ffffff' F='THEMEGUARD(RGB(255,255,255))'/><Cell N='LinePattern' V='0'/><Section N='Character'><Row IX='0'><Cell N='Color' V='#ffffff' F='THEMEGUARD(RGB(255,255,255))'/></Row></Section><Section N='Geometry' IX='0'><Cell N='NoFill' V='0'/><Cell N='NoLine' V='0'/><Cell N='NoShow' V='0'/><Cell N='NoSnap' V='0'/><Cell N='NoQuickDrag' V='0'/><Row T='RelMoveTo' IX='1'><Cell N='X' V='0'/><Cell N='Y' V='0'/></Row><Row T='RelLineTo' IX='2'><Cell N='X' V='1'/><Cell N='Y' V='0'/></Row><Row T='RelLineTo' IX='3'><Cell N='X' V='1'/><Cell N='Y' V='1'/></Row><Row T='RelLineTo' IX='4'><Cell N='X' V='0'/><Cell N='Y' V='1'/></Row><Row T='RelLineTo' IX='5'><Cell N='X' V='0'/><Cell N='Y' V='0'/></Row></Section></Shape><Shape ID='473' Type='Shape' LineStyle='1' FillStyle='1' TextStyle='3'><Cell N='PinX' V='0.2505031407103974' F='Sheet.471!Width*0.5'/><Cell N='PinY' V='0.07503229590939295' F='Sheet.471!Height*0.51736372654418'/><Cell N='Width' V='0.3322462708369521' F='Sheet.471!Width*0.66315789473685'/><Cell N='Height' V='0.09745791887630108' F='Sheet.471!Height*0.67199319279755'/><Cell N='LocPinX' V='0.1661231354184761' F='Width*0.5'/><Cell N='LocPinY' V='0.04872895943815054' F='Height*0.5'/><Cell N='Angle' V='0'/><Cell N='FlipX' V='0'/><Cell N='FlipY' V='0'/><Cell N='ResizeMode' V='0'/><Cell N='EventDblClick' V='0' F='OPENTEXTWIN()'/><Cell N='LeftMargin' V='0' U='PT'/><Cell N='RightMargin' V='0' U='PT'/><Cell N='TopMargin' V='0' U='PT'/><Cell N='BottomMargin' V='0' U='PT'/><Cell N='LineColor' V='#ffffff' F='THEMEGUARD(RGB(255,255,255))'/><Cell N='LinePattern' V='0'/><Cell N='FillPattern' V='0' F='THEMEGUARD(0)'/><Cell N='ShdwPattern' V='0' F='THEMEGUARD(0)'/><Cell N='ShapeShdwShow' V='2'/><Cell N='LineGradientEnabled' V='0'/><Cell N='FillGradientEnabled' V='0' F='THEMEGUARD(FALSE)'/><Cell N='QuickStyleVariation' V='3'/><Section N='Character'><Row IX='0'><Cell N='Font' V='Arial'/><Cell N='Color' V='#ffffff' F='THEMEGUARD(RGB(255,255,255))'/><Cell N='Size' V='0.09722222222222221' U='PT'/><Cell N='AsianFont' V='Arial Unicode MS'/><Cell N='ComplexScriptFont' V='Arial'/></Row></Section><Section N='Geometry' IX='0'><Cell N='NoFill' V='0'/><Cell N='NoLine' V='0'/><Cell N='NoShow' V='0'/><Cell N='NoSnap' V='0'/><Cell N='NoQuickDrag' V='0'/><Row T='RelMoveTo' IX='1'><Cell N='X' V='0'/><Cell N='Y' V='0'/></Row><Row T='RelLineTo' IX='2'><Cell N='X' V='1'/><Cell N='Y' V='0'/></Row><Row T='RelLineTo' IX='3'><Cell N='X' V='1'/><Cell N='Y' V='1'/></Row><Row T='RelLineTo' IX='4'><Cell N='X' V='0'/><Cell N='Y' V='1'/></Row><Row T='RelLineTo' IX='5'><Cell N='X' V='0'/><Cell N='Y' V='0'/></Row></Section><Text><cp IX='0'/>500 nm
</Text></Shape></Shapes></Shape></Shapes></Shape><Shape ID='474' Type='Shape' LineStyle='1' FillStyle='1' TextStyle='3'><Cell N='PinX' V='0.09842519685039886' F='Sheet.556!Width*0.016666666666668'/><Cell N='PinY' V='6.133586231408577' F='Sheet.556!Height*0.98292170522257'/><Cell N='Width' V='0.1968503937007879' F='Sheet.556!Width*0.033333333333333'/><Cell N='Height' V='0.2131424978127758' F='Sheet.556!Height*0.034156589554855'/><Cell N='LocPinX' V='0.09842519685039397' F='Width*0.5'/><Cell N='LocPinY' V='0.1065712489063879' F='Height*0.5'/><Cell N='Angle' V='0'/><Cell N='FlipX' V='0'/><Cell N='FlipY' V='0'/><Cell N='ResizeMode' V='0'/><Cell N='EventDblClick' V='0' F='OPENTEXTWIN()'/><Cell N='LeftMargin' V='0' U='PT'/><Cell N='RightMargin' V='0' U='PT'/><Cell N='TopMargin' V='0' U='PT'/><Cell N='BottomMargin' V='0' U='PT'/><Cell N='LineColor' V='#ffffff' F='THEMEGUARD(RGB(255,255,255))'/><Cell N='LinePattern' V='0'/><Cell N='FillPattern' V='0' F='THEMEGUARD(0)'/><Cell N='ShdwPattern' V='0' F='THEMEGUARD(0)'/><Cell N='ShapeShdwShow' V='2'/><Cell N='LineGradientEnabled' V='0'/><Cell N='FillGradientEnabled' V='0' F='THEMEGUARD(FALSE)'/><Cell N='QuickStyleVariation' V='3'/><Section N='Character'><Row IX='0'><Cell N='Font' V='Arial'/><Cell N='Size' V='0.25'/><Cell N='AsianFont' V='Arial Unicode MS'/><Cell N='ComplexScriptFont' V='Arial'/></Row></Section><Section N='Geometry' IX='0'><Cell N='NoFill' V='0'/><Cell N='NoLine' V='0'/><Cell N='NoShow' V='0'/><Cell N='NoSnap' V='0'/><Cell N='NoQuickDrag' V='0'/><Row T='RelMoveTo' IX='1'><Cell N='X' V='0'/><Cell N='Y' V='0'/></Row><Row T='RelLineTo' IX='2'><Cell N='X' V='1'/><Cell N='Y' V='0'/></Row><Row T='RelLineTo' IX='3'><Cell N='X' V='1'/><Cell N='Y' V='1'/></Row><Row T='RelLineTo' IX='4'><Cell N='X' V='0'/><Cell N='Y' V='1'/></Row><Row T='RelLineTo' IX='5'><Cell N='X' V='0'/><Cell N='Y' V='0'/></Row></Section><Text><cp IX='0'/>a
</Text></Shape><Shape ID='475' Type='Shape' LineStyle='1' FillStyle='1' TextStyle='3'><Cell N='PinX' V='3.052270341207357' F='Sheet.556!Width*0.51685111111111'/><Cell N='PinY' V='6.133586231408579' F='Sheet.556!Height*0.98292170522257'/><Cell N='Width' V='0.1968503937007879' F='Sheet.556!Width*0.033333333333333'/><Cell N='Height' V='0.2131424978127758' F='Sheet.556!Height*0.034156589554855'/><Cell N='LocPinX' V='0.09842519685039397' F='Width*0.5'/><Cell N='LocPinY' V='0.1065712489063879' F='Height*0.5'/><Cell N='Angle' V='0'/><Cell N='FlipX' V='0'/><Cell N='FlipY' V='0'/><Cell N='ResizeMode' V='0'/><Cell N='EventDblClick' V='0' F='OPENTEXTWIN()'/><Cell N='LeftMargin' V='0' U='PT'/><Cell N='RightMargin' V='0' U='PT'/><Cell N='TopMargin' V='0' U='PT'/><Cell N='BottomMargin' V='0' U='PT'/><Cell N='LineColor' V='#ffffff' F='THEMEGUARD(RGB(255,255,255))'/><Cell N='LinePattern' V='0'/><Cell N='FillPattern' V='0' F='THEMEGUARD(0)'/><Cell N='ShdwPattern' V='0' F='THEMEGUARD(0)'/><Cell N='ShapeShdwShow' V='2'/><Cell N='LineGradientEnabled' V='0'/><Cell N='FillGradientEnabled' V='0' F='THEMEGUARD(FALSE)'/><Cell N='QuickStyleVariation' V='3'/><Section N='Character'><Row IX='0'><Cell N='Font' V='Arial'/><Cell N='Size' V='0.25'/><Cell N='AsianFont' V='Arial Unicode MS'/><Cell N='ComplexScriptFont' V='Arial'/></Row></Section><Section N='Geometry' IX='0'><Cell N='NoFill' V='0'/><Cell N='NoLine' V='0'/><Cell N='NoShow' V='0'/><Cell N='NoSnap' V='0'/><Cell N='NoQuickDrag' V='0'/><Row T='RelMoveTo' IX='1'><Cell N='X' V='0'/><Cell N='Y' V='0'/></Row><Row T='RelLineTo' IX='2'><Cell N='X' V='1'/><Cell N='Y' V='0'/></Row><Row T='RelLineTo' IX='3'><Cell N='X' V='1'/><Cell N='Y' V='1'/></Row><Row T='RelLineTo' IX='4'><Cell N='X' V='0'/><Cell N='Y' V='1'/></Row><Row T='RelLineTo' IX='5'><Cell N='X' V='0'/><Cell N='Y' V='0'/></Row></Section><Text><cp IX='0'/>b
</Text></Shape><Shape ID='476' Type='Group' LineStyle='3' FillStyle='3' TextStyle='3'><Cell N='PinX' V='2.415354330708669' F='Sheet.556!Width*0.409'/><Cell N='PinY' V='5.58351625032237' F='Sheet.556!Height*0.89477168932611'/><Cell N='Width' V='0.8779527559055129' F='Sheet.556!Width*0.14866666666667'/><Cell N='Height' V='0.8852256212414974' F='Sheet.556!Height*0.14185950018633'/><Cell N='LocPinX' V='0.4389763779527565' F='Width*0.5'/><Cell N='LocPinY' V='0.4426128106207488' F='Height*0.5'/><Cell N='Angle' V='0'/><Cell N='FlipX' V='0'/><Cell N='FlipY' V='0'/><Cell N='ResizeMode' V='0'/><Cell N='QuickStyleVariation' V='2'/><Cell N='ShapeShdwShow' V='2'/><Shapes><Shape ID='477' Type='Foreign' LineStyle='2' FillStyle='2' TextStyle='2'><Cell N='PinX' V='0.5039370078740104' F='Sheet.476!Width*0.57399103139013'/><Cell N='PinY' V='0.511811023622049' F='Sheet.476!Height*0.57817014254993'/><Cell N='Width' V='0.7480314960630001' F='Sheet.476!Width*0.85201793721974'/><Cell N='Height' V='0.7468291952388967' F='Sheet.476!Height*0.84365971490014'/><Cell N='LocPinX' V='0.3740157480315001' F='Width*0.5'/><Cell N='LocPinY' V='0.3734145976194483' F='Height*0.5'/><Cell N='Angle' V='0'/><Cell N='FlipX' V='0'/><Cell N='FlipY' V='0'/><Cell N='ResizeMode' V='0'/><Cell N='ImgOffsetX' V='0' F='ImgWidth*0'/><Cell N='ImgOffsetY' V='0' F='ImgHeight*0'/><Cell N='ImgWidth' V='0.7480314960630001' F='Width*1'/><Cell N='ImgHeight' V='0.7468291952388967' F='Height*1'/><Cell N='ClippingPath' V='' E='#N/A'/><Cell N='TxtPinX' V='0.3740157480315001' F='Width*0.5'/><Cell N='TxtPinY' V='0' F='Height*0'/><Cell N='TxtWidth' V='0.7480314960630001' F='Width*1'/><Cell N='TxtHeight' V='0' F='Height*0'/><Cell N='TxtLocPinX' V='0.3740157480315001' F='TxtWidth*0.5'/><Cell N='TxtLocPinY' V='0' F='TxtHeight*0.5'/><Cell N='TxtAngle' V='0'/><Cell N='VerticalAlign' V='0'/><Cell N='ShapeShdwShow' V='2'/><Section N='Geometry' IX='0'><Cell N='NoFill' V='0'/><Cell N='NoLine' V='0'/><Cell N='NoShow' V='0'/><Cell N='NoSnap' V='0'/><Cell N='NoQuickDrag' V='0'/><Row T='RelMoveTo' IX='1'><Cell N='X' V='0'/><Cell N='Y' V='0'/></Row><Row T='RelLineTo' IX='2'><Cell N='X' V='1'/><Cell N='Y' V='0'/></Row><Row T='RelLineTo' IX='3'><Cell N='X' V='1'/><Cell N='Y' V='1'/></Row><Row T='RelLineTo' IX='4'><Cell N='X' V='0'/><Cell N='Y' V='1'/></Row><Row T='RelLineTo' IX='5'><Cell N='X' V='0'/><Cell N='Y' V='0'/></Row></Section><ForeignData ForeignType='EnhMetaFile' MappingMode='8' ExtentX='136' ExtentY='135'><Rel r:id='rId5'/></ForeignData></Shape><Shape ID='478' Type='Shape' LineStyle='3' FillStyle='3' TextStyle='3'><Cell N='PinX' V='0.6614173228346401' F='(BeginX+EndX)/2'/><Cell N='PinY' V='0.5124121740340959' F='(BeginY+EndY)/2'/><Cell N='Width' V='0.3149606299212597' F='SQRT((EndX-BeginX)^2+(EndY-BeginY)^2)'/><Cell N='Height' V='0'/><Cell N='LocPinX' V='0.1574803149606299' F='Width*0.5'/><Cell N='LocPinY' V='0' F='Height*0.5'/><Cell N='Angle' V='0' F='ATAN2(EndY-BeginY,EndX-BeginX)'/><Cell N='FlipX' V='0'/><Cell N='FlipY' V='0'/><Cell N='ResizeMode' V='0'/><Cell N='BeginX' V='0.5039370078740102' F='Sheet.476!Width*0.57399103139013'/><Cell N='BeginY' V='0.5124121740340959' F='Sheet.476!Height*0.57884923542481'/><Cell N='EndX' V='0.8188976377952699' F='Sheet.476!Width*0.93273542600896'/><Cell N='EndY' V='0.5124121740340959' F='Sheet.476!Height*0.57884923542481'/><Cell N='TextBkgnd' V='#ffffff' F='THEMEGUARD(THEMEVAL("BackgroundColor")+1)'/><Cell N='QuickStyleLineMatrix' V='1'/><Cell N='QuickStyleFillMatrix' V='1'/><Cell N='QuickStyleEffectsMatrix' V='1'/><Cell N='QuickStyleFontMatrix' V='1'/><Cell N='LineWeight' V='0.006944444444444444'/><Cell N='LinePattern' V='9'/><Cell N='EndArrowSize' V='0'/><Cell N='BeginArrowSize' V='0'/><Cell N='ShapeShdwShow' V='2'/><Section N='Geometry' IX='0'><Cell N='NoFill' V='1'/><Cell N='NoLine' V='0'/><Cell N='NoShow' V='0'/><Cell N='NoSnap' V='0'/><Cell N='NoQuickDrag' V='0'/><Row T='MoveTo' IX='1'><Cell N='X' V='0' F='Width*0'/><Cell N='Y' V='0'/></Row><Row T='LineTo' IX='2'><Cell N='X' V='0.3149606299212597' F='Width*1'/><Cell N='Y' V='0'/></Row></Section></Shape><Shape ID='479' Type='Shape' LineStyle='3' FillStyle='3' TextStyle='3'><Cell N='PinX' V='0.6528375709605168' F='(BeginX+EndX)/2'/><Cell N='PinY' V='0.5636827495391601' F='(BeginY+EndY)/2'/><Cell N='Width' V='0.3149606299212599' F='SQRT((EndX-BeginX)^2+(EndY-BeginY)^2)'/><Cell N='Height' V='0'/><Cell N='LocPinX' V='0.15748031496063' F='Width*0.5'/><Cell N='LocPinY' V='0' F='Height*0.5'/><Cell N='Angle' V='0.3316125578789236' F='ATAN2(EndY-BeginY,EndX-BeginX)'/><Cell N='FlipX' V='0'/><Cell N='FlipY' V='0'/><Cell N='ResizeMode' V='0'/><Cell N='BeginX' V='0.5039370078740102' F='Sheet.476!Width*0.57399103139013'/><Cell N='BeginY' V='0.5124121740340959' F='Sheet.476!Height*0.57884923542481'/><Cell N='EndX' V='0.8017381340470233' F='Sheet.476!Width*0.91319052039437'/><Cell N='EndY' V='0.6149533250442243' F='Sheet.476!Height*0.69468541159233'/><Cell N='TextBkgnd' V='#ffffff' F='THEMEGUARD(THEMEVAL("BackgroundColor")+1)'/><Cell N='QuickStyleLineMatrix' V='1'/><Cell N='QuickStyleFillMatrix' V='1'/><Cell N='QuickStyleEffectsMatrix' V='1'/><Cell N='QuickStyleFontMatrix' V='1'/><Cell N='LineWeight' V='0.006944444444444444'/><Cell N='LinePattern' V='9'/><Cell N='EndArrowSize' V='0'/><Cell N='BeginArrowSize' V='0'/><Cell N='ShapeShdwShow' V='2'/><Section N='Geometry' IX='0'><Cell N='NoFill' V='1'/><Cell N='NoLine' V='0'/><Cell N='NoShow' V='0'/><Cell N='NoSnap' V='0'/><Cell N='NoQuickDrag' V='0'/><Row T='MoveTo' IX='1'><Cell N='X' V='0' F='Width*0'/><Cell N='Y' V='0'/></Row><Row T='LineTo' IX='2'><Cell N='X' V='0.3149606299212599' F='Width*1'/><Cell N='Y' V='0'/></Row></Section></Shape><Shape ID='480' Type='Shape' LineStyle='3' FillStyle='3' TextStyle='3'><Cell N='PinX' V='0.7281234534319259' F='(BeginX+EndX)/2'/><Cell N='PinY' V='0.5482593317596889' F='(BeginY+EndY)/2'/><Cell N='Width' V='0.07848802885063481' F='SQRT((EndX-BeginX)^2+(EndY-BeginY)^2)'/><Cell N='Height' V='0.01267998687951061'/><Cell N='LocPinX' V='0.03924401442531741' F='Width*0.5'/><Cell N='LocPinY' V='0' F='Height*0'/><Cell N='Angle' V='-1.151664690489741' F='ATAN2(EndY-BeginY,EndX-BeginX)'/><Cell N='FlipX' V='0'/><Cell N='FlipY' V='0'/><Cell N='ResizeMode' V='0'/><Cell N='BeginX' V='0.7121524186748793' F='Sheet.476!Width*0.8111511853965'/><Cell N='BeginY' V='0.5841064894852845' F='Sheet.476!Height*0.65983911385901'/><Cell N='EndX' V='0.7440944881889724' F='Sheet.476!Width*0.84753363228699'/><Cell N='EndY' V='0.5124121740340932' F='Sheet.476!Height*0.57884923542481'/><Cell N='TextBkgnd' V='#ffffff' F='THEMEGUARD(THEMEVAL("BackgroundColor")+1)'/><Cell N='QuickStyleLineMatrix' V='1'/><Cell N='QuickStyleFillMatrix' V='1'/><Cell N='QuickStyleEffectsMatrix' V='1'/><Cell N='QuickStyleFontMatrix' V='1'/><Cell N='LineWeight' V='0.01041666666666667'/><Cell N='LinePattern' V='1'/><Cell N='ShapeShdwShow' V='2'/><Section N='Geometry' IX='0'><Cell N='NoFill' V='1'/><Cell N='NoLine' V='0'/><Cell N='NoShow' V='0'/><Cell N='NoSnap' V='0'/><Cell N='NoQuickDrag' V='0'/><Row T='MoveTo' IX='1'><Cell N='X' V='0' F='Width*0'/><Cell N='Y' V='0' F='Height*0'/></Row><Row T='EllipticalArcTo' IX='2'><Cell N='X' V='0.07848802885063481' F='Width*1'/><Cell N='Y' V='0' F='Height*0'/><Cell N='A' V='0.02837313139426331' U='DL' F='Width*0.36149629197923'/><Cell N='B' V='0.01267998687951061' U='DL' F='Height*1'/><Cell N='C' V='-0.4468313009913536' U='DA' F='_ELLIPSE_THETA(1.1516646904897,0.44553141086674,0.082348095843289,0.012679986879511,Width,Height)'/><Cell N='D' V='2.175750256293583' F='_ELLIPSE_ECC(1.1516646904897,0.44553141086674,0.082348095843289,0.012679986879511,Width,Height,Geometry1.C2)'/></Row></Section></Shape><Shape ID='481' Type='Shape' LineStyle='1' FillStyle='1' TextStyle='3'><Cell N='PinX' V='0.825492125984252' F='Sheet.476!Width*0.9402466367713'/><Cell N='PinY' V='0.5636827493481613' F='Sheet.476!Height*0.63676732329281'/><Cell N='Width' V='0.1049212598425178' F='Sheet.476!Width*0.1195067264574'/><Cell N='Height' V='0.11023622047244' F='Sheet.476!Height*0.12452895377998'/><Cell N='LocPinX' V='0.05246062992125888' F='Width*0.5'/><Cell N='LocPinY' V='0.05511811023621997' F='Height*0.5'/><Cell N='Angle' V='0'/><Cell N='FlipX' V='0'/><Cell N='FlipY' V='0'/><Cell N='ResizeMode' V='0'/><Cell N='EventDblClick' V='0' F='OPENTEXTWIN()'/><Cell N='LeftMargin' V='0' U='PT'/><Cell N='RightMargin' V='0' U='PT'/><Cell N='TopMargin' V='0' U='PT'/><Cell N='BottomMargin' V='0' U='PT'/><Cell N='LineColor' V='#ffffff' F='THEMEGUARD(RGB(255,255,255))'/><Cell N='LinePattern' V='0'/><Cell N='FillPattern' V='0' F='THEMEGUARD(0)'/><Cell N='ShdwPattern' V='0' F='THEMEGUARD(0)'/><Cell N='ShapeShdwShow' V='2'/><Cell N='LineGradientEnabled' V='0'/><Cell N='FillGradientEnabled' V='0' F='THEMEGUARD(FALSE)'/><Cell N='QuickStyleVariation' V='3'/><Section N='Character'><Row IX='0'><Cell N='Font' V='Arial'/><Cell N='Color' V='#000000' F='THEMEGUARD(RGB(0,0,0))'/><Cell N='Style' V='34'/><Cell N='Size' V='0.09722222222222221' U='PT'/><Cell N='AsianFont' V='0'/><Cell N='ComplexScriptFont' V='Arial'/></Row><Row IX='1'><Cell N='Font' V='Arial'/><Cell N='Color' V='#000000' F='THEMEGUARD(RGB(0,0,0))'/><Cell N='Style' V='34'/><Cell N='Case' V='0'/><Cell N='Pos' V='0'/><Cell N='FontScale' V='1'/><Cell N='Size' V='0.09722222222222221' U='PT'/><Cell N='DblUnderline' V='0'/><Cell N='Overline' V='0'/><Cell N='Strikethru' V='0'/><Cell N='DoubleStrikethrough' V='0'/><Cell N='Letterspace' V='0'/><Cell N='ColorTrans' V='0'/><Cell N='AsianFont' V='Arial Unicode MS'/><Cell N='ComplexScriptFont' V='Arial'/><Cell N='ComplexScriptSize' V='-1'/><Cell N='LangID' V='zh-CN'/></Row></Section><Section N='Geometry' IX='0'><Cell N='NoFill' V='0'/><Cell N='NoLine' V='0'/><Cell N='NoShow' V='0'/><Cell N='NoSnap' V='0'/><Cell N='NoQuickDrag' V='0'/><Row T='RelMoveTo' IX='1'><Cell N='X' V='0'/><Cell N='Y' V='0'/></Row><Row T='RelLineTo' IX='2'><Cell N='X' V='1'/><Cell N='Y' V='0'/></Row><Row T='RelLineTo' IX='3'><Cell N='X' V='1'/><Cell N='Y' V='1'/></Row><Row T='RelLineTo' IX='4'><Cell N='X' V='0'/><Cell N='Y' V='1'/></Row><Row T='RelLineTo' IX='5'><Cell N='X' V='0'/><Cell N='Y' V='0'/></Row></Section><Text><cp IX='0'/>θ<cp IX='1'/> 
</Text></Shape><Shape ID='482' Type='Shape' LineStyle='1' FillStyle='1' TextStyle='3'><Cell N='PinX' V='0.6023622047244066' F='Sheet.476!Width*0.68609865470852'/><Cell N='PinY' V='0.2716535433070861' F='Sheet.476!Height*0.30687492181496'/><Cell N='Width' V='0.1968503937007879' F='Sheet.476!Width*0.22421524663677'/><Cell N='Height' V='0.11023622047244' F='Sheet.476!Height*0.12452895377998'/><Cell N='LocPinX' V='0.09842519685039397' F='Width*0.5'/><Cell N='LocPinY' V='0.05511811023621997' F='Height*0.5'/><Cell N='Angle' V='0'/><Cell N='FlipX' V='0'/><Cell N='FlipY' V='0'/><Cell N='ResizeMode' V='0'/><Cell N='EventDblClick' V='0' F='OPENTEXTWIN()'/><Cell N='LeftMargin' V='0' U='PT'/><Cell N='RightMargin' V='0' U='PT'/><Cell N='TopMargin' V='0' U='PT'/><Cell N='BottomMargin' V='0' U='PT'/><Cell N='LineColor' V='#ffffff' F='THEMEGUARD(RGB(255,255,255))'/><Cell N='LinePattern' V='0'/><Cell N='FillPattern' V='0' F='THEMEGUARD(0)'/><Cell N='ShdwPattern' V='0' F='THEMEGUARD(0)'/><Cell N='ShapeShdwShow' V='2'/><Cell N='LineGradientEnabled' V='0'/><Cell N='FillGradientEnabled' V='0' F='THEMEGUARD(FALSE)'/><Cell N='QuickStyleVariation' V='3'/><Section N='Character'><Row IX='0'><Cell N='Font' V='Arial'/><Cell N='Color' V='#000000' F='THEMEGUARD(RGB(0,0,0))'/><Cell N='Style' V='34'/><Cell N='Size' V='0.1111111111111111' U='PT'/><Cell N='AsianFont' V='Arial Unicode MS'/><Cell N='ComplexScriptFont' V='Arial'/></Row><Row IX='1'><Cell N='Font' V='Arial'/><Cell N='Color' V='#000000' F='THEMEGUARD(RGB(0,0,0))'/><Cell N='Style' V='34'/><Cell N='Case' V='0'/><Cell N='Pos' V='2'/><Cell N='FontScale' V='1'/><Cell N='Size' V='0.1111111111111111' U='PT'/><Cell N='DblUnderline' V='0'/><Cell N='Overline' V='0'/><Cell N='Strikethru' V='0'/><Cell N='DoubleStrikethrough' V='0'/><Cell N='Letterspace' V='0'/><Cell N='ColorTrans' V='0'/><Cell N='AsianFont' V='Arial Unicode MS'/><Cell N='ComplexScriptFont' V='Arial'/><Cell N='ComplexScriptSize' V='-1'/><Cell N='LangID' V='zh-CN'/></Row><Row IX='2'><Cell N='Font' V='Arial'/><Cell N='Color' V='#000000' F='THEMEGUARD(RGB(0,0,0))'/><Cell N='Style' V='34'/><Cell N='Case' V='0'/><Cell N='Pos' V='0'/><Cell N='FontScale' V='1'/><Cell N='Size' V='0.1111111111111111' U='PT'/><Cell N='DblUnderline' V='0'/><Cell N='Overline' V='0'/><Cell N='Strikethru' V='0'/><Cell N='DoubleStrikethrough' V='0'/><Cell N='Letterspace' V='0'/><Cell N='ColorTrans' V='0'/><Cell N='AsianFont' V='Arial Unicode MS'/><Cell N='ComplexScriptFont' V='Arial'/><Cell N='ComplexScriptSize' V='-1'/><Cell N='LangID' V='zh-CN'/></Row></Section><Section N='Geometry' IX='0'><Cell N='NoFill' V='0'/><Cell N='NoLine' V='0'/><Cell N='NoShow' V='0'/><Cell N='NoSnap' V='0'/><Cell N='NoQuickDrag' V='0'/><Row T='RelMoveTo' IX='1'><Cell N='X' V='0'/><Cell N='Y' V='0'/></Row><Row T='RelLineTo' IX='2'><Cell N='X' V='1'/><Cell N='Y' V='0'/></Row><Row T='RelLineTo' IX='3'><Cell N='X' V='1'/><Cell N='Y' V='1'/></Row><Row T='RelLineTo' IX='4'><Cell N='X' V='0'/><Cell N='Y' V='1'/></Row><Row T='RelLineTo' IX='5'><Cell N='X' V='0'/><Cell N='Y' V='0'/></Row></Section><Text><cp IX='0'/>D<cp IX='1'/>1<cp IX='2'/>
</Text></Shape><Shape ID='483' Type='Shape' LineStyle='3' FillStyle='3' TextStyle='3'><Cell N='PinX' V='0.5615555141942119' F='(BeginX+EndX)/2'/><Cell N='PinY' V='0.3460875925005658' F='(BeginY+EndY)/2'/><Cell N='Width' V='0.4330708661417328' F='SQRT((EndX-BeginX)^2+(EndY-BeginY)^2)'/><Cell N='Height' V='0'/><Cell N='LocPinX' V='0.2165354330708664' F='Width*0.5'/><Cell N='LocPinY' V='0' F='Height*0.5'/><Cell N='Angle' V='0.3316125578789262' F='ATAN2(EndY-BeginY,EndX-BeginX)'/><Cell N='FlipX' V='0'/><Cell N='FlipY' V='0'/><Cell N='ResizeMode' V='0'/><Cell N='BeginX' V='0.3568172399502654' F='Sheet.476!Width*0.40641963653528'/><Cell N='BeginY' V='0.2755905511811019' F='Sheet.476!Height*0.31132238444996'/><Cell N='EndX' V='0.7662937884381584' F='Sheet.476!Width*0.87281893391611'/><Cell N='EndY' V='0.4165846338200296' F='Sheet.476!Height*0.4705971266803'/><Cell N='TextBkgnd' V='#ffffff' F='THEMEGUARD(THEMEVAL("BackgroundColor")+1)'/><Cell N='QuickStyleLineMatrix' V='1'/><Cell N='QuickStyleFillMatrix' V='1'/><Cell N='QuickStyleEffectsMatrix' V='1'/><Cell N='QuickStyleFontMatrix' V='1'/><Cell N='LineWeight' V='0.01041666666666667'/><Cell N='EndArrowSize' V='0'/><Cell N='BeginArrow' V='4'/><Cell N='EndArrow' V='4'/><Cell N='BeginArrowSize' V='0'/><Cell N='ShapeShdwShow' V='2'/><Section N='Geometry' IX='0'><Cell N='NoFill' V='1'/><Cell N='NoLine' V='0'/><Cell N='NoShow' V='0'/><Cell N='NoSnap' V='0'/><Cell N='NoQuickDrag' V='0'/><Row T='MoveTo' IX='1'><Cell N='X' V='0' F='Width*0'/><Cell N='Y' V='0'/></Row><Row T='LineTo' IX='2'><Cell N='X' V='0.4330708661417328' F='Width*1'/><Cell N='Y' V='0'/></Row></Section></Shape><Shape ID='484' Type='Group' LineStyle='3' FillStyle='3' TextStyle='3'><Cell N='PinX' V='0.2374999999999981' F='Sheet.476!Width*0.27051569506726'/><Cell N='PinY' V='0.2716535433070861' F='Sheet.476!Height*0.30687492181496'/><Cell N='Width' V='0.4749999999999975' F='Sheet.476!Width*0.54103139013453'/><Cell N='Height' V='0.5433070866141723' F='Sheet.476!Height*0.61374984362992'/><Cell N='LocPinX' V='0.2374999999999987' F='Width*0.5'/><Cell N='LocPinY' V='0.2716535433070861' F='Height*0.5'/><Cell N='Angle' V='0'/><Cell N='FlipX' V='0'/><Cell N='FlipY' V='0'/><Cell N='ResizeMode' V='0'/><Cell N='QuickStyleVariation' V='2'/><Cell N='ShapeShdwShow' V='2'/><Shapes><Shape ID='485' Type='Shape' LineStyle='3' FillStyle='3' TextStyle='3'><Cell N='PinX' V='0.2086614173228354' F='(BeginX+EndX)/2'/><Cell N='PinY' V='0.05511811023622038' F='(BeginY+EndY)/2'/><Cell N='Width' V='0.3149606299212597' F='SQRT((EndX-BeginX)^2+(EndY-BeginY)^2)'/><Cell N='Height' V='0'/><Cell N='LocPinX' V='0.1574803149606299' F='Width*0.5'/><Cell N='LocPinY' V='0' F='Height*0.5'/><Cell N='Angle' V='0' F='ATAN2(EndY-BeginY,EndX-BeginX)'/><Cell N='FlipX' V='0'/><Cell N='FlipY' V='0'/><Cell N='ResizeMode' V='0'/><Cell N='BeginX' V='0.05118110236220552' F='Sheet.484!Width*0.10774968918359'/><Cell N='BeginY' V='0.05511811023622038' F='Sheet.484!Height*0.10144927536232'/><Cell N='EndX' V='0.3661417322834653' F='Sheet.484!Width*0.77082469954414'/><Cell N='EndY' V='0.05511811023622038' F='Sheet.484!Height*0.10144927536232'/><Cell N='TextBkgnd' V='#ffffff' F='THEMEGUARD(THEMEVAL("BackgroundColor")+1)'/><Cell N='QuickStyleLineMatrix' V='1'/><Cell N='QuickStyleFillMatrix' V='1'/><Cell N='QuickStyleEffectsMatrix' V='1'/><Cell N='QuickStyleFontMatrix' V='1'/><Cell N='LineWeight' V='0.01736111111111111'/><Cell N='EndArrowSize' V='0'/><Cell N='EndArrow' V='5'/><Cell N='BeginArrowSize' V='1'/><Section N='Geometry' IX='0'><Cell N='NoFill' V='1'/><Cell N='NoLine' V='0'/><Cell N='NoShow' V='0'/><Cell N='NoSnap' V='0'/><Cell N='NoQuickDrag' V='0'/><Row T='MoveTo' IX='1'><Cell N='X' V='0' F='Width*0'/><Cell N='Y' V='0'/></Row><Row T='LineTo' IX='2'><Cell N='X' V='0.3149606299212597' F='Width*1'/><Cell N='Y' V='0'/></Row></Section></Shape><Shape ID='486' Type='Shape' LineStyle='3' FillStyle='3' TextStyle='3'><Cell N='PinX' V='0.05118110236220486' F='(BeginX+EndX)/2'/><Cell N='PinY' V='0.2322834645669287' F='(BeginY+EndY)/2'/><Cell N='Width' V='0.3543307086614167' F='SQRT((EndX-BeginX)^2+(EndY-BeginY)^2)'/><Cell N='Height' V='0'/><Cell N='LocPinX' V='0.1771653543307084' F='Width*0.5'/><Cell N='LocPinY' V='0' F='Height*0.5'/><Cell N='Angle' V='1.5707963267949' F='ATAN2(EndY-BeginY,EndX-BeginX)'/><Cell N='FlipX' V='0'/><Cell N='FlipY' V='0'/><Cell N='ResizeMode' V='0'/><Cell N='BeginX' V='0.05118110236220552' F='Sheet.484!Width*0.10774968918359'/><Cell N='BeginY' V='0.05511811023622038' F='Sheet.484!Height*0.10144927536232'/><Cell N='EndX' V='0.05118110236220419' F='Sheet.484!Width*0.10774968918359'/><Cell N='EndY' V='0.4094488188976371' F='Sheet.484!Height*0.7536231884058'/><Cell N='TextBkgnd' V='#ffffff' F='THEMEGUARD(THEMEVAL("BackgroundColor")+1)'/><Cell N='QuickStyleLineMatrix' V='1'/><Cell N='QuickStyleFillMatrix' V='1'/><Cell N='QuickStyleEffectsMatrix' V='1'/><Cell N='QuickStyleFontMatrix' V='1'/><Cell N='LineWeight' V='0.01736111111111111'/><Cell N='EndArrowSize' V='0'/><Cell N='EndArrow' V='5'/><Cell N='BeginArrowSize' V='1'/><Section N='Geometry' IX='0'><Cell N='NoFill' V='1'/><Cell N='NoLine' V='0'/><Cell N='NoShow' V='0'/><Cell N='NoSnap' V='0'/><Cell N='NoQuickDrag' V='0'/><Row T='MoveTo' IX='1'><Cell N='X' V='0' F='Width*0'/><Cell N='Y' V='0'/></Row><Row T='LineTo' IX='2'><Cell N='X' V='0.3543307086614167' F='Width*1'/><Cell N='Y' V='0'/></Row></Section></Shape><Shape ID='487' Type='Shape' LineStyle='1' FillStyle='1' TextStyle='3'><Cell N='PinX' V='0.4225393700787385' F='Sheet.484!Width*0.88955656858682'/><Cell N='PinY' V='0.05511811023622126' F='Sheet.484!Height*0.10144927536232'/><Cell N='Width' V='0.1049212598425178' F='Sheet.484!Width*0.22088686282635'/><Cell N='Height' V='0.1102362204724399' F='Sheet.484!Height*0.20289855072464'/><Cell N='LocPinX' V='0.05246062992125888' F='Width*0.5'/><Cell N='LocPinY' V='0.05511811023621997' F='Height*0.5'/><Cell N='Angle' V='0'/><Cell N='FlipX' V='0'/><Cell N='FlipY' V='0'/><Cell N='ResizeMode' V='0'/><Cell N='EventDblClick' V='0' F='OPENTEXTWIN()'/><Cell N='LeftMargin' V='0' U='PT'/><Cell N='RightMargin' V='0' U='PT'/><Cell N='TopMargin' V='0' U='PT'/><Cell N='BottomMargin' V='0' U='PT'/><Cell N='LineColor' V='#ffffff' F='THEMEGUARD(RGB(255,255,255))'/><Cell N='LinePattern' V='0'/><Cell N='FillPattern' V='0' F='THEMEGUARD(0)'/><Cell N='ShdwPattern' V='0' F='THEMEGUARD(0)'/><Cell N='ShapeShdwShow' V='2'/><Cell N='LineGradientEnabled' V='0'/><Cell N='FillGradientEnabled' V='0' F='THEMEGUARD(FALSE)'/><Cell N='QuickStyleVariation' V='3'/><Section N='Character'><Row IX='0'><Cell N='Font' V='Arial'/><Cell N='Color' V='#000000' F='THEMEGUARD(RGB(0,0,0))'/><Cell N='Style' V='0'/><Cell N='Size' V='0.125' U='PT'/><Cell N='AsianFont' V='Arial Unicode MS'/><Cell N='ComplexScriptFont' V='Arial'/></Row></Section><Section N='Geometry' IX='0'><Cell N='NoFill' V='0'/><Cell N='NoLine' V='0'/><Cell N='NoShow' V='0'/><Cell N='NoSnap' V='0'/><Cell N='NoQuickDrag' V='0'/><Row T='RelMoveTo' IX='1'><Cell N='X' V='0'/><Cell N='Y' V='0'/></Row><Row T='RelLineTo' IX='2'><Cell N='X' V='1'/><Cell N='Y' V='0'/></Row><Row T='RelLineTo' IX='3'><Cell N='X' V='1'/><Cell N='Y' V='1'/></Row><Row T='RelLineTo' IX='4'><Cell N='X' V='0'/><Cell N='Y' V='1'/></Row><Row T='RelLineTo' IX='5'><Cell N='X' V='0'/><Cell N='Y' V='0'/></Row></Section><Text><cp IX='0'/>x
</Text></Shape><Shape ID='488' Type='Shape' LineStyle='1' FillStyle='1' TextStyle='3'><Cell N='PinX' V='0.05246062992125888' F='Sheet.484!Width*0.11044343141318'/><Cell N='PinY' V='0.4881889763779528' F='Sheet.484!Height*0.89855072463768'/><Cell N='Width' V='0.1049212598425178' F='Sheet.484!Width*0.22088686282635'/><Cell N='Height' V='0.1102362204724399' F='Sheet.484!Height*0.20289855072464'/><Cell N='LocPinX' V='0.05246062992125888' F='Width*0.5'/><Cell N='LocPinY' V='0.05511811023621997' F='Height*0.5'/><Cell N='Angle' V='0'/><Cell N='FlipX' V='0'/><Cell N='FlipY' V='0'/><Cell N='ResizeMode' V='0'/><Cell N='EventDblClick' V='0' F='OPENTEXTWIN()'/><Cell N='LeftMargin' V='0' U='PT'/><Cell N='RightMargin' V='0' U='PT'/><Cell N='TopMargin' V='0' U='PT'/><Cell N='BottomMargin' V='0' U='PT'/><Cell N='LineColor' V='#ffffff' F='THEMEGUARD(RGB(255,255,255))'/><Cell N='LinePattern' V='0'/><Cell N='FillPattern' V='0' F='THEMEGUARD(0)'/><Cell N='ShdwPattern' V='0' F='THEMEGUARD(0)'/><Cell N='ShapeShdwShow' V='2'/><Cell N='LineGradientEnabled' V='0'/><Cell N='FillGradientEnabled' V='0' F='THEMEGUARD(FALSE)'/><Cell N='QuickStyleVariation' V='3'/><Section N='Character'><Row IX='0'><Cell N='Font' V='Arial'/><Cell N='Color' V='#000000' F='THEMEGUARD(RGB(0,0,0))'/><Cell N='Style' V='0'/><Cell N='Size' V='0.125' U='PT'/><Cell N='AsianFont' V='Arial Unicode MS'/><Cell N='ComplexScriptFont' V='Arial'/></Row></Section><Section N='Geometry' IX='0'><Cell N='NoFill' V='0'/><Cell N='NoLine' V='0'/><Cell N='NoShow' V='0'/><Cell N='NoSnap' V='0'/><Cell N='NoQuickDrag' V='0'/><Row T='RelMoveTo' IX='1'><Cell N='X' V='0'/><Cell N='Y' V='0'/></Row><Row T='RelLineTo' IX='2'><Cell N='X' V='1'/><Cell N='Y' V='0'/></Row><Row T='RelLineTo' IX='3'><Cell N='X' V='1'/><Cell N='Y' V='1'/></Row><Row T='RelLineTo' IX='4'><Cell N='X' V='0'/><Cell N='Y' V='1'/></Row><Row T='RelLineTo' IX='5'><Cell N='X' V='0'/><Cell N='Y' V='0'/></Row></Section><Text><cp IX='0'/>y
</Text></Shape></Shapes></Shape><Shape ID='489' Type='Shape' LineStyle='1' FillStyle='1' TextStyle='3'><Cell N='PinX' V='0.1950412697241273' F='Sheet.476!Width*0.22215463008936'/><Cell N='PinY' V='0.6110650642353903' F='Sheet.476!Height*0.69029301634807'/><Cell N='Width' V='0.1696100985033766' F='Sheet.476!Width*0.19318818394555'/><Cell N='Height' V='0.11023622047244' F='Sheet.476!Height*0.12452895377998'/><Cell N='LocPinX' V='0.0848050492516883' F='Width*0.5'/><Cell N='LocPinY' V='0.05511811023621997' F='Height*0.5'/><Cell N='Angle' V='0'/><Cell N='FlipX' V='0'/><Cell N='FlipY' V='0'/><Cell N='ResizeMode' V='0'/><Cell N='EventDblClick' V='0' F='OPENTEXTWIN()'/><Cell N='LeftMargin' V='0' U='PT'/><Cell N='RightMargin' V='0' U='PT'/><Cell N='TopMargin' V='0' U='PT'/><Cell N='BottomMargin' V='0' U='PT'/><Cell N='LineColor' V='#ffffff' F='THEMEGUARD(RGB(255,255,255))'/><Cell N='LinePattern' V='0'/><Cell N='FillPattern' V='0' F='THEMEGUARD(0)'/><Cell N='ShdwPattern' V='0' F='THEMEGUARD(0)'/><Cell N='ShapeShdwShow' V='2'/><Cell N='LineGradientEnabled' V='0'/><Cell N='FillGradientEnabled' V='0' F='THEMEGUARD(FALSE)'/><Cell N='QuickStyleVariation' V='3'/><Section N='Character'><Row IX='0'><Cell N='Font' V='Arial'/><Cell N='Color' V='#000000' F='THEMEGUARD(RGB(0,0,0))'/><Cell N='Style' V='34'/><Cell N='Size' V='0.1111111111111111' U='PT'/><Cell N='AsianFont' V='Arial Unicode MS'/><Cell N='ComplexScriptFont' V='Arial'/></Row><Row IX='1'><Cell N='Font' V='Arial'/><Cell N='Color' V='#000000' F='THEMEGUARD(RGB(0,0,0))'/><Cell N='Style' V='34'/><Cell N='Case' V='0'/><Cell N='Pos' V='2'/><Cell N='FontScale' V='1'/><Cell N='Size' V='0.1111111111111111' U='PT'/><Cell N='DblUnderline' V='0'/><Cell N='Overline' V='0'/><Cell N='Strikethru' V='0'/><Cell N='DoubleStrikethrough' V='0'/><Cell N='Letterspace' V='0'/><Cell N='ColorTrans' V='0'/><Cell N='AsianFont' V='Arial Unicode MS'/><Cell N='ComplexScriptFont' V='Arial'/><Cell N='ComplexScriptSize' V='-1'/><Cell N='LangID' V='zh-CN'/></Row><Row IX='2'><Cell N='Font' V='Arial'/><Cell N='Color' V='#000000' F='THEMEGUARD(RGB(0,0,0))'/><Cell N='Style' V='34'/><Cell N='Case' V='0'/><Cell N='Pos' V='0'/><Cell N='FontScale' V='1'/><Cell N='Size' V='0.1111111111111111' U='PT'/><Cell N='DblUnderline' V='0'/><Cell N='Overline' V='0'/><Cell N='Strikethru' V='0'/><Cell N='DoubleStrikethrough' V='0'/><Cell N='Letterspace' V='0'/><Cell N='ColorTrans' V='0'/><Cell N='AsianFont' V='Arial Unicode MS'/><Cell N='ComplexScriptFont' V='Arial'/><Cell N='ComplexScriptSize' V='-1'/><Cell N='LangID' V='zh-CN'/></Row></Section><Section N='Geometry' IX='0'><Cell N='NoFill' V='0'/><Cell N='NoLine' V='0'/><Cell N='NoShow' V='0'/><Cell N='NoSnap' V='0'/><Cell N='NoQuickDrag' V='0'/><Row T='RelMoveTo' IX='1'><Cell N='X' V='0'/><Cell N='Y' V='0'/></Row><Row T='RelLineTo' IX='2'><Cell N='X' V='1'/><Cell N='Y' V='0'/></Row><Row T='RelLineTo' IX='3'><Cell N='X' V='1'/><Cell N='Y' V='1'/></Row><Row T='RelLineTo' IX='4'><Cell N='X' V='0'/><Cell N='Y' V='1'/></Row><Row T='RelLineTo' IX='5'><Cell N='X' V='0'/><Cell N='Y' V='0'/></Row></Section><Text><cp IX='0'/>D<cp IX='1'/>2<cp IX='2'/>
</Text></Shape><Shape ID='490' Type='Shape' LineStyle='3' FillStyle='3' TextStyle='3'><Cell N='PinX' V='0.2503187599206997' F='(BeginX+EndX)/2'/><Cell N='PinY' V='0.4270912307433532' F='(BeginY+EndY)/2'/><Cell N='Width' V='0.2559055118110245' F='SQRT((EndX-BeginX)^2+(EndY-BeginY)^2)'/><Cell N='Height' V='0'/><Cell N='LocPinX' V='0.1279527559055123' F='Width*0.5'/><Cell N='LocPinY' V='0' F='Height*0.5'/><Cell N='Angle' V='1.902408884673819' F='ATAN2(EndY-BeginY,EndX-BeginX)'/><Cell N='FlipX' V='0'/><Cell N='FlipY' V='0'/><Cell N='ResizeMode' V='0'/><Cell N='BeginX' V='0.2919761025185625' F='Sheet.476!Width*0.33256470869827'/><Cell N='BeginY' V='0.3061095232355662' F='Sheet.476!Height*0.34579830936915'/><Cell N='EndX' V='0.2086614173228334' F='Sheet.476!Width*0.23766816143498'/><Cell N='EndY' V='0.5480729382511402' F='Sheet.476!Height*0.61913361418808'/><Cell N='TextBkgnd' V='#ffffff' F='THEMEGUARD(THEMEVAL("BackgroundColor")+1)'/><Cell N='QuickStyleLineMatrix' V='1'/><Cell N='QuickStyleFillMatrix' V='1'/><Cell N='QuickStyleEffectsMatrix' V='1'/><Cell N='QuickStyleFontMatrix' V='1'/><Cell N='LineWeight' V='0.01041666666666667'/><Cell N='EndArrowSize' V='0'/><Cell N='BeginArrow' V='4'/><Cell N='EndArrow' V='4'/><Cell N='BeginArrowSize' V='0'/><Cell N='ShapeShdwShow' V='2'/><Section N='Geometry' IX='0'><Cell N='NoFill' V='1'/><Cell N='NoLine' V='0'/><Cell N='NoShow' V='0'/><Cell N='NoSnap' V='0'/><Cell N='NoQuickDrag' V='0'/><Row T='MoveTo' IX='1'><Cell N='X' V='0' F='Width*0'/><Cell N='Y' V='0'/></Row><Row T='LineTo' IX='2'><Cell N='X' V='0.2559055118110245' F='Width*1'/><Cell N='Y' V='0'/></Row></Section></Shape></Shapes></Shape><Shape ID='491' Type='Group' LineStyle='3' FillStyle='3' TextStyle='3'><Cell N='PinX' V='1.158521225996688' F='Sheet.556!Width*0.19617626093544'/><Cell N='PinY' V='4.828048435861286' F='Sheet.556!Height*0.7737061846743'/><Cell N='Width' V='1.989406642338466' F='Sheet.556!Width*0.33687285810265'/><Cell N='Height' V='1.741735505831808' F='Sheet.556!Height*0.27911723563488'/><Cell N='LocPinX' V='0.9947033211692329' F='Width*0.5'/><Cell N='LocPinY' V='0.8708677529159039' F='Height*0.5'/><Cell N='Angle' V='0'/><Cell N='FlipX' V='0'/><Cell N='FlipY' V='0'/><Cell N='ResizeMode' V='0'/><Cell N='QuickStyleVariation' V='2'/><Cell N='ShapeShdwShow' V='2'/><Shapes><Shape ID='492' Type='Foreign' LineStyle='2' FillStyle='2' TextStyle='2'><Cell N='PinX' V='1.095968012177911' F='Sheet.491!Width*0.55090195682148'/><Cell N='PinY' V='0.8708677529159039' F='Sheet.491!Height*0.5'/><Cell N='Width' V='1.786877260321107' F='Sheet.491!Width*0.89819608635704'/><Cell N='Height' V='1.741735505831807' F='Sheet.491!Height*1'/><Cell N='LocPinX' V='0.8934386301605536' F='Width*0.5'/><Cell N='LocPinY' V='0.8708677529159037' F='Height*0.5'/><Cell N='Angle' V='0'/><Cell N='FlipX' V='0'/><Cell N='FlipY' V='0'/><Cell N='ResizeMode' V='0'/><Cell N='ImgOffsetX' V='0' F='ImgWidth*0'/><Cell N='ImgOffsetY' V='0' F='ImgHeight*0'/><Cell N='ImgWidth' V='1.786877260321107' F='Width*1'/><Cell N='ImgHeight' V='1.741735505831807' F='Height*1'/><Cell N='ClippingPath' V='' E='#N/A'/><Cell N='TxtPinX' V='0.8934386301605536' F='Width*0.5'/><Cell N='TxtPinY' V='0' F='Height*0'/><Cell N='TxtWidth' V='1.786877260321107' F='Width*1'/><Cell N='TxtHeight' V='0' F='Height*0'/><Cell N='TxtLocPinX' V='0.8934386301605536' F='TxtWidth*0.5'/><Cell N='TxtLocPinY' V='0' F='TxtHeight*0.5'/><Cell N='TxtAngle' V='0'/><Cell N='VerticalAlign' V='0'/><Cell N='ShapeShdwShow' V='2'/><Section N='Geometry' IX='0'><Cell N='NoFill' V='0'/><Cell N='NoLine' V='0'/><Cell N='NoShow' V='0'/><Cell N='NoSnap' V='0'/><Cell N='NoQuickDrag' V='0'/><Row T='RelMoveTo' IX='1'><Cell N='X' V='0'/><Cell N='Y' V='0'/></Row><Row T='RelLineTo' IX='2'><Cell N='X' V='1'/><Cell N='Y' V='0'/></Row><Row T='RelLineTo' IX='3'><Cell N='X' V='1'/><Cell N='Y' V='1'/></Row><Row T='RelLineTo' IX='4'><Cell N='X' V='0'/><Cell N='Y' V='1'/></Row><Row T='RelLineTo' IX='5'><Cell N='X' V='0'/><Cell N='Y' V='0'/></Row></Section><ForeignData ForeignType='EnhMetaFile' MappingMode='8' ExtentX='336' ExtentY='328'><Rel r:id='rId6'/></ForeignData></Shape><Shape ID='493' Type='Group' LineStyle='3' FillStyle='3' TextStyle='3'><Cell N='PinX' V='0.1578168382296017' F='Sheet.491!Width*0.079328597216351'/><Cell N='PinY' V='0.7675097835690319' F='Sheet.491!Height*0.44065805686294'/><Cell N='Width' V='0.315633676459202' F='Sheet.491!Width*0.1586571944327'/><Cell N='Height' V='0.5297555376108541' F='Sheet.491!Height*0.30415383727155'/><Cell N='LocPinX' V='0.157816838229601' F='Width*0.5'/><Cell N='LocPinY' V='0.2648777688054271' F='Height*0.5'/><Cell N='Angle' V='0'/><Cell N='FlipX' V='0'/><Cell N='FlipY' V='0'/><Cell N='ResizeMode' V='0'/><Cell N='QuickStyleVariation' V='2'/><Cell N='ShapeShdwShow' V='2'/><Shapes><Shape ID='494' Type='Shape' LineStyle='3' FillStyle='3' TextStyle='3'><Cell N='PinX' V='0.1399568582268924' F='(BeginX+EndX)/2'/><Cell N='PinY' V='0.2165179542960138' F='(BeginY+EndY)/2'/><Cell N='Width' V='0.2367622514461885' F='SQRT((EndX-BeginX)^2+(EndY-BeginY)^2)'/><Cell N='Height' V='0'/><Cell N='LocPinX' V='0.1183811257230942' F='Width*0.5'/><Cell N='LocPinY' V='0' F='Height*0.5'/><Cell N='Angle' V='0.4712388980384727' F='ATAN2(EndY-BeginY,EndX-BeginX)'/><Cell N='FlipX' V='0'/><Cell N='FlipY' V='0'/><Cell N='ResizeMode' V='0'/><Cell N='BeginX' V='0.03447850286685218' F='Sheet.493!Width*0.10923581809658'/><Cell N='BeginY' V='0.1627740478692557' F='Sheet.493!Height*0.3072625698324'/><Cell N='EndX' V='0.2454352135869325' F='Sheet.493!Width*0.77759514238227'/><Cell N='EndY' V='0.2702618607227718' F='Sheet.493!Height*0.5101633518389'/><Cell N='TextBkgnd' V='#ffffff' F='THEMEGUARD(THEMEVAL("BackgroundColor")+1)'/><Cell N='QuickStyleLineMatrix' V='1'/><Cell N='QuickStyleFillMatrix' V='1'/><Cell N='QuickStyleEffectsMatrix' V='1'/><Cell N='QuickStyleFontMatrix' V='1'/><Cell N='LineWeight' V='0.01736111111111111'/><Cell N='EndArrowSize' V='0'/><Cell N='EndArrow' V='5'/><Cell N='BeginArrowSize' V='1'/><Cell N='ShapeShdwShow' V='2'/><Section N='Geometry' IX='0'><Cell N='NoFill' V='1'/><Cell N='NoLine' V='0'/><Cell N='NoShow' V='0'/><Cell N='NoSnap' V='0'/><Cell N='NoQuickDrag' V='0'/><Row T='MoveTo' IX='1'><Cell N='X' V='0' F='Width*0'/><Cell N='Y' V='0'/></Row><Row T='LineTo' IX='2'><Cell N='X' V='0.2367622514461885' F='Width*1'/><Cell N='Y' V='0'/></Row></Section></Shape><Shape ID='495' Type='Shape' LineStyle='3' FillStyle='3' TextStyle='3'><Cell N='PinX' V='0.0344785028668506' F='(BeginX+EndX)/2'/><Cell N='PinY' V='0.2959528143077371' F='(BeginY+EndY)/2'/><Cell N='Width' V='0.2663575328769628' F='SQRT((EndX-BeginX)^2+(EndY-BeginY)^2)'/><Cell N='Height' V='0'/><Cell N='LocPinX' V='0.1331787664384814' F='Width*0.5'/><Cell N='LocPinY' V='0' F='Height*0.5'/><Cell N='Angle' V='1.570796326794909' F='ATAN2(EndY-BeginY,EndX-BeginX)'/><Cell N='FlipX' V='0'/><Cell N='FlipY' V='0'/><Cell N='ResizeMode' V='0'/><Cell N='BeginX' V='0.03447850286685218' F='Sheet.493!Width*0.10923581809658'/><Cell N='BeginY' V='0.1627740478692557' F='Sheet.493!Height*0.3072625698324'/><Cell N='EndX' V='0.03447850286684902' F='Sheet.493!Width*0.10923581809657'/><Cell N='EndY' V='0.4291315807462185' F='Sheet.493!Height*0.81005586592178'/><Cell N='TextBkgnd' V='#ffffff' F='THEMEGUARD(THEMEVAL("BackgroundColor")+1)'/><Cell N='QuickStyleLineMatrix' V='1'/><Cell N='QuickStyleFillMatrix' V='1'/><Cell N='QuickStyleEffectsMatrix' V='1'/><Cell N='QuickStyleFontMatrix' V='1'/><Cell N='LineWeight' V='0.01736111111111111'/><Cell N='EndArrowSize' V='0'/><Cell N='EndArrow' V='5'/><Cell N='BeginArrowSize' V='1'/><Cell N='ShapeShdwShow' V='2'/><Section N='Geometry' IX='0'><Cell N='NoFill' V='1'/><Cell N='NoLine' V='0'/><Cell N='NoShow' V='0'/><Cell N='NoSnap' V='0'/><Cell N='NoQuickDrag' V='0'/><Row T='MoveTo' IX='1'><Cell N='X' V='0' F='Width*0'/><Cell N='Y' V='0'/></Row><Row T='LineTo' IX='2'><Cell N='X' V='0.2663575328769628' F='Width*1'/><Cell N='Y' V='0'/></Row></Section></Shape><Shape ID='496' Type='Shape' LineStyle='1' FillStyle='1' TextStyle='3'><Cell N='PinX' V='0.2761979639526978' F='Sheet.493!Width*0.87505860290671'/><Cell N='PinY' V='0.04143339400308394' F='Sheet.493!Height*0.078212290502794'/><Cell N='Width' V='0.0788714250130115' F='Sheet.493!Width*0.24988279418659'/><Cell N='Height' V='0.08286678800616364' F='Sheet.493!Height*0.15642458100558'/><Cell N='LocPinX' V='0.03943571250650575' F='Width*0.5'/><Cell N='LocPinY' V='0.04143339400308182' F='Height*0.5'/><Cell N='Angle' V='0'/><Cell N='FlipX' V='0'/><Cell N='FlipY' V='0'/><Cell N='ResizeMode' V='0'/><Cell N='EventDblClick' V='0' F='OPENTEXTWIN()'/><Cell N='LeftMargin' V='0' U='PT'/><Cell N='RightMargin' V='0' U='PT'/><Cell N='TopMargin' V='0' U='PT'/><Cell N='BottomMargin' V='0' U='PT'/><Cell N='LineColor' V='#ffffff' F='THEMEGUARD(RGB(255,255,255))'/><Cell N='LinePattern' V='0'/><Cell N='FillPattern' V='0' F='THEMEGUARD(0)'/><Cell N='ShdwPattern' V='0' F='THEMEGUARD(0)'/><Cell N='ShapeShdwShow' V='2'/><Cell N='LineGradientEnabled' V='0'/><Cell N='FillGradientEnabled' V='0' F='THEMEGUARD(FALSE)'/><Cell N='QuickStyleVariation' V='3'/><Section N='Character'><Row IX='0'><Cell N='Font' V='Arial'/><Cell N='Color' V='#000000' F='THEMEGUARD(RGB(0,0,0))'/><Cell N='Style' V='0'/><Cell N='Size' V='0.125' U='PT'/><Cell N='AsianFont' V='Arial Unicode MS'/><Cell N='ComplexScriptFont' V='Arial'/></Row></Section><Section N='Geometry' IX='0'><Cell N='NoFill' V='0'/><Cell N='NoLine' V='0'/><Cell N='NoShow' V='0'/><Cell N='NoSnap' V='0'/><Cell N='NoQuickDrag' V='0'/><Row T='RelMoveTo' IX='1'><Cell N='X' V='0'/><Cell N='Y' V='0'/></Row><Row T='RelLineTo' IX='2'><Cell N='X' V='1'/><Cell N='Y' V='0'/></Row><Row T='RelLineTo' IX='3'><Cell N='X' V='1'/><Cell N='Y' V='1'/></Row><Row T='RelLineTo' IX='4'><Cell N='X' V='0'/><Cell N='Y' V='1'/></Row><Row T='RelLineTo' IX='5'><Cell N='X' V='0'/><Cell N='Y' V='0'/></Row></Section><Text><cp IX='0'/>x
</Text></Shape><Shape ID='497' Type='Shape' LineStyle='1' FillStyle='1' TextStyle='3'><Cell N='PinX' V='0.2761979639526978' F='Sheet.493!Width*0.87505860290671'/><Cell N='PinY' V='0.2929932861646603' F='Sheet.493!Height*0.55307262569832'/><Cell N='Width' V='0.0788714250130115' F='Sheet.493!Width*0.24988279418659'/><Cell N='Height' V='0.08286678800616364' F='Sheet.493!Height*0.15642458100558'/><Cell N='LocPinX' V='0.03943571250650575' F='Width*0.5'/><Cell N='LocPinY' V='0.04143339400308182' F='Height*0.5'/><Cell N='Angle' V='0'/><Cell N='FlipX' V='0'/><Cell N='FlipY' V='0'/><Cell N='ResizeMode' V='0'/><Cell N='EventDblClick' V='0' F='OPENTEXTWIN()'/><Cell N='LeftMargin' V='0' U='PT'/><Cell N='RightMargin' V='0' U='PT'/><Cell N='TopMargin' V='0' U='PT'/><Cell N='BottomMargin' V='0' U='PT'/><Cell N='LineColor' V='#ffffff' F='THEMEGUARD(RGB(255,255,255))'/><Cell N='LinePattern' V='0'/><Cell N='FillPattern' V='0' F='THEMEGUARD(0)'/><Cell N='ShdwPattern' V='0' F='THEMEGUARD(0)'/><Cell N='ShapeShdwShow' V='2'/><Cell N='LineGradientEnabled' V='0'/><Cell N='FillGradientEnabled' V='0' F='THEMEGUARD(FALSE)'/><Cell N='QuickStyleVariation' V='3'/><Section N='Character'><Row IX='0'><Cell N='Font' V='Arial'/><Cell N='Color' V='#000000' F='THEMEGUARD(RGB(0,0,0))'/><Cell N='Style' V='0'/><Cell N='Size' V='0.125' U='PT'/><Cell N='AsianFont' V='Arial Unicode MS'/><Cell N='ComplexScriptFont' V='Arial'/></Row></Section><Section N='Geometry' IX='0'><Cell N='NoFill' V='0'/><Cell N='NoLine' V='0'/><Cell N='NoShow' V='0'/><Cell N='NoSnap' V='0'/><Cell N='NoQuickDrag' V='0'/><Row T='RelMoveTo' IX='1'><Cell N='X' V='0'/><Cell N='Y' V='0'/></Row><Row T='RelLineTo' IX='2'><Cell N='X' V='1'/><Cell N='Y' V='0'/></Row><Row T='RelLineTo' IX='3'><Cell N='X' V='1'/><Cell N='Y' V='1'/></Row><Row T='RelLineTo' IX='4'><Cell N='X' V='0'/><Cell N='Y' V='1'/></Row><Row T='RelLineTo' IX='5'><Cell N='X' V='0'/><Cell N='Y' V='0'/></Row></Section><Text><cp IX='0'/>y
</Text></Shape><Shape ID='498' Type='Shape' LineStyle='3' FillStyle='3' TextStyle='3'><Cell N='PinX' V='0.1390028328639884' F='(BeginX+EndX)/2'/><Cell N='PinY' V='0.1071974757716821' F='(BeginY+EndY)/2'/><Cell N='Width' V='0.2367622514461883' F='SQRT((EndX-BeginX)^2+(EndY-BeginY)^2)'/><Cell N='Height' V='0'/><Cell N='LocPinX' V='0.1183811257230942' F='Width*0.5'/><Cell N='LocPinY' V='0' F='Height*0.5'/><Cell N='Angle' V='-0.4886921905584086' F='ATAN2(EndY-BeginY,EndX-BeginX)'/><Cell N='FlipX' V='0'/><Cell N='FlipY' V='0'/><Cell N='ResizeMode' V='0'/><Cell N='BeginX' V='0.03447850286685218' F='Sheet.493!Width*0.10923581809658'/><Cell N='BeginY' V='0.1627740478692557' F='Sheet.493!Height*0.3072625698324'/><Cell N='EndX' V='0.2435271628611246' F='Sheet.493!Width*0.77154999933159'/><Cell N='EndY' V='0.05162090367410841' F='Sheet.493!Height*0.097442876967202'/><Cell N='TextBkgnd' V='#ffffff' F='THEMEGUARD(THEMEVAL("BackgroundColor")+1)'/><Cell N='QuickStyleLineMatrix' V='1'/><Cell N='QuickStyleFillMatrix' V='1'/><Cell N='QuickStyleEffectsMatrix' V='1'/><Cell N='QuickStyleFontMatrix' V='1'/><Cell N='LineWeight' V='0.01736111111111111'/><Cell N='EndArrowSize' V='0'/><Cell N='EndArrow' V='5'/><Cell N='BeginArrowSize' V='1'/><Cell N='ShapeShdwShow' V='2'/><Section N='Geometry' IX='0'><Cell N='NoFill' V='1'/><Cell N='NoLine' V='0'/><Cell N='NoShow' V='0'/><Cell N='NoSnap' V='0'/><Cell N='NoQuickDrag' V='0'/><Row T='MoveTo' IX='1'><Cell N='X' V='0' F='Width*0'/><Cell N='Y' V='0'/></Row><Row T='LineTo' IX='2'><Cell N='X' V='0.2367622514461883' F='Width*1'/><Cell N='Y' V='0'/></Row></Section></Shape><Shape ID='499' Type='Shape' LineStyle='1' FillStyle='1' TextStyle='3'><Cell N='PinX' V='0.03943571250650418' F='Sheet.493!Width*0.12494139709329'/><Cell N='PinY' V='0.4735245028923826' F='Sheet.493!Height*0.89385474860335'/><Cell N='Width' V='0.0788714250130115' F='Sheet.493!Width*0.24988279418659'/><Cell N='Height' V='0.08286678800616364' F='Sheet.493!Height*0.15642458100558'/><Cell N='LocPinX' V='0.03943571250650575' F='Width*0.5'/><Cell N='LocPinY' V='0.04143339400308182' F='Height*0.5'/><Cell N='Angle' V='0'/><Cell N='FlipX' V='0'/><Cell N='FlipY' V='0'/><Cell N='ResizeMode' V='0'/><Cell N='EventDblClick' V='0' F='OPENTEXTWIN()'/><Cell N='LeftMargin' V='0' U='PT'/><Cell N='RightMargin' V='0' U='PT'/><Cell N='TopMargin' V='0' U='PT'/><Cell N='BottomMargin' V='0' U='PT'/><Cell N='LineColor' V='#ffffff' F='THEMEGUARD(RGB(255,255,255))'/><Cell N='LinePattern' V='0'/><Cell N='FillPattern' V='0' F='THEMEGUARD(0)'/><Cell N='ShdwPattern' V='0' F='THEMEGUARD(0)'/><Cell N='ShapeShdwShow' V='2'/><Cell N='LineGradientEnabled' V='0'/><Cell N='FillGradientEnabled' V='0' F='THEMEGUARD(FALSE)'/><Cell N='QuickStyleVariation' V='3'/><Section N='Character'><Row IX='0'><Cell N='Font' V='Arial'/><Cell N='Color' V='#000000' F='THEMEGUARD(RGB(0,0,0))'/><Cell N='Style' V='0'/><Cell N='Size' V='0.125' U='PT'/><Cell N='AsianFont' V='Arial Unicode MS'/><Cell N='ComplexScriptFont' V='Arial'/></Row></Section><Section N='Geometry' IX='0'><Cell N='NoFill' V='0'/><Cell N='NoLine' V='0'/><Cell N='NoShow' V='0'/><Cell N='NoSnap' V='0'/><Cell N='NoQuickDrag' V='0'/><Row T='RelMoveTo' IX='1'><Cell N='X' V='0'/><Cell N='Y' V='0'/></Row><Row T='RelLineTo' IX='2'><Cell N='X' V='1'/><Cell N='Y' V='0'/></Row><Row T='RelLineTo' IX='3'><Cell N='X' V='1'/><Cell N='Y' V='1'/></Row><Row T='RelLineTo' IX='4'><Cell N='X' V='0'/><Cell N='Y' V='1'/></Row><Row T='RelLineTo' IX='5'><Cell N='X' V='0'/><Cell N='Y' V='0'/></Row></Section><Text><cp IX='0'/>z
</Text></Shape></Shapes></Shape><Shape ID='500' Type='Shape' LineStyle='3' FillStyle='3' TextStyle='3'><Cell N='PinX' V='0.6778349559679606' F='(BeginX+EndX)/2'/><Cell N='PinY' V='1.101936463736778' F='(BeginY+EndY)/2'/><Cell N='Width' V='0.9026560836386022' F='SQRT((EndX-BeginX)^2+(EndY-BeginY)^2)'/><Cell N='Height' V='0'/><Cell N='LocPinX' V='0.4513280418193018' F='Width*0.5'/><Cell N='LocPinY' V='0' F='Height*0.5'/><Cell N='Angle' V='1.570796326794899' F='ATAN2(EndY-BeginY,EndX-BeginX)'/><Cell N='FlipX' V='0'/><Cell N='FlipY' V='0'/><Cell N='ResizeMode' V='0'/><Cell N='BeginX' V='0.6778349559679615' F='Sheet.491!Width*0.3407221739097'/><Cell N='BeginY' V='0.650608421917477' F='Sheet.491!Height*0.37354031064938'/><Cell N='EndX' V='0.6778349559679597' F='Sheet.491!Width*0.3407221739097'/><Cell N='EndY' V='1.553264505556079' F='Sheet.491!Height*0.89179126242493'/><Cell N='TextBkgnd' V='#ffffff' F='THEMEGUARD(THEMEVAL("BackgroundColor")+1)'/><Cell N='QuickStyleLineMatrix' V='1'/><Cell N='QuickStyleFillMatrix' V='1'/><Cell N='QuickStyleEffectsMatrix' V='1'/><Cell N='QuickStyleFontMatrix' V='1'/><Cell N='LineWeight' V='0.01736111111111111'/><Cell N='EndArrowSize' V='0'/><Cell N='BeginArrow' V='4'/><Cell N='EndArrow' V='4'/><Cell N='BeginArrowSize' V='0'/><Cell N='ShapeShdwShow' V='2'/><Section N='Geometry' IX='0'><Cell N='NoFill' V='1'/><Cell N='NoLine' V='0'/><Cell N='NoShow' V='0'/><Cell N='NoSnap' V='0'/><Cell N='NoQuickDrag' V='0'/><Row T='MoveTo' IX='1'><Cell N='X' V='0' F='Width*0'/><Cell N='Y' V='0'/></Row><Row T='LineTo' IX='2'><Cell N='X' V='0.9026560836386036' F='Width*1'/><Cell N='Y' V='0'/></Row></Section></Shape><Shape ID='501' Type='Shape' LineStyle='3' FillStyle='3' TextStyle='3'><Cell N='PinX' V='1.537899552142941' F='(BeginX+EndX)/2'/><Cell N='PinY' V='0.4279035959585578' F='(BeginY+EndY)/2'/><Cell N='Width' V='0.9781050203494759' F='SQRT((EndX-BeginX)^2+(EndY-BeginY)^2)'/><Cell N='Height' V='0'/><Cell N='LocPinX' V='0.4890525101747378' F='Width*0.5'/><Cell N='LocPinY' V='0' F='Height*0.5'/><Cell N='Angle' V='0.5175056350462304' F='ATAN2(EndY-BeginY,EndX-BeginX)'/><Cell N='FlipX' V='0'/><Cell N='FlipY' V='0'/><Cell N='ResizeMode' V='0'/><Cell N='BeginX' V='1.112885593000337' F='Sheet.491!Width*0.55940578930217'/><Cell N='BeginY' V='0.1859625034543253' F='Sheet.491!Height*0.10676850924361'/><Cell N='EndX' V='1.962913511285544' F='Sheet.491!Width*0.98668289806161'/><Cell N='EndY' V='0.6698446884627902' F='Sheet.491!Height*0.38458462046618'/><Cell N='TextBkgnd' V='#ffffff' F='THEMEGUARD(THEMEVAL("BackgroundColor")+1)'/><Cell N='QuickStyleLineMatrix' V='1'/><Cell N='QuickStyleFillMatrix' V='1'/><Cell N='QuickStyleEffectsMatrix' V='1'/><Cell N='QuickStyleFontMatrix' V='1'/><Cell N='LineWeight' V='0.01736111111111111'/><Cell N='EndArrowSize' V='0'/><Cell N='BeginArrow' V='4'/><Cell N='EndArrow' V='4'/><Cell N='BeginArrowSize' V='0'/><Cell N='ShapeShdwShow' V='2'/><Section N='Geometry' IX='0'><Cell N='NoFill' V='1'/><Cell N='NoLine' V='0'/><Cell N='NoShow' V='0'/><Cell N='NoSnap' V='0'/><Cell N='NoQuickDrag' V='0'/><Row T='MoveTo' IX='1'><Cell N='X' V='0' F='Width*0'/><Cell N='Y' V='0'/></Row><Row T='LineTo' IX='2'><Cell N='X' V='0.9781050203494756' F='Width*1'/><Cell N='Y' V='0'/></Row></Section></Shape><Shape ID='502' Type='Shape' LineStyle='1' FillStyle='1' TextStyle='3'><Cell N='PinX' V='1.017284457377274' F='Sheet.491!Width*0.51135068905847'/><Cell N='PinY' V='1.090335447850774' F='Sheet.491!Height*0.62600517943168'/><Cell N='Width' V='0.5905511811023623' F='Sheet.491!Width*0.29684789853129'/><Cell N='Height' V='0.2131424978127758' F='Sheet.491!Height*0.12237363084069'/><Cell N='LocPinX' V='0.2952755905511811' F='Width*0.5'/><Cell N='LocPinY' V='0.1065712489063879' F='Height*0.5'/><Cell N='Angle' V='0'/><Cell N='FlipX' V='0'/><Cell N='FlipY' V='0'/><Cell N='ResizeMode' V='0'/><Cell N='EventDblClick' V='0' F='OPENTEXTWIN()'/><Cell N='LeftMargin' V='0' U='PT'/><Cell N='RightMargin' V='0' U='PT'/><Cell N='TopMargin' V='0' U='PT'/><Cell N='BottomMargin' V='0' U='PT'/><Cell N='LineColor' V='#ffffff' F='THEMEGUARD(RGB(255,255,255))'/><Cell N='LinePattern' V='0'/><Cell N='FillPattern' V='0' F='THEMEGUARD(0)'/><Cell N='ShdwPattern' V='0' F='THEMEGUARD(0)'/><Cell N='ShapeShdwShow' V='2'/><Cell N='LineGradientEnabled' V='0'/><Cell N='FillGradientEnabled' V='0' F='THEMEGUARD(FALSE)'/><Cell N='QuickStyleVariation' V='3'/><Section N='Character'><Row IX='0'><Cell N='Font' V='Arial'/><Cell N='Color' V='#ffffff' F='THEMEGUARD(RGB(255,255,255))'/><Cell N='Style' V='0'/><Cell N='Size' V='0.1527777777777778' U='PT'/><Cell N='AsianFont' V='Arial Unicode MS'/><Cell N='ComplexScriptFont' V='Arial'/></Row><Row IX='1'><Cell N='Font' V='Arial'/><Cell N='Color' V='#ffffff' F='THEMEGUARD(RGB(255,255,255))'/><Cell N='Style' V='0'/><Cell N='Case' V='0'/><Cell N='Pos' V='2'/><Cell N='FontScale' V='1'/><Cell N='Size' V='0.1527777777777778' U='PT'/><Cell N='DblUnderline' V='0'/><Cell N='Overline' V='0'/><Cell N='Strikethru' V='0'/><Cell N='DoubleStrikethrough' V='0'/><Cell N='Letterspace' V='0'/><Cell N='ColorTrans' V='0'/><Cell N='AsianFont' V='Arial Unicode MS'/><Cell N='ComplexScriptFont' V='Arial'/><Cell N='ComplexScriptSize' V='-1'/><Cell N='LangID' V='zh-CN'/></Row><Row IX='2'><Cell N='Font' V='Arial'/><Cell N='Color' V='#ffffff' F='THEMEGUARD(RGB(255,255,255))'/><Cell N='Style' V='0'/><Cell N='Case' V='0'/><Cell N='Pos' V='0'/><Cell N='FontScale' V='1'/><Cell N='Size' V='0.1527777777777778' U='PT'/><Cell N='DblUnderline' V='0'/><Cell N='Overline' V='0'/><Cell N='Strikethru' V='0'/><Cell N='DoubleStrikethrough' V='0'/><Cell N='Letterspace' V='0'/><Cell N='ColorTrans' V='0'/><Cell N='AsianFont' V='Arial Unicode MS'/><Cell N='ComplexScriptFont' V='Arial'/><Cell N='ComplexScriptSize' V='-1'/><Cell N='LangID' V='zh-CN'/></Row><Row IX='3'><Cell N='Font' V='Arial'/><Cell N='Color' V='#ffffff' F='THEMEGUARD(RGB(255,255,255))'/><Cell N='Style' V='0'/><Cell N='Case' V='0'/><Cell N='Pos' V='2'/><Cell N='FontScale' V='1'/><Cell N='Size' V='0.1527777777777778' U='PT'/><Cell N='DblUnderline' V='0'/><Cell N='Overline' V='0'/><Cell N='Strikethru' V='0'/><Cell N='DoubleStrikethrough' V='0'/><Cell N='Letterspace' V='0'/><Cell N='ColorTrans' V='0'/><Cell N='AsianFont' V='Arial Unicode MS'/><Cell N='ComplexScriptFont' V='Arial'/><Cell N='ComplexScriptSize' V='-1'/><Cell N='LangID' V='zh-CN'/></Row><Row IX='4'><Cell N='Font' V='Arial'/><Cell N='Color' V='#ffffff' F='THEMEGUARD(RGB(255,255,255))'/><Cell N='Style' V='0'/><Cell N='Case' V='0'/><Cell N='Pos' V='0'/><Cell N='FontScale' V='1'/><Cell N='Size' V='0.1527777777777778' U='PT'/><Cell N='DblUnderline' V='0'/><Cell N='Overline' V='0'/><Cell N='Strikethru' V='0'/><Cell N='DoubleStrikethrough' V='0'/><Cell N='Letterspace' V='0'/><Cell N='ColorTrans' V='0'/><Cell N='AsianFont' V='Arial Unicode MS'/><Cell N='ComplexScriptFont' V='Arial'/><Cell N='ComplexScriptSize' V='-1'/><Cell N='LangID' V='zh-CN'/></Row></Section><Section N='Geometry' IX='0'><Cell N='NoFill' V='0'/><Cell N='NoLine' V='0'/><Cell N='NoShow' V='0'/><Cell N='NoSnap' V='0'/><Cell N='NoQuickDrag' V='0'/><Row T='RelMoveTo' IX='1'><Cell N='X' V='0'/><Cell N='Y' V='0'/></Row><Row T='RelLineTo' IX='2'><Cell N='X' V='1'/><Cell N='Y' V='0'/></Row><Row T='RelLineTo' IX='3'><Cell N='X' V='1'/><Cell N='Y' V='1'/></Row><Row T='RelLineTo' IX='4'><Cell N='X' V='0'/><Cell N='Y' V='1'/></Row><Row T='RelLineTo' IX='5'><Cell N='X' V='0'/><Cell N='Y' V='0'/></Row></Section><Text><cp IX='0'/>Ta<cp IX='1'/>2<cp IX='2'/>O<cp IX='3'/>5<cp IX='4'/>
</Text></Shape><Shape ID='503' Type='Shape' LineStyle='1' FillStyle='1' TextStyle='3'><Cell N='PinX' V='1.142949949425077' F='Sheet.491!Width*0.57451801210515'/><Cell N='PinY' V='0.4180634940887162' F='Sheet.491!Height*0.24002696889908'/><Cell N='Width' V='0.5905511811023623' F='Sheet.491!Width*0.29684789853129'/><Cell N='Height' V='0.2131424978127758' F='Sheet.491!Height*0.12237363084069'/><Cell N='LocPinX' V='0.2952755905511811' F='Width*0.5'/><Cell N='LocPinY' V='0.1065712489063879' F='Height*0.5'/><Cell N='Angle' V='0'/><Cell N='FlipX' V='0'/><Cell N='FlipY' V='0'/><Cell N='ResizeMode' V='0'/><Cell N='EventDblClick' V='0' F='OPENTEXTWIN()'/><Cell N='LeftMargin' V='0' U='PT'/><Cell N='RightMargin' V='0' U='PT'/><Cell N='TopMargin' V='0' U='PT'/><Cell N='BottomMargin' V='0' U='PT'/><Cell N='LineColor' V='#ffffff' F='THEMEGUARD(RGB(255,255,255))'/><Cell N='LinePattern' V='0'/><Cell N='FillPattern' V='0' F='THEMEGUARD(0)'/><Cell N='ShdwPattern' V='0' F='THEMEGUARD(0)'/><Cell N='ShapeShdwShow' V='2'/><Cell N='LineGradientEnabled' V='0'/><Cell N='FillGradientEnabled' V='0' F='THEMEGUARD(FALSE)'/><Cell N='QuickStyleVariation' V='3'/><Section N='Character'><Row IX='0'><Cell N='Font' V='Arial'/><Cell N='Color' V='#000000' F='THEMEGUARD(RGB(0,0,0))'/><Cell N='Style' V='0'/><Cell N='Size' V='0.1527777777777778' U='PT'/><Cell N='AsianFont' V='Arial Unicode MS'/><Cell N='ComplexScriptFont' V='Arial'/></Row><Row IX='1'><Cell N='Font' V='Arial'/><Cell N='Color' V='#000000' F='THEMEGUARD(RGB(0,0,0))'/><Cell N='Style' V='0'/><Cell N='Case' V='0'/><Cell N='Pos' V='2'/><Cell N='FontScale' V='1'/><Cell N='Size' V='0.1527777777777778' U='PT'/><Cell N='DblUnderline' V='0'/><Cell N='Overline' V='0'/><Cell N='Strikethru' V='0'/><Cell N='DoubleStrikethrough' V='0'/><Cell N='Letterspace' V='0'/><Cell N='ColorTrans' V='0'/><Cell N='AsianFont' V='Arial Unicode MS'/><Cell N='ComplexScriptFont' V='Arial'/><Cell N='ComplexScriptSize' V='-1'/><Cell N='LangID' V='zh-CN'/></Row><Row IX='2'><Cell N='Font' V='Arial'/><Cell N='Color' V='#000000' F='THEMEGUARD(RGB(0,0,0))'/><Cell N='Style' V='0'/><Cell N='Case' V='0'/><Cell N='Pos' V='0'/><Cell N='FontScale' V='1'/><Cell N='Size' V='0.1527777777777778' U='PT'/><Cell N='DblUnderline' V='0'/><Cell N='Overline' V='0'/><Cell N='Strikethru' V='0'/><Cell N='DoubleStrikethrough' V='0'/><Cell N='Letterspace' V='0'/><Cell N='ColorTrans' V='0'/><Cell N='AsianFont' V='Arial Unicode MS'/><Cell N='ComplexScriptFont' V='Arial'/><Cell N='ComplexScriptSize' V='-1'/><Cell N='LangID' V='zh-CN'/></Row></Section><Section N='Geometry' IX='0'><Cell N='NoFill' V='0'/><Cell N='NoLine' V='0'/><Cell N='NoShow' V='0'/><Cell N='NoSnap' V='0'/><Cell N='NoQuickDrag' V='0'/><Row T='RelMoveTo' IX='1'><Cell N='X' V='0'/><Cell N='Y' V='0'/></Row><Row T='RelLineTo' IX='2'><Cell N='X' V='1'/><Cell N='Y' V='0'/></Row><Row T='RelLineTo' IX='3'><Cell N='X' V='1'/><Cell N='Y' V='1'/></Row><Row T='RelLineTo' IX='4'><Cell N='X' V='0'/><Cell N='Y' V='1'/></Row><Row T='RelLineTo' IX='5'><Cell N='X' V='0'/><Cell N='Y' V='0'/></Row></Section><Text><cp IX='0'/>SiO<cp IX='1'/>2<cp IX='2'/>
</Text></Shape><Shape ID='504' Type='Shape' LineStyle='1' FillStyle='1' TextStyle='3'><Cell N='PinX' V='0.5251584731253054' F='Sheet.491!Width*0.2639774402824'/><Cell N='PinY' V='1.090335447850774' F='Sheet.491!Height*0.62600517943168'/><Cell N='Width' V='0.1049212598425178' F='Sheet.491!Width*0.052739976639058'/><Cell N='Height' V='0.11023622047244' F='Sheet.491!Height*0.063291022146209'/><Cell N='LocPinX' V='0.05246062992125888' F='Width*0.5'/><Cell N='LocPinY' V='0.05511811023621997' F='Height*0.5'/><Cell N='Angle' V='0'/><Cell N='FlipX' V='0'/><Cell N='FlipY' V='0'/><Cell N='ResizeMode' V='0'/><Cell N='EventDblClick' V='0' F='OPENTEXTWIN()'/><Cell N='LeftMargin' V='0' U='PT'/><Cell N='RightMargin' V='0' U='PT'/><Cell N='TopMargin' V='0' U='PT'/><Cell N='BottomMargin' V='0' U='PT'/><Cell N='LineColor' V='#ffffff' F='THEMEGUARD(RGB(255,255,255))'/><Cell N='LinePattern' V='0'/><Cell N='FillPattern' V='0' F='THEMEGUARD(0)'/><Cell N='ShdwPattern' V='0' F='THEMEGUARD(0)'/><Cell N='ShapeShdwShow' V='2'/><Cell N='LineGradientEnabled' V='0'/><Cell N='FillGradientEnabled' V='0' F='THEMEGUARD(FALSE)'/><Cell N='QuickStyleVariation' V='3'/><Section N='Character'><Row IX='0'><Cell N='Font' V='Arial'/><Cell N='Color' V='#000000' F='THEMEGUARD(RGB(0,0,0))'/><Cell N='Style' V='34'/><Cell N='Size' V='0.1527777777777778' U='PT'/><Cell N='AsianFont' V='Arial Unicode MS'/><Cell N='ComplexScriptFont' V='Arial'/></Row></Section><Section N='Geometry' IX='0'><Cell N='NoFill' V='0'/><Cell N='NoLine' V='0'/><Cell N='NoShow' V='0'/><Cell N='NoSnap' V='0'/><Cell N='NoQuickDrag' V='0'/><Row T='RelMoveTo' IX='1'><Cell N='X' V='0'/><Cell N='Y' V='0'/></Row><Row T='RelLineTo' IX='2'><Cell N='X' V='1'/><Cell N='Y' V='0'/></Row><Row T='RelLineTo' IX='3'><Cell N='X' V='1'/><Cell N='Y' V='1'/></Row><Row T='RelLineTo' IX='4'><Cell N='X' V='0'/><Cell N='Y' V='1'/></Row><Row T='RelLineTo' IX='5'><Cell N='X' V='0'/><Cell N='Y' V='0'/></Row></Section><Text><cp IX='0'/>H
</Text></Shape><Shape ID='505' Type='Shape' LineStyle='1' FillStyle='1' TextStyle='3'><Cell N='PinX' V='1.607835638479635' F='Sheet.491!Width*0.80819858758976'/><Cell N='PinY' V='0.3499059312278496' F='Sheet.491!Height*0.20089498667063'/><Cell N='Width' V='0.1049212598425178' F='Sheet.491!Width*0.052739976639058'/><Cell N='Height' V='0.11023622047244' F='Sheet.491!Height*0.063291022146209'/><Cell N='LocPinX' V='0.05246062992125888' F='Width*0.5'/><Cell N='LocPinY' V='0.05511811023621997' F='Height*0.5'/><Cell N='Angle' V='0'/><Cell N='FlipX' V='0'/><Cell N='FlipY' V='0'/><Cell N='ResizeMode' V='0'/><Cell N='EventDblClick' V='0' F='OPENTEXTWIN()'/><Cell N='LeftMargin' V='0' U='PT'/><Cell N='RightMargin' V='0' U='PT'/><Cell N='TopMargin' V='0' U='PT'/><Cell N='BottomMargin' V='0' U='PT'/><Cell N='LineColor' V='#ffffff' F='THEMEGUARD(RGB(255,255,255))'/><Cell N='LinePattern' V='0'/><Cell N='FillPattern' V='0' F='THEMEGUARD(0)'/><Cell N='ShdwPattern' V='0' F='THEMEGUARD(0)'/><Cell N='ShapeShdwShow' V='2'/><Cell N='LineGradientEnabled' V='0'/><Cell N='FillGradientEnabled' V='0' F='THEMEGUARD(FALSE)'/><Cell N='QuickStyleVariation' V='3'/><Section N='Character'><Row IX='0'><Cell N='Font' V='Arial'/><Cell N='Color' V='#000000' F='THEMEGUARD(RGB(0,0,0))'/><Cell N='Style' V='34'/><Cell N='Size' V='0.1527777777777778' U='PT'/><Cell N='AsianFont' V='Arial Unicode MS'/><Cell N='ComplexScriptFont' V='Arial'/></Row></Section><Section N='Geometry' IX='0'><Cell N='NoFill' V='0'/><Cell N='NoLine' V='0'/><Cell N='NoShow' V='0'/><Cell N='NoSnap' V='0'/><Cell N='NoQuickDrag' V='0'/><Row T='RelMoveTo' IX='1'><Cell N='X' V='0'/><Cell N='Y' V='0'/></Row><Row T='RelLineTo' IX='2'><Cell N='X' V='1'/><Cell N='Y' V='0'/></Row><Row T='RelLineTo' IX='3'><Cell N='X' V='1'/><Cell N='Y' V='1'/></Row><Row T='RelLineTo' IX='4'><Cell N='X' V='0'/><Cell N='Y' V='1'/></Row><Row T='RelLineTo' IX='5'><Cell N='X' V='0'/><Cell N='Y' V='0'/></Row></Section><Text><cp IX='0'/>P
</Text></Shape></Shapes></Shape><Shape ID='507' Type='Shape' LineStyle='3' FillStyle='3' TextStyle='3'><Cell N='PinX' V='2.007874015748032' F='(BeginX+EndX)/2'/><Cell N='PinY' V='3.011811023622052' F='(BeginY+EndY)/2'/><Cell N='Width' V='0.9448818897637801' F='SQRT((EndX-BeginX)^2+(EndY-BeginY)^2)'/><Cell N='Height' V='0'/><Cell N='LocPinX' V='0.4724409448818903' F='Width*0.5'/><Cell N='LocPinY' V='0' F='Height*0.5'/><Cell N='Angle' V='1.570796326794897' F='ATAN2(EndY-BeginY,EndX-BeginX)'/><Cell N='FlipX' V='0'/><Cell N='FlipY' V='0'/><Cell N='ResizeMode' V='0'/><Cell N='BeginX' V='2.007874015748032' F='Sheet.556!Width*0.34'/><Cell N='BeginY' V='2.539370078740162' F='Sheet.556!Height*0.40694006309148'/><Cell N='EndX' V='2.007874015748032' F='Sheet.556!Width*0.34'/><Cell N='EndY' V='3.484251968503942' F='Sheet.556!Height*0.5583596214511'/><Cell N='TextBkgnd' V='#ffffff' F='THEMEGUARD(THEMEVAL("BackgroundColor")+1)'/><Cell N='QuickStyleLineMatrix' V='1'/><Cell N='QuickStyleFillMatrix' V='1'/><Cell N='QuickStyleEffectsMatrix' V='1'/><Cell N='QuickStyleFontMatrix' V='1'/><Cell N='LineWeight' V='0.01388888888888889'/><Cell N='EndArrowSize' V='0'/><Cell N='BeginArrow' V='4'/><Cell N='EndArrow' V='4'/><Cell N='BeginArrowSize' V='0'/><Cell N='ShapeShdwShow' V='2'/><Section N='Geometry' IX='0'><Cell N='NoFill' V='1'/><Cell N='NoLine' V='0'/><Cell N='NoShow' V='0'/><Cell N='NoSnap' V='0'/><Cell N='NoQuickDrag' V='0'/><Row T='MoveTo' IX='1'><Cell N='X' V='0' F='Width*0'/><Cell N='Y' V='0'/></Row><Row T='LineTo' IX='2'><Cell N='X' V='0.9448818897637805' F='Width*1'/><Cell N='Y' V='0'/></Row></Section></Shape><Shape ID='508' Type='Shape' LineStyle='1' FillStyle='1' TextStyle='3'><Cell N='PinX' V='2.362204724409446' F='Sheet.556!Width*0.4'/><Cell N='PinY' V='2.992125984251976' F='Sheet.556!Height*0.4794952681388'/><Cell N='Width' V='0.6797244094488164' F='Sheet.556!Width*0.1151'/><Cell N='Height' V='0.11023622047244' F='Sheet.556!Height*0.017665615141956'/><Cell N='LocPinX' V='0.3398622047244082' F='Width*0.5'/><Cell N='LocPinY' V='0.05511811023622' F='Height*0.5'/><Cell N='Angle' V='0'/><Cell N='FlipX' V='0'/><Cell N='FlipY' V='0'/><Cell N='ResizeMode' V='0'/><Cell N='EventDblClick' V='0' F='OPENTEXTWIN()'/><Cell N='LeftMargin' V='0' U='PT'/><Cell N='RightMargin' V='0' U='PT'/><Cell N='TopMargin' V='0' U='PT'/><Cell N='BottomMargin' V='0' U='PT'/><Cell N='LineColor' V='#ffffff' F='THEMEGUARD(RGB(255,255,255))'/><Cell N='LinePattern' V='0'/><Cell N='FillPattern' V='0' F='THEMEGUARD(0)'/><Cell N='ShdwPattern' V='0' F='THEMEGUARD(0)'/><Cell N='ShapeShdwShow' V='2'/><Cell N='LineGradientEnabled' V='0'/><Cell N='FillGradientEnabled' V='0' F='THEMEGUARD(FALSE)'/><Cell N='QuickStyleVariation' V='3'/><Section N='Character'><Row IX='0'><Cell N='Font' V='Arial'/><Cell N='Color' V='#000000' F='THEMEGUARD(RGB(0,0,0))'/><Cell N='Style' V='0'/><Cell N='Size' V='0.125' U='PT'/><Cell N='AsianFont' V='Arial Unicode MS'/><Cell N='ComplexScriptFont' V='Arial'/></Row><Row IX='1'><Cell N='Font' V='Arial'/><Cell N='Color' V='#000000' F='THEMEGUARD(RGB(0,0,0))'/><Cell N='Style' V='0'/><Cell N='Case' V='0'/><Cell N='Pos' V='0'/><Cell N='FontScale' V='1'/><Cell N='Size' V='0.125' U='PT'/><Cell N='DblUnderline' V='0'/><Cell N='Overline' V='0'/><Cell N='Strikethru' V='0'/><Cell N='DoubleStrikethrough' V='0'/><Cell N='Letterspace' V='0'/><Cell N='ColorTrans' V='0'/><Cell N='AsianFont' V='Cambria'/><Cell N='ComplexScriptFont' V='Arial'/><Cell N='ComplexScriptSize' V='-1'/><Cell N='LangID' V='zh-CN'/></Row></Section><Section N='Geometry' IX='0'><Cell N='NoFill' V='0'/><Cell N='NoLine' V='0'/><Cell N='NoShow' V='0'/><Cell N='NoSnap' V='0'/><Cell N='NoQuickDrag' V='0'/><Row T='RelMoveTo' IX='1'><Cell N='X' V='0'/><Cell N='Y' V='0'/></Row><Row T='RelLineTo' IX='2'><Cell N='X' V='1'/><Cell N='Y' V='0'/></Row><Row T='RelLineTo' IX='3'><Cell N='X' V='1'/><Cell N='Y' V='1'/></Row><Row T='RelLineTo' IX='4'><Cell N='X' V='0'/><Cell N='Y' V='1'/></Row><Row T='RelLineTo' IX='5'><Cell N='X' V='0'/><Cell N='Y' V='0'/></Row></Section><Text><cp IX='0'/>Z = 40 <cp IX='1'/>mm
</Text></Shape><Shape ID='509' Type='Shape' LineStyle='3' FillStyle='3' TextStyle='3'><Cell N='PinX' V='0.748031496062998' F='(BeginX+EndX)/2'/><Cell N='PinY' V='2.192390797353725' F='(BeginY+EndY)/2'/><Cell N='Width' V='0.2362204724409445' F='SQRT((EndX-BeginX)^2+(EndY-BeginY)^2)'/><Cell N='Height' V='0'/><Cell N='LocPinX' V='0.1181102362204722' F='Width*0.5'/><Cell N='LocPinY' V='0' F='Height*0.5'/><Cell N='Angle' V='-1.570796326794897' F='ATAN2(EndY-BeginY,EndX-BeginX)'/><Cell N='FlipX' V='0'/><Cell N='FlipY' V='0'/><Cell N='ResizeMode' V='0'/><Cell N='BeginX' V='0.748031496062998' F='Sheet.556!Width*0.12666666666667'/><Cell N='BeginY' V='2.310501033574197' F='Sheet.556!Height*0.37026325711536'/><Cell N='EndX' V='0.748031496062998' F='Sheet.556!Width*0.12666666666667'/><Cell N='EndY' V='2.074280561133253' F='Sheet.556!Height*0.33240836752545'/><Cell N='TextBkgnd' V='#ffffff' F='THEMEGUARD(THEMEVAL("BackgroundColor")+1)'/><Cell N='QuickStyleLineMatrix' V='1'/><Cell N='QuickStyleFillMatrix' V='1'/><Cell N='QuickStyleEffectsMatrix' V='1'/><Cell N='QuickStyleFontMatrix' V='1'/><Cell N='LineWeight' V='0.01041666666666667'/><Cell N='LinePattern' V='9'/><Cell N='EndArrowSize' V='0'/><Cell N='BeginArrowSize' V='0'/><Cell N='ShapeShdwShow' V='2'/><Section N='Geometry' IX='0'><Cell N='NoFill' V='1'/><Cell N='NoLine' V='0'/><Cell N='NoShow' V='0'/><Cell N='NoSnap' V='0'/><Cell N='NoQuickDrag' V='0'/><Row T='MoveTo' IX='1'><Cell N='X' V='0' F='Width*0'/><Cell N='Y' V='0'/></Row><Row T='LineTo' IX='2'><Cell N='X' V='0.2362204724409445' F='Width*1'/><Cell N='Y' V='0'/></Row></Section></Shape><Shape ID='510' Type='Shape' LineStyle='3' FillStyle='3' TextStyle='3'><Cell N='PinX' V='2.086614173228357' F='(BeginX+EndX)/2'/><Cell N='PinY' V='2.192390797353724' F='(BeginY+EndY)/2'/><Cell N='Width' V='0.2362204724409445' F='SQRT((EndX-BeginX)^2+(EndY-BeginY)^2)'/><Cell N='Height' V='0'/><Cell N='LocPinX' V='0.1181102362204722' F='Width*0.5'/><Cell N='LocPinY' V='0' F='Height*0.5'/><Cell N='Angle' V='-1.570796326794897' F='ATAN2(EndY-BeginY,EndX-BeginX)'/><Cell N='FlipX' V='0'/><Cell N='FlipY' V='0'/><Cell N='ResizeMode' V='0'/><Cell N='BeginX' V='2.086614173228357' F='Sheet.556!Width*0.35333333333333'/><Cell N='BeginY' V='2.310501033574196' F='Sheet.556!Height*0.37026325711536'/><Cell N='EndX' V='2.086614173228357' F='Sheet.556!Width*0.35333333333333'/><Cell N='EndY' V='2.074280561133252' F='Sheet.556!Height*0.33240836752545'/><Cell N='TextBkgnd' V='#ffffff' F='THEMEGUARD(THEMEVAL("BackgroundColor")+1)'/><Cell N='QuickStyleLineMatrix' V='1'/><Cell N='QuickStyleFillMatrix' V='1'/><Cell N='QuickStyleEffectsMatrix' V='1'/><Cell N='QuickStyleFontMatrix' V='1'/><Cell N='LineWeight' V='0.01041666666666667'/><Cell N='LinePattern' V='9'/><Cell N='EndArrowSize' V='0'/><Cell N='BeginArrowSize' V='0'/><Cell N='ShapeShdwShow' V='2'/><Section N='Geometry' IX='0'><Cell N='NoFill' V='1'/><Cell N='NoLine' V='0'/><Cell N='NoShow' V='0'/><Cell N='NoSnap' V='0'/><Cell N='NoQuickDrag' V='0'/><Row T='MoveTo' IX='1'><Cell N='X' V='0' F='Width*0'/><Cell N='Y' V='0'/></Row><Row T='LineTo' IX='2'><Cell N='X' V='0.2362204724409445' F='Width*1'/><Cell N='Y' V='0'/></Row></Section></Shape><Shape ID='511' Type='Group' LineStyle='3' FillStyle='3' TextStyle='3'><Cell N='PinX' V='2.963844077844778' F='Sheet.556!Width*0.50187759718172'/><Cell N='PinY' V='0.7353042295494312' F='Sheet.556!Height*0.11783424246407'/><Cell N='Width' V='5.730837761988758' F='Sheet.556!Width*0.9704218610301'/><Cell N='Height' V='1.470608459098863' F='Sheet.556!Height*0.23566848492815'/><Cell N='LocPinX' V='2.865418880994379' F='Width*0.5'/><Cell N='LocPinY' V='0.7353042295494316' F='Height*0.5'/><Cell N='Angle' V='0'/><Cell N='FlipX' V='0'/><Cell N='FlipY' V='0'/><Cell N='ResizeMode' V='0'/><Cell N='QuickStyleVariation' V='2'/><Cell N='ShapeShdwShow' V='2'/><Shapes><Shape ID='512' Type='Shape' LineStyle='1' FillStyle='1' TextStyle='3'><Cell N='PinX' V='2.665462710186016' F='Sheet.511!Width*0.46510873643386'/><Cell N='PinY' V='1.417322834645677' F='Sheet.511!Height*0.96376627366482'/><Cell N='Width' V='1.708878176277541' F='Sheet.511!Width*0.29818994137508'/><Cell N='Height' V='0.1459413276465455' F='Sheet.511!Height*0.099238738049945'/><Cell N='LocPinX' V='0.8544390881387702' F='Width*0.5'/><Cell N='LocPinY' V='0.07297066382327276' F='Height*0.5'/><Cell N='Angle' V='0'/><Cell N='FlipX' V='0'/><Cell N='FlipY' V='0'/><Cell N='ResizeMode' V='0'/><Cell N='EventDblClick' V='0' F='OPENTEXTWIN()'/><Cell N='LeftMargin' V='0' U='PT'/><Cell N='RightMargin' V='0' U='PT'/><Cell N='TopMargin' V='0' U='PT'/><Cell N='BottomMargin' V='0' U='PT'/><Cell N='LineColor' V='#ffffff' F='THEMEGUARD(RGB(255,255,255))'/><Cell N='LinePattern' V='0'/><Cell N='FillPattern' V='0' F='THEMEGUARD(0)'/><Cell N='ShdwPattern' V='0' F='THEMEGUARD(0)'/><Cell N='ShapeShdwShow' V='2'/><Cell N='LineGradientEnabled' V='0'/><Cell N='FillGradientEnabled' V='0' F='THEMEGUARD(FALSE)'/><Cell N='QuickStyleVariation' V='3'/><Section N='Character'><Row IX='0'><Cell N='Font' V='Arial'/><Cell N='Size' V='0.125'/><Cell N='AsianFont' V='Arial Unicode MS'/><Cell N='ComplexScriptFont' V='Arial'/></Row><Row IX='1'><Cell N='Font' V='Cambria Math'/><Cell N='Color' V='Themed' F='THEMEVAL()'/><Cell N='Style' V='0'/><Cell N='Case' V='0'/><Cell N='Pos' V='0'/><Cell N='FontScale' V='1'/><Cell N='Size' V='0.125'/><Cell N='DblUnderline' V='0'/><Cell N='Overline' V='0'/><Cell N='Strikethru' V='0'/><Cell N='DoubleStrikethrough' V='0'/><Cell N='Letterspace' V='0'/><Cell N='ColorTrans' V='0'/><Cell N='AsianFont' V='Cambria Math'/><Cell N='ComplexScriptFont' V='Arial'/><Cell N='ComplexScriptSize' V='-1'/><Cell N='LangID' V='zh-CN'/></Row><Row IX='2'><Cell N='Font' V='Arial'/><Cell N='Color' V='Themed' F='THEMEVAL()'/><Cell N='Style' V='0'/><Cell N='Case' V='0'/><Cell N='Pos' V='2'/><Cell N='FontScale' V='1'/><Cell N='Size' V='0.125'/><Cell N='DblUnderline' V='0'/><Cell N='Overline' V='0'/><Cell N='Strikethru' V='0'/><Cell N='DoubleStrikethrough' V='0'/><Cell N='Letterspace' V='0'/><Cell N='ColorTrans' V='0'/><Cell N='AsianFont' V='Arial Unicode MS'/><Cell N='ComplexScriptFont' V='Arial'/><Cell N='ComplexScriptSize' V='-1'/><Cell N='LangID' V='zh-CN'/></Row><Row IX='3'><Cell N='Font' V='Arial'/><Cell N='Color' V='Themed' F='THEMEVAL()'/><Cell N='Style' V='Themed' F='THEMEVAL()'/><Cell N='Case' V='0'/><Cell N='Pos' V='0'/><Cell N='FontScale' V='1'/><Cell N='Size' V='0.125'/><Cell N='DblUnderline' V='0'/><Cell N='Overline' V='0'/><Cell N='Strikethru' V='0'/><Cell N='DoubleStrikethrough' V='0'/><Cell N='Letterspace' V='0'/><Cell N='ColorTrans' V='0'/><Cell N='AsianFont' V='Arial Unicode MS'/><Cell N='ComplexScriptFont' V='Arial'/><Cell N='ComplexScriptSize' V='-1'/><Cell N='LangID' V='zh-CN'/></Row></Section><Section N='Geometry' IX='0'><Cell N='NoFill' V='0'/><Cell N='NoLine' V='0'/><Cell N='NoShow' V='0'/><Cell N='NoSnap' V='0'/><Cell N='NoQuickDrag' V='0'/><Row T='RelMoveTo' IX='1'><Cell N='X' V='0'/><Cell N='Y' V='0'/></Row><Row T='RelLineTo' IX='2'><Cell N='X' V='1'/><Cell N='Y' V='0'/></Row><Row T='RelLineTo' IX='3'><Cell N='X' V='1'/><Cell N='Y' V='1'/></Row><Row T='RelLineTo' IX='4'><Cell N='X' V='0'/><Cell N='Y' V='1'/></Row><Row T='RelLineTo' IX='5'><Cell N='X' V='0'/><Cell N='Y' V='0'/></Row></Section><Text><cp IX='0'/>Measured at <cp IX='1'/>λ<cp IX='2'/>0 <cp IX='3'/>= 325 nm
</Text></Shape><Shape ID='513' Type='Shape' LineStyle='1' FillStyle='1' TextStyle='3'><Cell N='PinX' V='0.8544390881387782' F='Sheet.511!Width*0.14909497068754'/><Cell N='PinY' V='1.417322834645675' F='Sheet.511!Height*0.96376627366482'/><Cell N='Width' V='1.708878176277543' F='Sheet.511!Width*0.29818994137508'/><Cell N='Height' V='0.1459413276465451' F='Sheet.511!Height*0.099238738049945'/><Cell N='LocPinX' V='0.8544390881387716' F='Width*0.5'/><Cell N='LocPinY' V='0.07297066382327255' F='Height*0.5'/><Cell N='Angle' V='0'/><Cell N='FlipX' V='0'/><Cell N='FlipY' V='0'/><Cell N='ResizeMode' V='0'/><Cell N='EventDblClick' V='0' F='OPENTEXTWIN()'/><Cell N='LeftMargin' V='0' U='PT'/><Cell N='RightMargin' V='0' U='PT'/><Cell N='TopMargin' V='0' U='PT'/><Cell N='BottomMargin' V='0' U='PT'/><Cell N='LineColor' V='#ffffff' F='THEMEGUARD(RGB(255,255,255))'/><Cell N='LinePattern' V='0'/><Cell N='FillPattern' V='0' F='THEMEGUARD(0)'/><Cell N='ShdwPattern' V='0' F='THEMEGUARD(0)'/><Cell N='ShapeShdwShow' V='2'/><Cell N='LineGradientEnabled' V='0'/><Cell N='FillGradientEnabled' V='0' F='THEMEGUARD(FALSE)'/><Cell N='QuickStyleVariation' V='3'/><Section N='Character'><Row IX='0'><Cell N='Font' V='Arial'/><Cell N='Size' V='0.125'/><Cell N='AsianFont' V='Arial Unicode MS'/><Cell N='ComplexScriptFont' V='Arial'/></Row></Section><Section N='Geometry' IX='0'><Cell N='NoFill' V='0'/><Cell N='NoLine' V='0'/><Cell N='NoShow' V='0'/><Cell N='NoSnap' V='0'/><Cell N='NoQuickDrag' V='0'/><Row T='RelMoveTo' IX='1'><Cell N='X' V='0'/><Cell N='Y' V='0'/></Row><Row T='RelLineTo' IX='2'><Cell N='X' V='1'/><Cell N='Y' V='0'/></Row><Row T='RelLineTo' IX='3'><Cell N='X' V='1'/><Cell N='Y' V='1'/></Row><Row T='RelLineTo' IX='4'><Cell N='X' V='0'/><Cell N='Y' V='1'/></Row><Row T='RelLineTo' IX='5'><Cell N='X' V='0'/><Cell N='Y' V='0'/></Row></Section><Text><cp IX='0'/>Targeted
</Text></Shape><Shape ID='514' Type='Shape' LineStyle='1' FillStyle='1' TextStyle='3'><Cell N='PinX' V='4.47648633223326' F='Sheet.511!Width*0.78112250218017'/><Cell N='PinY' V='1.417322834645677' F='Sheet.511!Height*0.96376627366482'/><Cell N='Width' V='1.708878176277542' F='Sheet.511!Width*0.29818994137508'/><Cell N='Height' V='0.1459413276465455' F='Sheet.511!Height*0.099238738049945'/><Cell N='LocPinX' V='0.8544390881387711' F='Width*0.5'/><Cell N='LocPinY' V='0.07297066382327276' F='Height*0.5'/><Cell N='Angle' V='0'/><Cell N='FlipX' V='0'/><Cell N='FlipY' V='0'/><Cell N='ResizeMode' V='0'/><Cell N='EventDblClick' V='0' F='OPENTEXTWIN()'/><Cell N='LeftMargin' V='0' U='PT'/><Cell N='RightMargin' V='0' U='PT'/><Cell N='TopMargin' V='0' U='PT'/><Cell N='BottomMargin' V='0' U='PT'/><Cell N='LineColor' V='#ffffff' F='THEMEGUARD(RGB(255,255,255))'/><Cell N='LinePattern' V='0'/><Cell N='FillPattern' V='0' F='THEMEGUARD(0)'/><Cell N='ShdwPattern' V='0' F='THEMEGUARD(0)'/><Cell N='ShapeShdwShow' V='2'/><Cell N='LineGradientEnabled' V='0'/><Cell N='FillGradientEnabled' V='0' F='THEMEGUARD(FALSE)'/><Cell N='QuickStyleVariation' V='3'/><Section N='Character'><Row IX='0'><Cell N='Font' V='Arial'/><Cell N='Size' V='0.125'/><Cell N='AsianFont' V='Arial Unicode MS'/><Cell N='ComplexScriptFont' V='Arial'/></Row><Row IX='1'><Cell N='Font' V='Cambria Math'/><Cell N='Color' V='Themed' F='THEMEVAL()'/><Cell N='Style' V='0'/><Cell N='Case' V='0'/><Cell N='Pos' V='0'/><Cell N='FontScale' V='1'/><Cell N='Size' V='0.125'/><Cell N='DblUnderline' V='0'/><Cell N='Overline' V='0'/><Cell N='Strikethru' V='0'/><Cell N='DoubleStrikethrough' V='0'/><Cell N='Letterspace' V='0'/><Cell N='ColorTrans' V='0'/><Cell N='AsianFont' V='Cambria Math'/><Cell N='ComplexScriptFont' V='Arial'/><Cell N='ComplexScriptSize' V='-1'/><Cell N='LangID' V='zh-CN'/></Row><Row IX='2'><Cell N='Font' V='Arial'/><Cell N='Color' V='Themed' F='THEMEVAL()'/><Cell N='Style' V='0'/><Cell N='Case' V='0'/><Cell N='Pos' V='2'/><Cell N='FontScale' V='1'/><Cell N='Size' V='0.125'/><Cell N='DblUnderline' V='0'/><Cell N='Overline' V='0'/><Cell N='Strikethru' V='0'/><Cell N='DoubleStrikethrough' V='0'/><Cell N='Letterspace' V='0'/><Cell N='ColorTrans' V='0'/><Cell N='AsianFont' V='Arial Unicode MS'/><Cell N='ComplexScriptFont' V='Arial'/><Cell N='ComplexScriptSize' V='-1'/><Cell N='LangID' V='zh-CN'/></Row><Row IX='3'><Cell N='Font' V='Arial'/><Cell N='Color' V='Themed' F='THEMEVAL()'/><Cell N='Style' V='Themed' F='THEMEVAL()'/><Cell N='Case' V='0'/><Cell N='Pos' V='0'/><Cell N='FontScale' V='1'/><Cell N='Size' V='0.125'/><Cell N='DblUnderline' V='0'/><Cell N='Overline' V='0'/><Cell N='Strikethru' V='0'/><Cell N='DoubleStrikethrough' V='0'/><Cell N='Letterspace' V='0'/><Cell N='ColorTrans' V='0'/><Cell N='AsianFont' V='Arial Unicode MS'/><Cell N='ComplexScriptFont' V='Arial'/><Cell N='ComplexScriptSize' V='-1'/><Cell N='LangID' V='zh-CN'/></Row></Section><Section N='Geometry' IX='0'><Cell N='NoFill' V='0'/><Cell N='NoLine' V='0'/><Cell N='NoShow' V='0'/><Cell N='NoSnap' V='0'/><Cell N='NoQuickDrag' V='0'/><Row T='RelMoveTo' IX='1'><Cell N='X' V='0'/><Cell N='Y' V='0'/></Row><Row T='RelLineTo' IX='2'><Cell N='X' V='1'/><Cell N='Y' V='0'/></Row><Row T='RelLineTo' IX='3'><Cell N='X' V='1'/><Cell N='Y' V='1'/></Row><Row T='RelLineTo' IX='4'><Cell N='X' V='0'/><Cell N='Y' V='1'/></Row><Row T='RelLineTo' IX='5'><Cell N='X' V='0'/><Cell N='Y' V='0'/></Row></Section><Text><cp IX='0'/>Measured at <cp IX='1'/>λ<cp IX='2'/>0 <cp IX='3'/>= 407 nm
</Text></Shape><Shape ID='515' Type='Group' LineStyle='3' FillStyle='3' TextStyle='3'><Cell N='PinX' V='2.665462710186016' F='Sheet.511!Width*0.46510873643386'/><Cell N='PinY' V='0.6889763779527542' F='Sheet.511!Height*0.46849749414262'/><Cell N='Width' V='1.708878176277543' F='Sheet.511!Width*0.29818994137508'/><Cell N='Height' V='1.279051868888412' F='Sheet.511!Height*0.86974330997128'/><Cell N='LocPinX' V='0.8544390881387717' F='Width*0.5'/><Cell N='LocPinY' V='0.639525934444206' F='Height*0.5'/><Cell N='Angle' V='0'/><Cell N='FlipX' V='0'/><Cell N='FlipY' V='0'/><Cell N='ResizeMode' V='0'/><Cell N='QuickStyleVariation' V='2'/><Cell N='ShapeShdwShow' V='2'/><Shapes><Shape ID='516' Type='Foreign' LineStyle='2' FillStyle='2' TextStyle='2'><Cell N='PinX' V='0.8544390881387717' F='Sheet.515!Width*0.5'/><Cell N='PinY' V='0.639525934444206' F='Sheet.515!Height*0.5'/><Cell N='Width' V='1.708878176277543' F='Sheet.515!Width*1'/><Cell N='Height' V='1.279051868888413' F='Sheet.515!Height*1'/><Cell N='LocPinX' V='0.8544390881387717' F='Width*0.5'/><Cell N='LocPinY' V='0.6395259344442065' F='Height*0.5'/><Cell N='Angle' V='0'/><Cell N='FlipX' V='0'/><Cell N='FlipY' V='0'/><Cell N='ResizeMode' V='0'/><Cell N='ImgOffsetX' V='0' F='ImgWidth*0'/><Cell N='ImgOffsetY' V='0' F='ImgHeight*0'/><Cell N='ImgWidth' V='1.708878176277543' F='Width*1'/><Cell N='ImgHeight' V='1.279051868888413' F='Height*1'/><Cell N='ClippingPath' V='' E='#N/A'/><Cell N='TxtPinX' V='0.8544390881387717' F='Width*0.5'/><Cell N='TxtPinY' V='0' F='Height*0'/><Cell N='TxtWidth' V='1.708878176277543' F='Width*1'/><Cell N='TxtHeight' V='0' F='Height*0'/><Cell N='TxtLocPinX' V='0.8544390881387717' F='TxtWidth*0.5'/><Cell N='TxtLocPinY' V='0' F='TxtHeight*0.5'/><Cell N='TxtAngle' V='0'/><Cell N='VerticalAlign' V='0'/><Section N='Geometry' IX='0'><Cell N='NoFill' V='0'/><Cell N='NoLine' V='0'/><Cell N='NoShow' V='0'/><Cell N='NoSnap' V='0'/><Cell N='NoQuickDrag' V='0'/><Row T='RelMoveTo' IX='1'><Cell N='X' V='0'/><Cell N='Y' V='0'/></Row><Row T='RelLineTo' IX='2'><Cell N='X' V='1'/><Cell N='Y' V='0'/></Row><Row T='RelLineTo' IX='3'><Cell N='X' V='1'/><Cell N='Y' V='1'/></Row><Row T='RelLineTo' IX='4'><Cell N='X' V='0'/><Cell N='Y' V='1'/></Row><Row T='RelLineTo' IX='5'><Cell N='X' V='0'/><Cell N='Y' V='0'/></Row></Section><ForeignData ForeignType='Bitmap' CompressionType='TIFF'><Rel r:id='rId7'/></ForeignData></Shape><Shape ID='517' Type='Group' LineStyle='3' FillStyle='3' TextStyle='3'><Cell N='PinX' V='1.475031688997461' F='Sheet.515!Width*0.86315789473684'/><Cell N='PinY' V='0.0989350523108057' F='Sheet.515!Height*0.077350305110603'/><Cell N='Width' V='0.4272195440693869' F='Sheet.515!Width*0.25'/><Cell N='Height' V='0.123668815388507' F='Sheet.515!Height*0.096687881388254'/><Cell N='LocPinX' V='0.2136097720346935' F='Width*0.5'/><Cell N='LocPinY' V='0.0618344076942535' F='Height*0.5'/><Cell N='Angle' V='0'/><Cell N='FlipX' V='0'/><Cell N='FlipY' V='0'/><Cell N='ResizeMode' V='0'/><Cell N='QuickStyleVariation' V='2'/><Shapes><Shape ID='518' Type='Shape' LineStyle='3' FillStyle='3' TextStyle='3'><Cell N='PinX' V='0.2136097720346935' F='Sheet.517!Width*0.5'/><Cell N='PinY' V='0.01124261958077281' F='Sheet.517!Height*0.090909090909086'/><Cell N='Width' V='0.4272195440693867' F='Sheet.517!Width*1'/><Cell N='Height' V='0.02755905511811023' F='Sheet.517!Height*0.22284563033561'/><Cell N='LocPinX' V='0.2136097720346933' F='Width*0.5'/><Cell N='LocPinY' V='0.01377952755905512' F='Height*0.5'/><Cell N='Angle' V='0'/><Cell N='FlipX' V='0'/><Cell N='FlipY' V='0'/><Cell N='ResizeMode' V='0'/><Cell N='FillForegnd' V='#ffffff' F='THEMEGUARD(RGB(255,255,255))'/><Cell N='FillBkgnd' V='#ffffff' F='THEMEGUARD(SHADE(FillForegnd,LUMDIFF(THEMEVAL("FillColor"),THEMEVAL("FillColor2"))))'/><Cell N='ShapeShdwShow' V='2'/><Cell N='LineGradientEnabled' V='0'/><Cell N='FillGradientEnabled' V='0'/><Cell N='LineColor' V='#ffffff' F='THEMEGUARD(RGB(255,255,255))'/><Cell N='LinePattern' V='0'/><Section N='Geometry' IX='0'><Cell N='NoFill' V='0'/><Cell N='NoLine' V='0'/><Cell N='NoShow' V='0'/><Cell N='NoSnap' V='0'/><Cell N='NoQuickDrag' V='0'/><Row T='RelMoveTo' IX='1'><Cell N='X' V='0'/><Cell N='Y' V='0'/></Row><Row T='RelLineTo' IX='2'><Cell N='X' V='1'/><Cell N='Y' V='0'/></Row><Row T='RelLineTo' IX='3'><Cell N='X' V='1'/><Cell N='Y' V='1'/></Row><Row T='RelLineTo' IX='4'><Cell N='X' V='0'/><Cell N='Y' V='1'/></Row><Row T='RelLineTo' IX='5'><Cell N='X' V='0'/><Cell N='Y' V='0'/></Row></Section></Shape><Shape ID='519' Type='Shape' LineStyle='1' FillStyle='1' TextStyle='3'><Cell N='PinX' V='0.2136097720346932' F='Sheet.517!Width*0.5'/><Cell N='PinY' V='0.0749764053942001' F='Sheet.517!Height*0.60626767676767'/><Cell N='Width' V='0.28331401343549' F='Sheet.517!Width*0.66315789473685'/><Cell N='Height' V='0.09738481998861494' F='Sheet.517!Height*0.78746464646467'/><Cell N='LocPinX' V='0.141657006717745' F='Width*0.5'/><Cell N='LocPinY' V='0.04869240999430747' F='Height*0.5'/><Cell N='Angle' V='0'/><Cell N='FlipX' V='0'/><Cell N='FlipY' V='0'/><Cell N='ResizeMode' V='0'/><Cell N='EventDblClick' V='0' F='OPENTEXTWIN()'/><Cell N='LeftMargin' V='0' U='PT'/><Cell N='RightMargin' V='0' U='PT'/><Cell N='TopMargin' V='0' U='PT'/><Cell N='BottomMargin' V='0' U='PT'/><Cell N='LineColor' V='#ffffff' F='THEMEGUARD(RGB(255,255,255))'/><Cell N='LinePattern' V='0'/><Cell N='FillPattern' V='0' F='THEMEGUARD(0)'/><Cell N='ShdwPattern' V='0' F='THEMEGUARD(0)'/><Cell N='ShapeShdwShow' V='2'/><Cell N='LineGradientEnabled' V='0'/><Cell N='FillGradientEnabled' V='0' F='THEMEGUARD(FALSE)'/><Cell N='QuickStyleVariation' V='3'/><Section N='Character'><Row IX='0'><Cell N='Font' V='Arial'/><Cell N='Color' V='#ffffff' F='THEMEGUARD(RGB(255,255,255))'/><Cell N='Size' V='0.09722222222222221' U='PT'/><Cell N='AsianFont' V='Arial Unicode MS'/><Cell N='ComplexScriptFont' V='Arial'/></Row></Section><Section N='Geometry' IX='0'><Cell N='NoFill' V='0'/><Cell N='NoLine' V='0'/><Cell N='NoShow' V='0'/><Cell N='NoSnap' V='0'/><Cell N='NoQuickDrag' V='0'/><Row T='RelMoveTo' IX='1'><Cell N='X' V='0'/><Cell N='Y' V='0'/></Row><Row T='RelLineTo' IX='2'><Cell N='X' V='1'/><Cell N='Y' V='0'/></Row><Row T='RelLineTo' IX='3'><Cell N='X' V='1'/><Cell N='Y' V='1'/></Row><Row T='RelLineTo' IX='4'><Cell N='X' V='0'/><Cell N='Y' V='1'/></Row><Row T='RelLineTo' IX='5'><Cell N='X' V='0'/><Cell N='Y' V='0'/></Row></Section><Text><cp IX='0'/>1 mm
</Text></Shape></Shapes></Shape></Shapes></Shape><Shape ID='520' Type='Group' LineStyle='3' FillStyle='3' TextStyle='3'><Cell N='PinX' V='0.8544390881387711' F='Sheet.511!Width*0.14909497068754'/><Cell N='PinY' V='0.6889763779527542' F='Sheet.511!Height*0.46849749414262'/><Cell N='Width' V='1.708878176277542' F='Sheet.511!Width*0.29818994137508'/><Cell N='Height' V='1.279051868888415' F='Sheet.511!Height*0.86974330997128'/><Cell N='LocPinX' V='0.8544390881387708' F='Width*0.5'/><Cell N='LocPinY' V='0.6395259344442072' F='Height*0.5'/><Cell N='Angle' V='0'/><Cell N='FlipX' V='0'/><Cell N='FlipY' V='0'/><Cell N='ResizeMode' V='0'/><Cell N='QuickStyleVariation' V='2'/><Cell N='ShapeShdwShow' V='2'/><Shapes><Shape ID='521' Type='Foreign' LineStyle='2' FillStyle='2' TextStyle='2'><Cell N='PinX' V='0.8544390881387711' F='Sheet.520!Width*0.5'/><Cell N='PinY' V='0.6353910263841691' F='Sheet.520!Height*0.49676720846072'/><Cell N='Width' V='1.708878176277543' F='Sheet.520!Width*1'/><Cell N='Height' V='1.279051868888414' F='Sheet.520!Height*1'/><Cell N='LocPinX' V='0.8544390881387713' F='Width*0.5'/><Cell N='LocPinY' V='0.6395259344442068' F='Height*0.5'/><Cell N='Angle' V='0'/><Cell N='FlipX' V='0'/><Cell N='FlipY' V='0'/><Cell N='ResizeMode' V='0'/><Cell N='ImgOffsetX' V='-1.778491654415639' F='ImgWidth*-0.35001439314837'/><Cell N='ImgOffsetY' V='-0.6932425862499017' F='ImgHeight*-0.14202976799737'/><Cell N='ImgWidth' V='5.081195771459973' F='Width*2.9734101833569'/><Cell N='ImgHeight' V='4.880966828465999' F='Height*3.8160820113635'/><Cell N='ClippingPath' V='' E='#N/A'/><Cell N='TxtPinX' V='0.8544390881387713' F='Width*0.5'/><Cell N='TxtPinY' V='0' F='Height*0'/><Cell N='TxtWidth' V='1.708878176277543' F='Width*1'/><Cell N='TxtHeight' V='0' F='Height*0'/><Cell N='TxtLocPinX' V='0.8544390881387713' F='TxtWidth*0.5'/><Cell N='TxtLocPinY' V='0' F='TxtHeight*0.5'/><Cell N='TxtAngle' V='0'/><Cell N='VerticalAlign' V='0'/><Section N='Geometry' IX='0'><Cell N='NoFill' V='0'/><Cell N='NoLine' V='0'/><Cell N='NoShow' V='0'/><Cell N='NoSnap' V='0'/><Cell N='NoQuickDrag' V='0'/><Row T='RelMoveTo' IX='1'><Cell N='X' V='0'/><Cell N='Y' V='0'/></Row><Row T='RelLineTo' IX='2'><Cell N='X' V='1'/><Cell N='Y' V='0'/></Row><Row T='RelLineTo' IX='3'><Cell N='X' V='1'/><Cell N='Y' V='1'/></Row><Row T='RelLineTo' IX='4'><Cell N='X' V='0'/><Cell N='Y' V='1'/></Row><Row T='RelLineTo' IX='5'><Cell N='X' V='0'/><Cell N='Y' V='0'/></Row></Section><ForeignData ForeignType='Bitmap' CompressionType='TIFF'><Rel r:id='rId8'/></ForeignData></Shape><Shape ID='522' Type='Group' LineStyle='3' FillStyle='3' TextStyle='3'><Cell N='PinX' V='1.47503168899746' F='Sheet.520!Width*0.86315789473684'/><Cell N='PinY' V='0.09893505231081022' F='Sheet.520!Height*0.077350305110606'/><Cell N='Width' V='0.4272195440693869' F='Sheet.520!Width*0.25'/><Cell N='Height' V='0.1236688153885069' F='Sheet.520!Height*0.096687881388253'/><Cell N='LocPinX' V='0.2136097720346935' F='Width*0.5'/><Cell N='LocPinY' V='0.06183440769425347' F='Height*0.5'/><Cell N='Angle' V='0'/><Cell N='FlipX' V='0'/><Cell N='FlipY' V='0'/><Cell N='ResizeMode' V='0'/><Cell N='QuickStyleVariation' V='2'/><Shapes><Shape ID='523' Type='Shape' LineStyle='3' FillStyle='3' TextStyle='3'><Cell N='PinX' V='0.2136097720346935' F='Sheet.522!Width*0.5'/><Cell N='PinY' V='0.0112426195807728' F='Sheet.522!Height*0.090909090909086'/><Cell N='Width' V='0.4272195440693867' F='Sheet.522!Width*1'/><Cell N='Height' V='0.02755905511811023' F='Sheet.522!Height*0.22284563033561'/><Cell N='LocPinX' V='0.2136097720346933' F='Width*0.5'/><Cell N='LocPinY' V='0.01377952755905512' F='Height*0.5'/><Cell N='Angle' V='0'/><Cell N='FlipX' V='0'/><Cell N='FlipY' V='0'/><Cell N='ResizeMode' V='0'/><Cell N='FillForegnd' V='#ffffff' F='THEMEGUARD(RGB(255,255,255))'/><Cell N='FillBkgnd' V='#ffffff' F='THEMEGUARD(SHADE(FillForegnd,LUMDIFF(THEMEVAL("FillColor"),THEMEVAL("FillColor2"))))'/><Cell N='ShapeShdwShow' V='2'/><Cell N='LineGradientEnabled' V='0'/><Cell N='FillGradientEnabled' V='0'/><Cell N='LineColor' V='#ffffff' F='THEMEGUARD(RGB(255,255,255))'/><Cell N='LinePattern' V='0'/><Section N='Geometry' IX='0'><Cell N='NoFill' V='0'/><Cell N='NoLine' V='0'/><Cell N='NoShow' V='0'/><Cell N='NoSnap' V='0'/><Cell N='NoQuickDrag' V='0'/><Row T='RelMoveTo' IX='1'><Cell N='X' V='0'/><Cell N='Y' V='0'/></Row><Row T='RelLineTo' IX='2'><Cell N='X' V='1'/><Cell N='Y' V='0'/></Row><Row T='RelLineTo' IX='3'><Cell N='X' V='1'/><Cell N='Y' V='1'/></Row><Row T='RelLineTo' IX='4'><Cell N='X' V='0'/><Cell N='Y' V='1'/></Row><Row T='RelLineTo' IX='5'><Cell N='X' V='0'/><Cell N='Y' V='0'/></Row></Section></Shape><Shape ID='524' Type='Shape' LineStyle='1' FillStyle='1' TextStyle='3'><Cell N='PinX' V='0.2136097720346932' F='Sheet.522!Width*0.5'/><Cell N='PinY' V='0.07497640539420006' F='Sheet.522!Height*0.60626767676767'/><Cell N='Width' V='0.28331401343549' F='Sheet.522!Width*0.66315789473685'/><Cell N='Height' V='0.0973848199886149' F='Sheet.522!Height*0.78746464646467'/><Cell N='LocPinX' V='0.141657006717745' F='Width*0.5'/><Cell N='LocPinY' V='0.04869240999430745' F='Height*0.5'/><Cell N='Angle' V='0'/><Cell N='FlipX' V='0'/><Cell N='FlipY' V='0'/><Cell N='ResizeMode' V='0'/><Cell N='EventDblClick' V='0' F='OPENTEXTWIN()'/><Cell N='LeftMargin' V='0' U='PT'/><Cell N='RightMargin' V='0' U='PT'/><Cell N='TopMargin' V='0' U='PT'/><Cell N='BottomMargin' V='0' U='PT'/><Cell N='LineColor' V='#ffffff' F='THEMEGUARD(RGB(255,255,255))'/><Cell N='LinePattern' V='0'/><Cell N='FillPattern' V='0' F='THEMEGUARD(0)'/><Cell N='ShdwPattern' V='0' F='THEMEGUARD(0)'/><Cell N='ShapeShdwShow' V='2'/><Cell N='LineGradientEnabled' V='0'/><Cell N='FillGradientEnabled' V='0' F='THEMEGUARD(FALSE)'/><Cell N='QuickStyleVariation' V='3'/><Section N='Character'><Row IX='0'><Cell N='Font' V='Arial'/><Cell N='Color' V='#ffffff' F='THEMEGUARD(RGB(255,255,255))'/><Cell N='Size' V='0.09722222222222221' U='PT'/><Cell N='AsianFont' V='Arial Unicode MS'/><Cell N='ComplexScriptFont' V='Arial'/></Row></Section><Section N='Geometry' IX='0'><Cell N='NoFill' V='0'/><Cell N='NoLine' V='0'/><Cell N='NoShow' V='0'/><Cell N='NoSnap' V='0'/><Cell N='NoQuickDrag' V='0'/><Row T='RelMoveTo' IX='1'><Cell N='X' V='0'/><Cell N='Y' V='0'/></Row><Row T='RelLineTo' IX='2'><Cell N='X' V='1'/><Cell N='Y' V='0'/></Row><Row T='RelLineTo' IX='3'><Cell N='X' V='1'/><Cell N='Y' V='1'/></Row><Row T='RelLineTo' IX='4'><Cell N='X' V='0'/><Cell N='Y' V='1'/></Row><Row T='RelLineTo' IX='5'><Cell N='X' V='0'/><Cell N='Y' V='0'/></Row></Section><Text><cp IX='0'/>1 mm
</Text></Shape></Shapes></Shape></Shapes></Shape><Shape ID='525' Type='Group' LineStyle='3' FillStyle='3' TextStyle='3'><Cell N='PinX' V='4.476486332233267' F='Sheet.511!Width*0.78112250218017'/><Cell N='PinY' V='0.6889763779527542' F='Sheet.511!Height*0.46849749414262'/><Cell N='Width' V='1.708878176277537' F='Sheet.511!Width*0.29818994137508'/><Cell N='Height' V='1.279051868888409' F='Sheet.511!Height*0.86974330997128'/><Cell N='LocPinX' V='0.8544390881387685' F='Width*0.5'/><Cell N='LocPinY' V='0.6395259344442043' F='Height*0.5'/><Cell N='Angle' V='0'/><Cell N='FlipX' V='0'/><Cell N='FlipY' V='0'/><Cell N='ResizeMode' V='0'/><Cell N='QuickStyleVariation' V='2'/><Cell N='ShapeShdwShow' V='2'/><Shapes><Shape ID='526' Type='Foreign' LineStyle='2' FillStyle='2' TextStyle='2'><Cell N='PinX' V='0.8544390881387685' F='Sheet.525!Width*0.5'/><Cell N='PinY' V='0.6395259344442043' F='Sheet.525!Height*0.5'/><Cell N='Width' V='1.708878176277537' F='Sheet.525!Width*1'/><Cell N='Height' V='1.279051868888409' F='Sheet.525!Height*1'/><Cell N='LocPinX' V='0.8544390881387687' F='Width*0.5'/><Cell N='LocPinY' V='0.6395259344442044' F='Height*0.5'/><Cell N='Angle' V='0'/><Cell N='FlipX' V='0'/><Cell N='FlipY' V='0'/><Cell N='ResizeMode' V='0'/><Cell N='ImgOffsetX' V='0' F='ImgWidth*0'/><Cell N='ImgOffsetY' V='0' F='ImgHeight*0'/><Cell N='ImgWidth' V='1.708878176277537' F='Width*1'/><Cell N='ImgHeight' V='1.279051868888409' F='Height*1'/><Cell N='ClippingPath' V='' E='#N/A'/><Cell N='TxtPinX' V='0.8544390881387687' F='Width*0.5'/><Cell N='TxtPinY' V='0' F='Height*0'/><Cell N='TxtWidth' V='1.708878176277537' F='Width*1'/><Cell N='TxtHeight' V='0' F='Height*0'/><Cell N='TxtLocPinX' V='0.8544390881387687' F='TxtWidth*0.5'/><Cell N='TxtLocPinY' V='0' F='TxtHeight*0.5'/><Cell N='TxtAngle' V='0'/><Cell N='VerticalAlign' V='0'/><Section N='Geometry' IX='0'><Cell N='NoFill' V='0'/><Cell N='NoLine' V='0'/><Cell N='NoShow' V='0'/><Cell N='NoSnap' V='0'/><Cell N='NoQuickDrag' V='0'/><Row T='RelMoveTo' IX='1'><Cell N='X' V='0'/><Cell N='Y' V='0'/></Row><Row T='RelLineTo' IX='2'><Cell N='X' V='1'/><Cell N='Y' V='0'/></Row><Row T='RelLineTo' IX='3'><Cell N='X' V='1'/><Cell N='Y' V='1'/></Row><Row T='RelLineTo' IX='4'><Cell N='X' V='0'/><Cell N='Y' V='1'/></Row><Row T='RelLineTo' IX='5'><Cell N='X' V='0'/><Cell N='Y' V='0'/></Row></Section><ForeignData ForeignType='Bitmap' CompressionType='TIFF'><Rel r:id='rId9'/></ForeignData></Shape><Shape ID='527' Type='Group' LineStyle='3' FillStyle='3' TextStyle='3'><Cell N='PinX' V='1.475031688997462' F='Sheet.525!Width*0.86315789473685'/><Cell N='PinY' V='0.09893505231080126' F='Sheet.525!Height*0.0773503051106'/><Cell N='Width' V='0.4272195440693873' F='Sheet.525!Width*0.25'/><Cell N='Height' V='0.1236688153885071' F='Sheet.525!Height*0.096687881388254'/><Cell N='LocPinX' V='0.2136097720346936' F='Width*0.5'/><Cell N='LocPinY' V='0.06183440769425357' F='Height*0.5'/><Cell N='Angle' V='0'/><Cell N='FlipX' V='0'/><Cell N='FlipY' V='0'/><Cell N='ResizeMode' V='0'/><Cell N='QuickStyleVariation' V='2'/><Shapes><Shape ID='528' Type='Shape' LineStyle='3' FillStyle='3' TextStyle='3'><Cell N='PinX' V='0.2136097720346936' F='Sheet.527!Width*0.5'/><Cell N='PinY' V='0.01124261958077277' F='Sheet.527!Height*0.090909090909086'/><Cell N='Width' V='0.4272195440693871' F='Sheet.527!Width*1'/><Cell N='Height' V='0.02755905511811023' F='Sheet.527!Height*0.22284563033561'/><Cell N='LocPinX' V='0.2136097720346935' F='Width*0.5'/><Cell N='LocPinY' V='0.01377952755905512' F='Height*0.5'/><Cell N='Angle' V='0'/><Cell N='FlipX' V='0'/><Cell N='FlipY' V='0'/><Cell N='ResizeMode' V='0'/><Cell N='FillForegnd' V='#ffffff' F='THEMEGUARD(RGB(255,255,255))'/><Cell N='FillBkgnd' V='#ffffff' F='THEMEGUARD(SHADE(FillForegnd,LUMDIFF(THEMEVAL("FillColor"),THEMEVAL("FillColor2"))))'/><Cell N='ShapeShdwShow' V='2'/><Cell N='LineGradientEnabled' V='0'/><Cell N='FillGradientEnabled' V='0'/><Cell N='LineColor' V='#ffffff' F='THEMEGUARD(RGB(255,255,255))'/><Cell N='LinePattern' V='0'/><Section N='Geometry' IX='0'><Cell N='NoFill' V='0'/><Cell N='NoLine' V='0'/><Cell N='NoShow' V='0'/><Cell N='NoSnap' V='0'/><Cell N='NoQuickDrag' V='0'/><Row T='RelMoveTo' IX='1'><Cell N='X' V='0'/><Cell N='Y' V='0'/></Row><Row T='RelLineTo' IX='2'><Cell N='X' V='1'/><Cell N='Y' V='0'/></Row><Row T='RelLineTo' IX='3'><Cell N='X' V='1'/><Cell N='Y' V='1'/></Row><Row T='RelLineTo' IX='4'><Cell N='X' V='0'/><Cell N='Y' V='1'/></Row><Row T='RelLineTo' IX='5'><Cell N='X' V='0'/><Cell N='Y' V='0'/></Row></Section></Shape><Shape ID='529' Type='Shape' LineStyle='1' FillStyle='1' TextStyle='3'><Cell N='PinX' V='0.2136097720346934' F='Sheet.527!Width*0.5'/><Cell N='PinY' V='0.07497640539420018' F='Sheet.527!Height*0.60626767676767'/><Cell N='Width' V='0.2833140134354903' F='Sheet.527!Width*0.66315789473685'/><Cell N='Height' V='0.09738481998861505' F='Sheet.527!Height*0.78746464646467'/><Cell N='LocPinX' V='0.1416570067177451' F='Width*0.5'/><Cell N='LocPinY' V='0.04869240999430752' F='Height*0.5'/><Cell N='Angle' V='0'/><Cell N='FlipX' V='0'/><Cell N='FlipY' V='0'/><Cell N='ResizeMode' V='0'/><Cell N='EventDblClick' V='0' F='OPENTEXTWIN()'/><Cell N='LeftMargin' V='0' U='PT'/><Cell N='RightMargin' V='0' U='PT'/><Cell N='TopMargin' V='0' U='PT'/><Cell N='BottomMargin' V='0' U='PT'/><Cell N='LineColor' V='#ffffff' F='THEMEGUARD(RGB(255,255,255))'/><Cell N='LinePattern' V='0'/><Cell N='FillPattern' V='0' F='THEMEGUARD(0)'/><Cell N='ShdwPattern' V='0' F='THEMEGUARD(0)'/><Cell N='ShapeShdwShow' V='2'/><Cell N='LineGradientEnabled' V='0'/><Cell N='FillGradientEnabled' V='0' F='THEMEGUARD(FALSE)'/><Cell N='QuickStyleVariation' V='3'/><Section N='Character'><Row IX='0'><Cell N='Font' V='Arial'/><Cell N='Color' V='#ffffff' F='THEMEGUARD(RGB(255,255,255))'/><Cell N='Size' V='0.09722222222222221' U='PT'/><Cell N='AsianFont' V='Arial Unicode MS'/><Cell N='ComplexScriptFont' V='Arial'/></Row></Section><Section N='Geometry' IX='0'><Cell N='NoFill' V='0'/><Cell N='NoLine' V='0'/><Cell N='NoShow' V='0'/><Cell N='NoSnap' V='0'/><Cell N='NoQuickDrag' V='0'/><Row T='RelMoveTo' IX='1'><Cell N='X' V='0'/><Cell N='Y' V='0'/></Row><Row T='RelLineTo' IX='2'><Cell N='X' V='1'/><Cell N='Y' V='0'/></Row><Row T='RelLineTo' IX='3'><Cell N='X' V='1'/><Cell N='Y' V='1'/></Row><Row T='RelLineTo' IX='4'><Cell N='X' V='0'/><Cell N='Y' V='1'/></Row><Row T='RelLineTo' IX='5'><Cell N='X' V='0'/><Cell N='Y' V='0'/></Row></Section><Text><cp IX='0'/>1 mm
</Text></Shape></Shapes></Shape></Shapes></Shape><Shape ID='530' Type='Group' LineStyle='3' FillStyle='3' TextStyle='3'><Cell N='PinX' V='5.589882519551956' F='Sheet.511!Width*0.9754040773285'/><Cell N='PinY' V='0.688976377952756' F='Sheet.511!Height*0.46849749414262'/><Cell N='Width' V='0.2819104848736025' F='Sheet.511!Width*0.049191845343005'/><Cell N='Height' V='1.377952755905511' F='Sheet.511!Height*0.93699498828524'/><Cell N='LocPinX' V='0.1409552424368012' F='Width*0.5'/><Cell N='LocPinY' V='0.6889763779527556' F='Height*0.5'/><Cell N='Angle' V='0'/><Cell N='FlipX' V='0'/><Cell N='FlipY' V='0'/><Cell N='ResizeMode' V='0'/><Cell N='QuickStyleVariation' V='2'/><Cell N='ShapeShdwShow' V='2'/><Shapes><Shape ID='531' Type='Foreign' LineStyle='2' FillStyle='2' TextStyle='2'><Cell N='PinX' V='0.05511811023622038' F='Sheet.530!Width*0.19551635428151'/><Cell N='PinY' V='0.6867157213828641' F='Sheet.530!Height*0.49835940923214'/><Cell N='Width' V='0.1102362204724425' F='Sheet.530!Width*0.39103270856303'/><Cell N='Height' V='1.289725939080742' F='Sheet.530!Height*0.93597253864717'/><Cell N='LocPinX' V='0.05511811023622124' F='Width*0.5'/><Cell N='LocPinY' V='0.644862969540371' F='Height*0.5'/><Cell N='Angle' V='0'/><Cell N='FlipX' V='0'/><Cell N='FlipY' V='0'/><Cell N='ResizeMode' V='0'/><Cell N='ImgOffsetX' V='0' F='ImgWidth*0'/><Cell N='ImgOffsetY' V='0.006073576078367743' F='ImgHeight*0.0047314804641983'/><Cell N='ImgWidth' V='0.1102362204724425' F='Width*1'/><Cell N='ImgHeight' V='1.283652363002374' F='Height*0.99529080101878'/><Cell N='ClippingPath' V='' E='#N/A'/><Cell N='TxtPinX' V='0.05511811023622124' F='Width*0.5'/><Cell N='TxtPinY' V='0' F='Height*0'/><Cell N='TxtWidth' V='0.1102362204724425' F='Width*1'/><Cell N='TxtHeight' V='0' F='Height*0'/><Cell N='TxtLocPinX' V='0.05511811023622124' F='TxtWidth*0.5'/><Cell N='TxtLocPinY' V='0' F='TxtHeight*0.5'/><Cell N='TxtAngle' V='0'/><Cell N='VerticalAlign' V='0'/><Cell N='ShapeShdwShow' V='2'/><Section N='Geometry' IX='0'><Cell N='NoFill' V='0'/><Cell N='NoLine' V='0'/><Cell N='NoShow' V='0'/><Cell N='NoSnap' V='0'/><Cell N='NoQuickDrag' V='0'/><Row T='RelMoveTo' IX='1'><Cell N='X' V='0'/><Cell N='Y' V='0'/></Row><Row T='RelLineTo' IX='2'><Cell N='X' V='1'/><Cell N='Y' V='0'/></Row><Row T='RelLineTo' IX='3'><Cell N='X' V='1'/><Cell N='Y' V='1'/></Row><Row T='RelLineTo' IX='4'><Cell N='X' V='0'/><Cell N='Y' V='1'/></Row><Row T='RelLineTo' IX='5'><Cell N='X' V='0'/><Cell N='Y' V='0'/></Row></Section><ForeignData ForeignType='Bitmap' CompressionType='TIFF'><Rel r:id='rId10'/></ForeignData></Shape><Shape ID='532' Type='Shape' LineStyle='1' FillStyle='1' TextStyle='3'><Cell N='PinX' V='0.1973607597622866' F='Sheet.530!Width*0.70008307726041'/><Cell N='PinY' V='0.6968117145124886' F='Sheet.530!Height*0.50568621567478'/><Cell N='Width' V='1.291806979052811' F='Sheet.530!Height*0.93748277908404'/><Cell N='Height' V='0.1690994502226284' F='Sheet.530!Width*0.59983384547916'/><Cell N='LocPinX' V='0.6459034895264054' F='Width*0.5'/><Cell N='LocPinY' V='0.0845497251113142' F='Height*0.5'/><Cell N='Angle' V='1.5707963267949'/><Cell N='FlipX' V='0'/><Cell N='FlipY' V='0'/><Cell N='ResizeMode' V='0'/><Cell N='EventDblClick' V='0' F='OPENTEXTWIN()'/><Cell N='LeftMargin' V='0' U='PT'/><Cell N='RightMargin' V='0' U='PT'/><Cell N='TopMargin' V='0' U='PT'/><Cell N='BottomMargin' V='0' U='PT'/><Cell N='VerticalAlign' V='2'/><Cell N='LineColor' V='#ffffff' F='THEMEGUARD(RGB(255,255,255))'/><Cell N='LinePattern' V='0'/><Cell N='FillPattern' V='0' F='THEMEGUARD(0)'/><Cell N='ShdwPattern' V='0' F='THEMEGUARD(0)'/><Cell N='ShapeShdwShow' V='2'/><Cell N='LineGradientEnabled' V='0'/><Cell N='FillGradientEnabled' V='0' F='THEMEGUARD(FALSE)'/><Cell N='QuickStyleVariation' V='3'/><Section N='Character'><Row IX='0'><Cell N='Font' V='Arial'/><Cell N='Color' V='0'/><Cell N='Style' V='34'/><Cell N='Size' V='0.125'/><Cell N='ComplexScriptFont' V='Arial'/></Row><Row IX='1'><Cell N='Font' V='Arial'/><Cell N='Color' V='0'/><Cell N='Style' V='0'/><Cell N='Case' V='0'/><Cell N='Pos' V='0'/><Cell N='FontScale' V='1'/><Cell N='Size' V='0.125'/><Cell N='DblUnderline' V='0'/><Cell N='Overline' V='0'/><Cell N='Strikethru' V='0'/><Cell N='DoubleStrikethrough' V='0'/><Cell N='Letterspace' V='0'/><Cell N='ColorTrans' V='0'/><Cell N='AsianFont' V='Themed' F='THEMEVAL()'/><Cell N='ComplexScriptFont' V='Arial'/><Cell N='ComplexScriptSize' V='-1'/><Cell N='LangID' V='zh-CN'/></Row><Row IX='2'><Cell N='Font' V='Arial'/><Cell N='Color' V='0'/><Cell N='Style' V='0'/><Cell N='Case' V='0'/><Cell N='Pos' V='0'/><Cell N='FontScale' V='1'/><Cell N='Size' V='0.125'/><Cell N='DblUnderline' V='0'/><Cell N='Overline' V='0'/><Cell N='Strikethru' V='0'/><Cell N='DoubleStrikethrough' V='0'/><Cell N='Letterspace' V='0'/><Cell N='ColorTrans' V='0'/><Cell N='AsianFont' V='Themed' F='THEMEVAL()'/><Cell N='ComplexScriptFont' V='Arial'/><Cell N='ComplexScriptSize' V='-1'/><Cell N='LangID' V='en-US'/></Row><Row IX='3'><Cell N='Font' V='Arial'/><Cell N='Color' V='0'/><Cell N='Style' V='0'/><Cell N='Case' V='0'/><Cell N='Pos' V='0'/><Cell N='FontScale' V='1'/><Cell N='Size' V='0.125'/><Cell N='DblUnderline' V='0'/><Cell N='Overline' V='0'/><Cell N='Strikethru' V='0'/><Cell N='DoubleStrikethrough' V='0'/><Cell N='Letterspace' V='0'/><Cell N='ColorTrans' V='0'/><Cell N='AsianFont' V='Themed' F='THEMEVAL()'/><Cell N='ComplexScriptFont' V='Arial'/><Cell N='ComplexScriptSize' V='-1'/><Cell N='LangID' V='zh-CN'/></Row><Row IX='4'><Cell N='Font' V='Arial'/><Cell N='Color' V='0'/><Cell N='Style' V='0'/><Cell N='Case' V='0'/><Cell N='Pos' V='0'/><Cell N='FontScale' V='1'/><Cell N='Size' V='0.125'/><Cell N='DblUnderline' V='0'/><Cell N='Overline' V='0'/><Cell N='Strikethru' V='0'/><Cell N='DoubleStrikethrough' V='0'/><Cell N='Letterspace' V='0'/><Cell N='ColorTrans' V='0'/><Cell N='AsianFont' V='Themed' F='THEMEVAL()'/><Cell N='ComplexScriptFont' V='Arial'/><Cell N='ComplexScriptSize' V='-1'/><Cell N='LangID' V='en-US'/></Row><Row IX='5'><Cell N='Font' V='Arial'/><Cell N='Color' V='Themed' F='THEMEVAL()'/><Cell N='Style' V='Themed' F='THEMEVAL()'/><Cell N='Case' V='0'/><Cell N='Pos' V='0'/><Cell N='FontScale' V='1'/><Cell N='Size' V='0.125'/><Cell N='DblUnderline' V='0'/><Cell N='Overline' V='0'/><Cell N='Strikethru' V='0'/><Cell N='DoubleStrikethrough' V='0'/><Cell N='Letterspace' V='0'/><Cell N='ColorTrans' V='0'/><Cell N='AsianFont' V='Arial Unicode MS'/><Cell N='ComplexScriptFont' V='Arial'/><Cell N='ComplexScriptSize' V='-1'/><Cell N='LangID' V='zh-CN'/></Row></Section><Section N='Geometry' IX='0'><Cell N='NoFill' V='0'/><Cell N='NoLine' V='0'/><Cell N='NoShow' V='0'/><Cell N='NoSnap' V='0'/><Cell N='NoQuickDrag' V='0'/><Row T='RelMoveTo' IX='1'><Cell N='X' V='0'/><Cell N='Y' V='0'/></Row><Row T='RelLineTo' IX='2'><Cell N='X' V='1'/><Cell N='Y' V='0'/></Row><Row T='RelLineTo' IX='3'><Cell N='X' V='1'/><Cell N='Y' V='1'/></Row><Row T='RelLineTo' IX='4'><Cell N='X' V='0'/><Cell N='Y' V='1'/></Row><Row T='RelLineTo' IX='5'><Cell N='X' V='0'/><Cell N='Y' V='0'/></Row></Section><Text><cp IX='0'/>I<cp IX='1'/> <cp IX='2'/>(<cp IX='3'/>N<cp IX='4'/>ormalized)<cp IX='5'/>
</Text></Shape><Shape ID='533' Type='Shape' LineStyle='1' FillStyle='1' TextStyle='3'><Cell N='PinX' V='0.1830708661417333' F='Sheet.530!Width*0.64939360529217'/><Cell N='PinY' V='1.318897637795276' F='Sheet.530!Height*0.95714285714286'/><Cell N='Width' V='0.09055118110236649' F='Sheet.530!Width*0.32120543917679'/><Cell N='Height' V='0.1181102362204724' F='Sheet.530!Height*0.085714285714286'/><Cell N='LocPinX' V='0.04527559055118324' F='Width*0.5'/><Cell N='LocPinY' V='0.0590551181102362' F='Height*0.5'/><Cell N='Angle' V='0'/><Cell N='FlipX' V='0'/><Cell N='FlipY' V='0'/><Cell N='ResizeMode' V='0'/><Cell N='EventDblClick' V='0' F='OPENTEXTWIN()'/><Cell N='LeftMargin' V='0' U='PT'/><Cell N='RightMargin' V='0' U='PT'/><Cell N='TopMargin' V='0' U='PT'/><Cell N='BottomMargin' V='0' U='PT'/><Cell N='LineColor' V='#ffffff' F='THEMEGUARD(RGB(255,255,255))'/><Cell N='LinePattern' V='0'/><Cell N='FillPattern' V='0' F='THEMEGUARD(0)'/><Cell N='ShdwPattern' V='0' F='THEMEGUARD(0)'/><Cell N='ShapeShdwShow' V='2'/><Cell N='LineGradientEnabled' V='0'/><Cell N='FillGradientEnabled' V='0' F='THEMEGUARD(FALSE)'/><Cell N='QuickStyleVariation' V='3'/><Section N='Character'><Row IX='0'><Cell N='Font' V='Arial'/><Cell N='Size' V='0.125'/><Cell N='AsianFont' V='Arial Unicode MS'/><Cell N='ComplexScriptFont' V='Arial'/></Row></Section><Section N='Geometry' IX='0'><Cell N='NoFill' V='0'/><Cell N='NoLine' V='0'/><Cell N='NoShow' V='0'/><Cell N='NoSnap' V='0'/><Cell N='NoQuickDrag' V='0'/><Row T='RelMoveTo' IX='1'><Cell N='X' V='0'/><Cell N='Y' V='0'/></Row><Row T='RelLineTo' IX='2'><Cell N='X' V='1'/><Cell N='Y' V='0'/></Row><Row T='RelLineTo' IX='3'><Cell N='X' V='1'/><Cell N='Y' V='1'/></Row><Row T='RelLineTo' IX='4'><Cell N='X' V='0'/><Cell N='Y' V='1'/></Row><Row T='RelLineTo' IX='5'><Cell N='X' V='0'/><Cell N='Y' V='0'/></Row></Section><Text><cp IX='0'/>1
</Text></Shape><Shape ID='534' Type='Shape' LineStyle='1' FillStyle='1' TextStyle='3'><Cell N='PinX' V='0.1830708661417333' F='Sheet.530!Width*0.64939360529217'/><Cell N='PinY' V='0.05905511811023612' F='Sheet.530!Height*0.042857142857143'/><Cell N='Width' V='0.09055118110235938' F='Sheet.530!Width*0.32120543917676'/><Cell N='Height' V='0.1181102362204722' F='Sheet.530!Height*0.085714285714286'/><Cell N='LocPinX' V='0.04527559055117969' F='Width*0.5'/><Cell N='LocPinY' V='0.05905511811023612' F='Height*0.5'/><Cell N='Angle' V='0'/><Cell N='FlipX' V='0'/><Cell N='FlipY' V='0'/><Cell N='ResizeMode' V='0'/><Cell N='EventDblClick' V='0' F='OPENTEXTWIN()'/><Cell N='LeftMargin' V='0' U='PT'/><Cell N='RightMargin' V='0' U='PT'/><Cell N='TopMargin' V='0' U='PT'/><Cell N='BottomMargin' V='0' U='PT'/><Cell N='LineColor' V='#ffffff' F='THEMEGUARD(RGB(255,255,255))'/><Cell N='LinePattern' V='0'/><Cell N='FillPattern' V='0' F='THEMEGUARD(0)'/><Cell N='ShdwPattern' V='0' F='THEMEGUARD(0)'/><Cell N='ShapeShdwShow' V='2'/><Cell N='LineGradientEnabled' V='0'/><Cell N='FillGradientEnabled' V='0' F='THEMEGUARD(FALSE)'/><Cell N='QuickStyleVariation' V='3'/><Section N='Character'><Row IX='0'><Cell N='Font' V='Arial'/><Cell N='Size' V='0.125'/><Cell N='AsianFont' V='Arial Unicode MS'/><Cell N='ComplexScriptFont' V='Arial'/></Row></Section><Section N='Geometry' IX='0'><Cell N='NoFill' V='0'/><Cell N='NoLine' V='0'/><Cell N='NoShow' V='0'/><Cell N='NoSnap' V='0'/><Cell N='NoQuickDrag' V='0'/><Row T='RelMoveTo' IX='1'><Cell N='X' V='0'/><Cell N='Y' V='0'/></Row><Row T='RelLineTo' IX='2'><Cell N='X' V='1'/><Cell N='Y' V='0'/></Row><Row T='RelLineTo' IX='3'><Cell N='X' V='1'/><Cell N='Y' V='1'/></Row><Row T='RelLineTo' IX='4'><Cell N='X' V='0'/><Cell N='Y' V='1'/></Row><Row T='RelLineTo' IX='5'><Cell N='X' V='0'/><Cell N='Y' V='0'/></Row></Section><Text><cp IX='0'/>0
</Text></Shape></Shapes></Shape></Shapes></Shape><Shape ID='535' Type='Shape' LineStyle='1' FillStyle='1' TextStyle='3'><Cell N='PinX' V='0.3867682302041287' F='Sheet.556!Width*0.065492753647899'/><Cell N='PinY' V='2.161961395450575' F='Sheet.556!Height*0.34645942867157'/><Cell N='Width' V='0.6831564529775633' F='Sheet.556!Width*0.11568115937087'/><Cell N='Height' V='0.1417322834645658' F='Sheet.556!Height*0.022712933753943'/><Cell N='LocPinX' V='0.3415782264887817' F='Width*0.5'/><Cell N='LocPinY' V='0.0708661417322829' F='Height*0.5'/><Cell N='Angle' V='0'/><Cell N='FlipX' V='0'/><Cell N='FlipY' V='0'/><Cell N='ResizeMode' V='0'/><Cell N='EventDblClick' V='0' F='OPENTEXTWIN()'/><Cell N='LeftMargin' V='0' U='PT'/><Cell N='RightMargin' V='0' U='PT'/><Cell N='TopMargin' V='0' U='PT'/><Cell N='BottomMargin' V='0' U='PT'/><Cell N='LineColor' V='#ffffff' F='THEMEGUARD(RGB(255,255,255))'/><Cell N='LinePattern' V='0'/><Cell N='FillPattern' V='0' F='THEMEGUARD(0)'/><Cell N='ShdwPattern' V='0' F='THEMEGUARD(0)'/><Cell N='ShapeShdwShow' V='2'/><Cell N='LineGradientEnabled' V='0'/><Cell N='FillGradientEnabled' V='0' F='THEMEGUARD(FALSE)'/><Cell N='QuickStyleVariation' V='3'/><Section N='Character'><Row IX='0'><Cell N='Font' V='Arial'/><Cell N='Color' V='#000000' F='THEMEGUARD(RGB(0,0,0))'/><Cell N='Style' V='0'/><Cell N='Size' V='0.125' U='PT'/><Cell N='AsianFont' V='Arial Unicode MS'/><Cell N='ComplexScriptFont' V='Arial'/></Row></Section><Section N='Geometry' IX='0'><Cell N='NoFill' V='0'/><Cell N='NoLine' V='0'/><Cell N='NoShow' V='0'/><Cell N='NoSnap' V='0'/><Cell N='NoQuickDrag' V='0'/><Row T='RelMoveTo' IX='1'><Cell N='X' V='0'/><Cell N='Y' V='0'/></Row><Row T='RelLineTo' IX='2'><Cell N='X' V='1'/><Cell N='Y' V='0'/></Row><Row T='RelLineTo' IX='3'><Cell N='X' V='1'/><Cell N='Y' V='1'/></Row><Row T='RelLineTo' IX='4'><Cell N='X' V='0'/><Cell N='Y' V='1'/></Row><Row T='RelLineTo' IX='5'><Cell N='X' V='0'/><Cell N='Y' V='0'/></Row></Section><Text><cp IX='0'/>L = 540 μm
</Text></Shape><Shape ID='555' Type='Group' LineStyle='3' FillStyle='3' TextStyle='3'><Cell N='PinX' V='0.9498605791518592' F='Sheet.556!Width*0.16084305806971'/><Cell N='PinY' V='2.567799412638099' F='Sheet.556!Height*0.41149593111046'/><Cell N='Width' V='0.7186187960989816' F='Sheet.556!Width*0.12168611613943'/><Cell N='Height' V='0.6371428632627554' F='Sheet.556!Height*0.10210365127365'/><Cell N='LocPinX' V='0.3593093980494908' F='Width*0.5'/><Cell N='LocPinY' V='0.3185714316313777' F='Height*0.5'/><Cell N='Angle' V='0'/><Cell N='FlipX' V='0'/><Cell N='FlipY' V='0'/><Cell N='ResizeMode' V='0'/><Cell N='QuickStyleVariation' V='2'/><Shapes><Shape ID='222' Type='Shape' LineStyle='3' FillStyle='3' TextStyle='3'><Cell N='PinX' V='0.2094516997909371' F='(BeginX+EndX)/2'/><Cell N='PinY' V='0.2424138115480208' F='(BeginY+EndY)/2'/><Cell N='Width' V='0.3543307086614173' F='SQRT((EndX-BeginX)^2+(EndY-BeginY)^2)'/><Cell N='Height' V='0'/><Cell N='LocPinX' V='0.1771653543307087' F='Width*0.5'/><Cell N='LocPinY' V='0' F='Height*0.5'/><Cell N='Angle' V='1.280629649864726' F='ATAN2(EndY-BeginY,EndX-BeginX)'/><Cell N='FlipX' V='0'/><Cell N='FlipY' V='0'/><Cell N='ResizeMode' V='0'/><Cell N='BeginX' V='0.1587625768673906' F='Sheet.555!Width*0.22092739256089'/><Cell N='BeginY' V='0.07265464215688855' F='Sheet.555!Height*0.11403194847829'/><Cell N='EndX' V='0.2601408227144836'/><Cell N='EndY' V='0.4121729809391531'/><Cell N='TextBkgnd' V='#ffffff' F='THEMEGUARD(THEMEVAL("BackgroundColor")+1)'/><Cell N='QuickStyleLineMatrix' V='1'/><Cell N='QuickStyleFillMatrix' V='1'/><Cell N='QuickStyleEffectsMatrix' V='1'/><Cell N='QuickStyleFontMatrix' V='1'/><Cell N='LineWeight' V='0.01736111111111111'/><Cell N='EndArrowSize' V='0'/><Cell N='EndArrow' V='5'/><Cell N='BeginArrowSize' V='1'/><Cell N='ShapeShdwShow' V='2'/><Section N='Geometry' IX='0'><Cell N='NoFill' V='1'/><Cell N='NoLine' V='0'/><Cell N='NoShow' V='0'/><Cell N='NoSnap' V='0'/><Cell N='NoQuickDrag' V='0'/><Row T='MoveTo' IX='1'><Cell N='X' V='0' F='Width*0'/><Cell N='Y' V='0'/></Row><Row T='LineTo' IX='2'><Cell N='X' V='0.3543307086614173' F='Width*1'/><Cell N='Y' V='0'/></Row></Section></Shape><Shape ID='223' Type='Shape' LineStyle='3' FillStyle='3' TextStyle='3'><Cell N='PinX' V='0.1587625768673853' F='(BeginX+EndX)/2'/><Cell N='PinY' V='0.2891900752277548' F='(BeginY+EndY)/2'/><Cell N='Width' V='0.4330708661417324' F='SQRT((EndX-BeginX)^2+(EndY-BeginY)^2)'/><Cell N='Height' V='0'/><Cell N='LocPinX' V='0.2165354330708662' F='Width*0.5'/><Cell N='LocPinY' V='0' F='Height*0.5'/><Cell N='Angle' V='1.570796326794921' F='ATAN2(EndY-BeginY,EndX-BeginX)'/><Cell N='FlipX' V='0'/><Cell N='FlipY' V='0'/><Cell N='ResizeMode' V='0'/><Cell N='BeginX' V='0.1587625768673906' F='Sheet.555!Width*0.22092739256089'/><Cell N='BeginY' V='0.07265464215688855' F='Sheet.555!Height*0.11403194847829'/><Cell N='EndX' V='0.1587625768673799' F='Sheet.555!Width*0.22092739256087'/><Cell N='EndY' V='0.505725508298621' F='Sheet.555!Height*0.79373957939173'/><Cell N='TextBkgnd' V='#ffffff' F='THEMEGUARD(THEMEVAL("BackgroundColor")+1)'/><Cell N='QuickStyleLineMatrix' V='1'/><Cell N='QuickStyleFillMatrix' V='1'/><Cell N='QuickStyleEffectsMatrix' V='1'/><Cell N='QuickStyleFontMatrix' V='1'/><Cell N='LineWeight' V='0.01736111111111111'/><Cell N='EndArrowSize' V='0'/><Cell N='EndArrow' V='5'/><Cell N='BeginArrowSize' V='1'/><Cell N='ShapeShdwShow' V='2'/><Section N='Geometry' IX='0'><Cell N='NoFill' V='1'/><Cell N='NoLine' V='0'/><Cell N='NoShow' V='0'/><Cell N='NoSnap' V='0'/><Cell N='NoQuickDrag' V='0'/><Row T='MoveTo' IX='1'><Cell N='X' V='0' F='Width*0'/><Cell N='Y' V='0'/></Row><Row T='LineTo' IX='2'><Cell N='X' V='0.4330708661417324' F='Width*1'/><Cell N='Y' V='0'/></Row></Section></Shape><Shape ID='224' Type='Shape' LineStyle='1' FillStyle='1' TextStyle='3'><Cell N='PinX' V='0.5669291338582676' F='Sheet.555!Width*0.78891498098274'/><Cell N='PinY' V='0.07250843950539343' F='Sheet.555!Height*0.11380248243555'/><Cell N='Width' V='0.1380249937727699' F='Sheet.555!Width*0.19206983524789'/><Cell N='Height' V='0.1450168790107871' F='Sheet.555!Height*0.22760496487109'/><Cell N='LocPinX' V='0.06901249688638497' F='Width*0.5'/><Cell N='LocPinY' V='0.07250843950539357' F='Height*0.5'/><Cell N='Angle' V='0'/><Cell N='FlipX' V='0'/><Cell N='FlipY' V='0'/><Cell N='ResizeMode' V='0'/><Cell N='EventDblClick' V='0' F='OPENTEXTWIN()'/><Cell N='LeftMargin' V='0' U='PT'/><Cell N='RightMargin' V='0' U='PT'/><Cell N='TopMargin' V='0' U='PT'/><Cell N='BottomMargin' V='0' U='PT'/><Cell N='LineColor' V='#ffffff' F='THEMEGUARD(RGB(255,255,255))'/><Cell N='LinePattern' V='0'/><Cell N='FillPattern' V='0' F='THEMEGUARD(0)'/><Cell N='ShdwPattern' V='0' F='THEMEGUARD(0)'/><Cell N='ShapeShdwShow' V='2'/><Cell N='LineGradientEnabled' V='0'/><Cell N='FillGradientEnabled' V='0' F='THEMEGUARD(FALSE)'/><Cell N='QuickStyleVariation' V='3'/><Section N='Character'><Row IX='0'><Cell N='Font' V='Arial'/><Cell N='Color' V='#000000' F='THEMEGUARD(RGB(0,0,0))'/><Cell N='Style' V='0'/><Cell N='Size' V='0.125' U='PT'/><Cell N='AsianFont' V='Arial Unicode MS'/><Cell N='ComplexScriptFont' V='Arial'/></Row></Section><Section N='Geometry' IX='0'><Cell N='NoFill' V='0'/><Cell N='NoLine' V='0'/><Cell N='NoShow' V='0'/><Cell N='NoSnap' V='0'/><Cell N='NoQuickDrag' V='0'/><Row T='RelMoveTo' IX='1'><Cell N='X' V='0'/><Cell N='Y' V='0'/></Row><Row T='RelLineTo' IX='2'><Cell N='X' V='1'/><Cell N='Y' V='0'/></Row><Row T='RelLineTo' IX='3'><Cell N='X' V='1'/><Cell N='Y' V='1'/></Row><Row T='RelLineTo' IX='4'><Cell N='X' V='0'/><Cell N='Y' V='1'/></Row><Row T='RelLineTo' IX='5'><Cell N='X' V='0'/><Cell N='Y' V='0'/></Row></Section><Text><cp IX='0'/>x
</Text></Shape><Shape ID='225' Type='Shape' LineStyle='1' FillStyle='1' TextStyle='3'><Cell N='PinX' V='0.2755905511811001' F='Sheet.555!Width*0.38350033797772'/><Cell N='PinY' V='0.4970528775712975' F='Sheet.555!Height*0.78012782725986'/><Cell N='Width' V='0.1380249937727699' F='Sheet.555!Width*0.19206983524789'/><Cell N='Height' V='0.1450168790107871' F='Sheet.555!Height*0.22760496487109'/><Cell N='LocPinX' V='0.06901249688638497' F='Width*0.5'/><Cell N='LocPinY' V='0.07250843950539357' F='Height*0.5'/><Cell N='Angle' V='0'/><Cell N='FlipX' V='0'/><Cell N='FlipY' V='0'/><Cell N='ResizeMode' V='0'/><Cell N='EventDblClick' V='0' F='OPENTEXTWIN()'/><Cell N='LeftMargin' V='0' U='PT'/><Cell N='RightMargin' V='0' U='PT'/><Cell N='TopMargin' V='0' U='PT'/><Cell N='BottomMargin' V='0' U='PT'/><Cell N='LineColor' V='#ffffff' F='THEMEGUARD(RGB(255,255,255))'/><Cell N='LinePattern' V='0'/><Cell N='FillPattern' V='0' F='THEMEGUARD(0)'/><Cell N='ShdwPattern' V='0' F='THEMEGUARD(0)'/><Cell N='ShapeShdwShow' V='2'/><Cell N='LineGradientEnabled' V='0'/><Cell N='FillGradientEnabled' V='0' F='THEMEGUARD(FALSE)'/><Cell N='QuickStyleVariation' V='3'/><Section N='Character'><Row IX='0'><Cell N='Font' V='Arial'/><Cell N='Color' V='#000000' F='THEMEGUARD(RGB(0,0,0))'/><Cell N='Style' V='0'/><Cell N='Size' V='0.125' U='PT'/><Cell N='AsianFont' V='Arial Unicode MS'/><Cell N='ComplexScriptFont' V='Arial'/></Row></Section><Section N='Geometry' IX='0'><Cell N='NoFill' V='0'/><Cell N='NoLine' V='0'/><Cell N='NoShow' V='0'/><Cell N='NoSnap' V='0'/><Cell N='NoQuickDrag' V='0'/><Row T='RelMoveTo' IX='1'><Cell N='X' V='0'/><Cell N='Y' V='0'/></Row><Row T='RelLineTo' IX='2'><Cell N='X' V='1'/><Cell N='Y' V='0'/></Row><Row T='RelLineTo' IX='3'><Cell N='X' V='1'/><Cell N='Y' V='1'/></Row><Row T='RelLineTo' IX='4'><Cell N='X' V='0'/><Cell N='Y' V='1'/></Row><Row T='RelLineTo' IX='5'><Cell N='X' V='0'/><Cell N='Y' V='0'/></Row></Section><Text><cp IX='0'/>y
</Text></Shape><Shape ID='226' Type='Shape' LineStyle='3' FillStyle='3' TextStyle='3'><Cell N='PinX' V='0.3359279311980993' F='(BeginX+EndX)/2'/><Cell N='PinY' V='0.07265464215688855' F='(BeginY+EndY)/2'/><Cell N='Width' V='0.3543307086614174' F='SQRT((EndX-BeginX)^2+(EndY-BeginY)^2)'/><Cell N='Height' V='0'/><Cell N='LocPinX' V='0.1771653543307087' F='Width*0.5'/><Cell N='LocPinY' V='0' F='Height*0.5'/><Cell N='Angle' V='0' F='ATAN2(EndY-BeginY,EndX-BeginX)'/><Cell N='FlipX' V='0'/><Cell N='FlipY' V='0'/><Cell N='ResizeMode' V='0'/><Cell N='BeginX' V='0.1587625768673906' F='Sheet.555!Width*0.22092739256089'/><Cell N='BeginY' V='0.07265464215688855' F='Sheet.555!Height*0.11403194847829'/><Cell N='EndX' V='0.513093285528808'/><Cell N='EndY' V='0.07265464215688855'/><Cell N='TextBkgnd' V='#ffffff' F='THEMEGUARD(THEMEVAL("BackgroundColor")+1)'/><Cell N='QuickStyleLineMatrix' V='1'/><Cell N='QuickStyleFillMatrix' V='1'/><Cell N='QuickStyleEffectsMatrix' V='1'/><Cell N='QuickStyleFontMatrix' V='1'/><Cell N='LineWeight' V='0.01736111111111111'/><Cell N='EndArrowSize' V='0'/><Cell N='EndArrow' V='5'/><Cell N='BeginArrowSize' V='1'/><Cell N='ShapeShdwShow' V='2'/><Section N='Geometry' IX='0'><Cell N='NoFill' V='1'/><Cell N='NoLine' V='0'/><Cell N='NoShow' V='0'/><Cell N='NoSnap' V='0'/><Cell N='NoQuickDrag' V='0'/><Row T='MoveTo' IX='1'><Cell N='X' V='0' F='Width*0'/><Cell N='Y' V='0'/></Row><Row T='LineTo' IX='2'><Cell N='X' V='0.3543307086614174' F='Width*1'/><Cell N='Y' V='0'/></Row></Section></Shape><Shape ID='227' Type='Shape' LineStyle='1' FillStyle='1' TextStyle='3'><Cell N='PinX' V='0.1593339598065233' F='Sheet.555!Width*0.22172250527187'/><Cell N='PinY' V='0.5725084395053925' F='Sheet.555!Height*0.89855583812651'/><Cell N='Width' V='0.1380249937727699' F='Sheet.555!Width*0.19206983524789'/><Cell N='Height' V='0.1450168790107871' F='Sheet.555!Height*0.22760496487109'/><Cell N='LocPinX' V='0.06901249688638497' F='Width*0.5'/><Cell N='LocPinY' V='0.07250843950539357' F='Height*0.5'/><Cell N='Angle' V='0'/><Cell N='FlipX' V='0'/><Cell N='FlipY' V='0'/><Cell N='ResizeMode' V='0'/><Cell N='EventDblClick' V='0' F='OPENTEXTWIN()'/><Cell N='LeftMargin' V='0' U='PT'/><Cell N='RightMargin' V='0' U='PT'/><Cell N='TopMargin' V='0' U='PT'/><Cell N='BottomMargin' V='0' U='PT'/><Cell N='LineColor' V='#ffffff' F='THEMEGUARD(RGB(255,255,255))'/><Cell N='LinePattern' V='0'/><Cell N='FillPattern' V='0' F='THEMEGUARD(0)'/><Cell N='ShdwPattern' V='0' F='THEMEGUARD(0)'/><Cell N='ShapeShdwShow' V='2'/><Cell N='LineGradientEnabled' V='0'/><Cell N='FillGradientEnabled' V='0' F='THEMEGUARD(FALSE)'/><Cell N='QuickStyleVariation' V='3'/><Section N='Character'><Row IX='0'><Cell N='Font' V='Arial'/><Cell N='Color' V='#000000' F='THEMEGUARD(RGB(0,0,0))'/><Cell N='Style' V='0'/><Cell N='Size' V='0.125' U='PT'/><Cell N='AsianFont' V='Arial Unicode MS'/><Cell N='ComplexScriptFont' V='Arial'/></Row></Section><Section N='Geometry' IX='0'><Cell N='NoFill' V='0'/><Cell N='NoLine' V='0'/><Cell N='NoShow' V='0'/><Cell N='NoSnap' V='0'/><Cell N='NoQuickDrag' V='0'/><Row T='RelMoveTo' IX='1'><Cell N='X' V='0'/><Cell N='Y' V='0'/></Row><Row T='RelLineTo' IX='2'><Cell N='X' V='1'/><Cell N='Y' V='0'/></Row><Row T='RelLineTo' IX='3'><Cell N='X' V='1'/><Cell N='Y' V='1'/></Row><Row T='RelLineTo' IX='4'><Cell N='X' V='0'/><Cell N='Y' V='1'/></Row><Row T='RelLineTo' IX='5'><Cell N='X' V='0'/><Cell N='Y' V='0'/></Row></Section><Text><cp IX='0'/>z
</Text></Shape></Shapes></Shape></Shapes></Shape></Shapes></PageContents>
