# Supplementary material for: Tantalum pentoxide: a new material platform for high-performance dielectric metasurface optics in the ultraviolet and visible region
Source: Light Sci Appl. 2024 Jan 22;13:23. doi: 10.1038/s41377-023-01330-z (PMC10800353; doi:10.1038/s41377-023-01330-z)
Supplement: Supplementary file 4 — Figure 3 [file 41377_2023_1330_MOESM4_ESM.zip › visio/windows.xml]

<?xml version='1.0' encoding='utf-8' ?>
<Windows ClientWidth='1920' ClientHeight='873' xmlns='http://schemas.microsoft.com/office/visio/2012/main' xmlns:r='http://schemas.openxmlformats.org/officeDocument/2006/relationships' xml:space='preserve'><Window ID='0' WindowType='Drawing' WindowState='1073741824' WindowLeft='-8' WindowTop='-31' WindowWidth='1936' WindowHeight='912' ContainerType='Page' Page='0' ViewScale='1' ViewCenterX='3.7867799419809' ViewCenterY='6.8794032324907'><ShowRulers>1</ShowRulers><ShowGrid>1</ShowGrid><ShowPageBreaks>1</ShowPageBreaks><ShowGuides>1</ShowGuides><ShowConnectionPoints>1</ShowConnectionPoints><GlueSettings>9</GlueSettings><SnapSettings>65847</SnapSettings><SnapExtensions>34</SnapExtensions><SnapAngles/><DynamicGridEnabled>1</DynamicGridEnabled><TabSplitterPos>0.5</TabSplitterPos></Window><Window ID='1' WindowType='Stencil' WindowState='67109889' WindowLeft='0' WindowTop='-10' WindowWidth='247' WindowHeight='866' Document='C:\Program Files (x86)\Microsoft Office\Office15\visio content\2052\BASIC_M.VSSX' ParentWindow='0'><StencilGroup>10</StencilGroup><StencilGroupPos>1</StencilGroupPos></Window></Windows>
