# Supplementary material for: Tantalum pentoxide: a new material platform for high-performance dielectric metasurface optics in the ultraviolet and visible region
Source: Light Sci Appl. 2024 Jan 22;13:23. doi: 10.1038/s41377-023-01330-z (PMC10800353; doi:10.1038/s41377-023-01330-z)
Supplement: Supplementary file 5 — Figure 4 [file 41377_2023_1330_MOESM5_ESM.zip › visio/pages/pages.xml]

<?xml version='1.0' encoding='utf-8' ?>
<Pages xmlns='http://schemas.microsoft.com/office/visio/2012/main' xmlns:r='http://schemas.openxmlformats.org/officeDocument/2006/relationships' xml:space='preserve'><Page ID='0' NameU='Page-1' Name='页-1' ViewScale='1' ViewCenterX='1.3416908412764' ViewCenterY='8.0190634065479'><PageSheet LineStyle='0' FillStyle='0' TextStyle='0'><Cell N='PageWidth' V='8.26771653543307'/><Cell N='PageHeight' V='11.69291338582677'/><Cell N='ShdwOffsetX' V='0.1181102362204724'/><Cell N='ShdwOffsetY' V='-0.1181102362204724'/><Cell N='PageScale' V='0.03937007874015748' U='MM'/><Cell N='DrawingScale' V='0.03937007874015748' U='MM'/><Cell N='DrawingSizeType' V='0'/><Cell N='DrawingScaleType' V='0'/><Cell N='InhibitSnap' V='0'/><Cell N='PageLockReplace' V='0' U='BOOL'/><Cell N='PageLockDuplicate' V='0' U='BOOL'/><Cell N='UIVisibility' V='0'/><Cell N='ShdwType' V='0'/><Cell N='ShdwObliqueAngle' V='0'/><Cell N='ShdwScaleFactor' V='1'/><Cell N='DrawingResizeType' V='1'/><Cell N='PageShapeSplit' V='1'/><Cell N='XRulerOrigin' V='-31.07086614173228'/><Cell N='XGridOrigin' V='-31.07086614173228'/></PageSheet><Rel r:id='rId1'/></Page></Pages>
