# Supplementary material for: Tantalum pentoxide: a new material platform for high-performance dielectric metasurface optics in the ultraviolet and visible region
Source: Light Sci Appl. 2024 Jan 22;13:23. doi: 10.1038/s41377-023-01330-z (PMC10800353; doi:10.1038/s41377-023-01330-z)
Supplement: Supplementary file 5 — Figure 4 [file 41377_2023_1330_MOESM5_ESM.zip › visio/pages/_rels/page1.xml.rels]

<?xml version="1.0" encoding="UTF-8" standalone="yes"?>
<Relationships xmlns="http://schemas.openxmlformats.org/package/2006/relationships"><Relationship Id="rId8" Type="http://schemas.openxmlformats.org/officeDocument/2006/relationships/image" Target="../media/image7.emf"/><Relationship Id="rId3" Type="http://schemas.openxmlformats.org/officeDocument/2006/relationships/image" Target="../media/image3.tiff"/><Relationship Id="rId7" Type="http://schemas.openxmlformats.org/officeDocument/2006/relationships/image" Target="../media/image6.emf"/><Relationship Id="rId2" Type="http://schemas.openxmlformats.org/officeDocument/2006/relationships/image" Target="../media/image2.tiff"/><Relationship Id="rId1" Type="http://schemas.openxmlformats.org/officeDocument/2006/relationships/image" Target="../media/image1.tiff"/><Relationship Id="rId6" Type="http://schemas.microsoft.com/visio/2010/relationships/master" Target="../masters/master2.xml"/><Relationship Id="rId5" Type="http://schemas.openxmlformats.org/officeDocument/2006/relationships/image" Target="../media/image5.emf"/><Relationship Id="rId10" Type="http://schemas.openxmlformats.org/officeDocument/2006/relationships/image" Target="../media/image9.tiff"/><Relationship Id="rId4" Type="http://schemas.openxmlformats.org/officeDocument/2006/relationships/image" Target="../media/image4.tiff"/><Relationship Id="rId9" Type="http://schemas.openxmlformats.org/officeDocument/2006/relationships/image" Target="../media/image8.emf"/></Relationships>
