# Supplementary material for: Tantalum pentoxide: a new material platform for high-performance dielectric metasurface optics in the ultraviolet and visible region
Source: Light Sci Appl. 2024 Jan 22;13:23. doi: 10.1038/s41377-023-01330-z (PMC10800353; doi:10.1038/s41377-023-01330-z)
Supplement: Supplementary file 5 — Figure 4 [file 41377_2023_1330_MOESM5_ESM.zip › visio/pages/page1.xml]

<?xml version='1.0' encoding='utf-8' ?>
<PageContents xmlns='http://schemas.microsoft.com/office/visio/2012/main' xmlns:r='http://schemas.openxmlformats.org/officeDocument/2006/relationships' xml:space='preserve'><Shapes><Shape ID='355' Type='Group' LineStyle='3' FillStyle='3' TextStyle='3'><Cell N='PinX' V='4.164732697886457'/><Cell N='PinY' V='6.621062992125987'/><Cell N='Width' V='5.906755076668041'/><Cell N='Height' V='5.261811023622048'/><Cell N='LocPinX' V='2.953377538334021' F='Width*0.5'/><Cell N='LocPinY' V='2.630905511811024' F='Height*0.5'/><Cell N='Angle' V='0'/><Cell N='FlipX' V='0'/><Cell N='FlipY' V='0'/><Cell N='ResizeMode' V='0'/><Cell N='QuickStyleVariation' V='2'/><Shapes><Shape ID='325' Type='Foreign' LineStyle='2' FillStyle='2' TextStyle='2'><Cell N='PinX' V='4.417877325471871' F='Sheet.355!Width*0.74793643347812'/><Cell N='PinY' V='2.171715452284975' F='Sheet.355!Height*0.41273155621428'/><Cell N='Width' V='2.977755502392343' F='Sheet.355!Width*0.50412713304376'/><Cell N='Height' V='2.166265550239236' F='Sheet.355!Height*0.41169580977237'/><Cell N='LocPinX' V='1.488877751196172' F='Width*0.5'/><Cell N='LocPinY' V='1.083132775119618' F='Height*0.5'/><Cell N='Angle' V='0'/><Cell N='FlipX' V='0'/><Cell N='FlipY' V='0'/><Cell N='ResizeMode' V='0'/><Cell N='ImgOffsetX' V='0' F='ImgWidth*0'/><Cell N='ImgOffsetY' V='0' F='ImgHeight*0'/><Cell N='ImgWidth' V='2.977755502392343' F='Width*1'/><Cell N='ImgHeight' V='2.166265550239236' F='Height*1'/><Cell N='ClippingPath' V='' E='#N/A'/><Cell N='TxtPinX' V='1.488877751196172' F='Width*0.5'/><Cell N='TxtPinY' V='0' F='Height*0'/><Cell N='TxtWidth' V='2.977755502392343' F='Width*1'/><Cell N='TxtHeight' V='0' F='Height*0'/><Cell N='TxtLocPinX' V='1.488877751196172' F='TxtWidth*0.5'/><Cell N='TxtLocPinY' V='0' F='TxtHeight*0.5'/><Cell N='TxtAngle' V='0'/><Cell N='VerticalAlign' V='0'/><Cell N='ShapeShdwShow' V='2'/><Section N='Geometry' IX='0'><Cell N='NoFill' V='0'/><Cell N='NoLine' V='0'/><Cell N='NoShow' V='0'/><Cell N='NoSnap' V='0'/><Cell N='NoQuickDrag' V='0'/><Row T='RelMoveTo' IX='1'><Cell N='X' V='0'/><Cell N='Y' V='0'/></Row><Row T='RelLineTo' IX='2'><Cell N='X' V='1'/><Cell N='Y' V='0'/></Row><Row T='RelLineTo' IX='3'><Cell N='X' V='1'/><Cell N='Y' V='1'/></Row><Row T='RelLineTo' IX='4'><Cell N='X' V='0'/><Cell N='Y' V='1'/></Row><Row T='RelLineTo' IX='5'><Cell N='X' V='0'/><Cell N='Y' V='0'/></Row></Section><ForeignData ForeignType='Bitmap' CompressionType='TIFF'><Rel r:id='rId1'/></ForeignData></Shape><Shape ID='315' Type='Shape' LineStyle='1' FillStyle='1' TextStyle='3'><Cell N='PinX' V='0.09842519685039797' F='Sheet.355!Width*0.016663158633271'/><Cell N='PinY' V='5.15523977471565' F='Sheet.355!Height*0.97974627966912'/><Cell N='Width' V='0.1968503937007879' F='Sheet.355!Width*0.033326317266541'/><Cell N='Height' V='0.2131424978127758' F='Sheet.355!Height*0.040507440661762'/><Cell N='LocPinX' V='0.09842519685039397' F='Width*0.5'/><Cell N='LocPinY' V='0.1065712489063879' F='Height*0.5'/><Cell N='Angle' V='0'/><Cell N='FlipX' V='0'/><Cell N='FlipY' V='0'/><Cell N='ResizeMode' V='0'/><Cell N='EventDblClick' V='0' F='OPENTEXTWIN()'/><Cell N='LeftMargin' V='0' U='PT'/><Cell N='RightMargin' V='0' U='PT'/><Cell N='TopMargin' V='0' U='PT'/><Cell N='BottomMargin' V='0' U='PT'/><Cell N='LineColor' V='#ffffff' F='THEMEGUARD(RGB(255,255,255))'/><Cell N='LinePattern' V='0'/><Cell N='FillPattern' V='0' F='THEMEGUARD(0)'/><Cell N='ShdwPattern' V='0' F='THEMEGUARD(0)'/><Cell N='ShapeShdwShow' V='2'/><Cell N='LineGradientEnabled' V='0'/><Cell N='FillGradientEnabled' V='0' F='THEMEGUARD(FALSE)'/><Cell N='QuickStyleVariation' V='3'/><Section N='Character'><Row IX='0'><Cell N='Font' V='Arial'/><Cell N='Size' V='0.25'/><Cell N='AsianFont' V='Arial Unicode MS'/><Cell N='ComplexScriptFont' V='Arial'/></Row></Section><Section N='Geometry' IX='0'><Cell N='NoFill' V='0'/><Cell N='NoLine' V='0'/><Cell N='NoShow' V='0'/><Cell N='NoSnap' V='0'/><Cell N='NoQuickDrag' V='0'/><Row T='RelMoveTo' IX='1'><Cell N='X' V='0'/><Cell N='Y' V='0'/></Row><Row T='RelLineTo' IX='2'><Cell N='X' V='1'/><Cell N='Y' V='0'/></Row><Row T='RelLineTo' IX='3'><Cell N='X' V='1'/><Cell N='Y' V='1'/></Row><Row T='RelLineTo' IX='4'><Cell N='X' V='0'/><Cell N='Y' V='1'/></Row><Row T='RelLineTo' IX='5'><Cell N='X' V='0'/><Cell N='Y' V='0'/></Row></Section><Text><cp IX='0'/>a
</Text></Shape><Shape ID='316' Type='Foreign' LineStyle='2' FillStyle='2' TextStyle='2'><Cell N='PinX' V='1.625683971706909' F='Sheet.355!Width*0.27522454386647'/><Cell N='PinY' V='0.5660511106880888' F='Sheet.355!Height*0.10757724063956'/><Cell N='Width' V='2.660816762311485' F='Sheet.355!Width*0.45047013593332'/><Cell N='Height' V='0.78740157480315' F='Sheet.355!Height*0.14964459408904'/><Cell N='LocPinX' V='1.330408381155742' F='Width*0.5'/><Cell N='LocPinY' V='0.393700787401575' F='Height*0.5'/><Cell N='Angle' V='0'/><Cell N='FlipX' V='0'/><Cell N='FlipY' V='0'/><Cell N='ResizeMode' V='0'/><Cell N='ImgOffsetX' V='-0.7651371131819222' F='ImgWidth*-0.1719461574313'/><Cell N='ImgOffsetY' V='-1.076298319656296' F='ImgHeight*-0.36369746419546'/><Cell N='ImgWidth' V='4.44986456581688' F='Width*1.6723679092999'/><Cell N='ImgHeight' V='2.959323134235176' F='Height*3.7583403804787'/><Cell N='ClippingPath' V='' E='#N/A'/><Cell N='TxtPinX' V='1.330408381155742' F='Width*0.5'/><Cell N='TxtPinY' V='0' F='Height*0'/><Cell N='TxtWidth' V='2.660816762311485' F='Width*1'/><Cell N='TxtHeight' V='0' F='Height*0'/><Cell N='TxtLocPinX' V='1.330408381155742' F='TxtWidth*0.5'/><Cell N='TxtLocPinY' V='0' F='TxtHeight*0.5'/><Cell N='TxtAngle' V='0'/><Cell N='VerticalAlign' V='0'/><Cell N='ShapeShdwShow' V='2'/><Section N='Geometry' IX='0'><Cell N='NoFill' V='0'/><Cell N='NoLine' V='0'/><Cell N='NoShow' V='0'/><Cell N='NoSnap' V='0'/><Cell N='NoQuickDrag' V='0'/><Row T='RelMoveTo' IX='1'><Cell N='X' V='0'/><Cell N='Y' V='0'/></Row><Row T='RelLineTo' IX='2'><Cell N='X' V='1'/><Cell N='Y' V='0'/></Row><Row T='RelLineTo' IX='3'><Cell N='X' V='1'/><Cell N='Y' V='1'/></Row><Row T='RelLineTo' IX='4'><Cell N='X' V='0'/><Cell N='Y' V='1'/></Row><Row T='RelLineTo' IX='5'><Cell N='X' V='0'/><Cell N='Y' V='0'/></Row></Section><ForeignData ForeignType='Bitmap' CompressionType='TIFF'><Rel r:id='rId2'/></ForeignData></Shape><Shape ID='317' Type='Foreign' LineStyle='2' FillStyle='2' TextStyle='2'><Cell N='PinX' V='4.512878707774753' F='Sheet.355!Width*0.76401994821164'/><Cell N='PinY' V='0.5660511106880879' F='Sheet.355!Height*0.10757724063956'/><Cell N='Width' V='2.569064502163696' F='Sheet.355!Width*0.43493669008076'/><Cell N='Height' V='0.7874015748031491' F='Sheet.355!Height*0.14964459408904'/><Cell N='LocPinX' V='1.284532251081848' F='Width*0.5'/><Cell N='LocPinY' V='0.3937007874015746' F='Height*0.5'/><Cell N='Angle' V='0'/><Cell N='FlipX' V='0'/><Cell N='FlipY' V='0'/><Cell N='ResizeMode' V='0'/><Cell N='ImgOffsetX' V='-0.8787269915744951' F='ImgWidth*-0.20104866915139'/><Cell N='ImgOffsetY' V='-1.197644104273584' F='ImgHeight*-0.41203055267098'/><Cell N='ImgWidth' V='4.370717773380687' F='Width*1.7012876748325'/><Cell N='ImgHeight' V='2.906687614571004' F='Height*3.6914932705052'/><Cell N='ClippingPath' V='' E='#N/A'/><Cell N='TxtPinX' V='1.284532251081848' F='Width*0.5'/><Cell N='TxtPinY' V='0' F='Height*0'/><Cell N='TxtWidth' V='2.569064502163696' F='Width*1'/><Cell N='TxtHeight' V='0' F='Height*0'/><Cell N='TxtLocPinX' V='1.284532251081848' F='TxtWidth*0.5'/><Cell N='TxtLocPinY' V='0' F='TxtHeight*0.5'/><Cell N='TxtAngle' V='0'/><Cell N='VerticalAlign' V='0'/><Cell N='ShapeShdwShow' V='2'/><Section N='Geometry' IX='0'><Cell N='NoFill' V='0'/><Cell N='NoLine' V='0'/><Cell N='NoShow' V='0'/><Cell N='NoSnap' V='0'/><Cell N='NoQuickDrag' V='0'/><Row T='RelMoveTo' IX='1'><Cell N='X' V='0'/><Cell N='Y' V='0'/></Row><Row T='RelLineTo' IX='2'><Cell N='X' V='1'/><Cell N='Y' V='0'/></Row><Row T='RelLineTo' IX='3'><Cell N='X' V='1'/><Cell N='Y' V='1'/></Row><Row T='RelLineTo' IX='4'><Cell N='X' V='0'/><Cell N='Y' V='1'/></Row><Row T='RelLineTo' IX='5'><Cell N='X' V='0'/><Cell N='Y' V='0'/></Row></Section><ForeignData ForeignType='Bitmap' CompressionType='TIFF'><Rel r:id='rId3'/></ForeignData></Shape><Shape ID='322' Type='Group' LineStyle='3' FillStyle='3' TextStyle='3'><Cell N='PinX' V='5.564752124858138' F='Sheet.355!Width*0.9420996896992'/><Cell N='PinY' V='0.08086826575650097' F='Sheet.355!Height*0.015368903480846'/><Cell N='Width' V='0.445298899890014' F='Sheet.355!Width*0.075388075874174'/><Cell N='Height' V='0.1617365315130025' F='Sheet.355!Height*0.030737806961693'/><Cell N='LocPinX' V='0.222649449945007' F='Width*0.5'/><Cell N='LocPinY' V='0.08086826575650129' F='Height*0.5'/><Cell N='Angle' V='0'/><Cell N='FlipX' V='0'/><Cell N='FlipY' V='0'/><Cell N='ResizeMode' V='0'/><Cell N='QuickStyleVariation' V='2'/><Cell N='ShapeShdwShow' V='2'/><Shapes><Shape ID='323' Type='Shape' LineStyle='3' FillStyle='3' TextStyle='3'><Cell N='PinX' V='0.222649449945007' F='Sheet.322!Width*0.5'/><Cell N='PinY' V='0.01131636929830659' F='Sheet.322!Height*0.069967923711761'/><Cell N='Width' V='0.445298899890014' F='Sheet.322!Width*1'/><Cell N='Height' V='0.03608795204541935' F='Sheet.322!Height*0.22312802004486'/><Cell N='LocPinX' V='0.222649449945007' F='Width*0.5'/><Cell N='LocPinY' V='0.01804397602270967' F='Height*0.5'/><Cell N='Angle' V='0'/><Cell N='FlipX' V='0'/><Cell N='FlipY' V='0'/><Cell N='ResizeMode' V='0'/><Cell N='FillForegnd' V='#000000' F='THEMEGUARD(RGB(0,0,0))'/><Cell N='FillBkgnd' V='#1e1e1e' F='THEMEGUARD(SHADE(FillForegnd,LUMDIFF(THEMEVAL("FillColor"),THEMEVAL("FillColor2"))))'/><Cell N='ShapeShdwShow' V='2'/><Cell N='LineGradientEnabled' V='0'/><Cell N='FillGradientEnabled' V='0'/><Cell N='LineColor' V='#ffffff' F='THEMEGUARD(RGB(255,255,255))'/><Cell N='LinePattern' V='0'/><Section N='Geometry' IX='0'><Cell N='NoFill' V='0'/><Cell N='NoLine' V='0'/><Cell N='NoShow' V='0'/><Cell N='NoSnap' V='0'/><Cell N='NoQuickDrag' V='0'/><Row T='RelMoveTo' IX='1'><Cell N='X' V='0'/><Cell N='Y' V='0'/></Row><Row T='RelLineTo' IX='2'><Cell N='X' V='1'/><Cell N='Y' V='0'/></Row><Row T='RelLineTo' IX='3'><Cell N='X' V='1'/><Cell N='Y' V='1'/></Row><Row T='RelLineTo' IX='4'><Cell N='X' V='0'/><Cell N='Y' V='1'/></Row><Row T='RelLineTo' IX='5'><Cell N='X' V='0'/><Cell N='Y' V='0'/></Row></Section></Shape><Shape ID='324' Type='Shape' LineStyle='1' FillStyle='1' TextStyle='3'><Cell N='PinX' V='0.2226494499450159' F='Sheet.322!Width*0.50000000000002'/><Cell N='PinY' V='0.1066453743603706' F='Sheet.322!Height*0.65937715717489'/><Cell N='Width' V='0.445298899890014' F='Sheet.322!Width*1'/><Cell N='Height' V='0.1273618006083085' F='Sheet.322!Height*0.78746464646467'/><Cell N='LocPinX' V='0.222649449945007' F='Width*0.5'/><Cell N='LocPinY' V='0.06368090030415423' F='Height*0.5'/><Cell N='Angle' V='0'/><Cell N='FlipX' V='0'/><Cell N='FlipY' V='0'/><Cell N='ResizeMode' V='0'/><Cell N='EventDblClick' V='0' F='OPENTEXTWIN()'/><Cell N='LeftMargin' V='0' U='PT'/><Cell N='RightMargin' V='0' U='PT'/><Cell N='TopMargin' V='0' U='PT'/><Cell N='BottomMargin' V='0' U='PT'/><Cell N='LineColor' V='#ffffff' F='THEMEGUARD(RGB(255,255,255))'/><Cell N='LinePattern' V='0'/><Cell N='FillPattern' V='0' F='THEMEGUARD(0)'/><Cell N='ShdwPattern' V='0' F='THEMEGUARD(0)'/><Cell N='ShapeShdwShow' V='2'/><Cell N='LineGradientEnabled' V='0'/><Cell N='FillGradientEnabled' V='0' F='THEMEGUARD(FALSE)'/><Cell N='QuickStyleVariation' V='3'/><Section N='Character'><Row IX='0'><Cell N='Font' V='Arial'/><Cell N='Size' V='0.09722222222222221' U='PT'/><Cell N='AsianFont' V='Arial Unicode MS'/><Cell N='ComplexScriptFont' V='Arial'/></Row><Row IX='1'><Cell N='Font' V='Arial'/><Cell N='Color' V='0'/><Cell N='Style' V='Themed' F='THEMEVAL()'/><Cell N='Case' V='0'/><Cell N='Pos' V='0'/><Cell N='FontScale' V='1'/><Cell N='Size' V='0.09722222222222221' U='PT'/><Cell N='DblUnderline' V='0'/><Cell N='Overline' V='0'/><Cell N='Strikethru' V='0'/><Cell N='DoubleStrikethrough' V='0'/><Cell N='Letterspace' V='0'/><Cell N='ColorTrans' V='0'/><Cell N='AsianFont' V='Arial Unicode MS'/><Cell N='ComplexScriptFont' V='Arial'/><Cell N='ComplexScriptSize' V='-1'/><Cell N='LangID' V='zh-CN'/></Row><Row IX='2'><Cell N='Font' V='Arial'/><Cell N='Color' V='0'/><Cell N='Style' V='Themed' F='THEMEVAL()'/><Cell N='Case' V='0'/><Cell N='Pos' V='0'/><Cell N='FontScale' V='1'/><Cell N='Size' V='0.09722222222222221' U='PT'/><Cell N='DblUnderline' V='0'/><Cell N='Overline' V='0'/><Cell N='Strikethru' V='0'/><Cell N='DoubleStrikethrough' V='0'/><Cell N='Letterspace' V='0'/><Cell N='ColorTrans' V='0'/><Cell N='AsianFont' V='Arial Unicode MS'/><Cell N='ComplexScriptFont' V='Arial'/><Cell N='ComplexScriptSize' V='-1'/><Cell N='LangID' V='zh-CN'/></Row></Section><Section N='Geometry' IX='0'><Cell N='NoFill' V='0'/><Cell N='NoLine' V='0'/><Cell N='NoShow' V='0'/><Cell N='NoSnap' V='0'/><Cell N='NoQuickDrag' V='0'/><Row T='RelMoveTo' IX='1'><Cell N='X' V='0'/><Cell N='Y' V='0'/></Row><Row T='RelLineTo' IX='2'><Cell N='X' V='1'/><Cell N='Y' V='0'/></Row><Row T='RelLineTo' IX='3'><Cell N='X' V='1'/><Cell N='Y' V='1'/></Row><Row T='RelLineTo' IX='4'><Cell N='X' V='0'/><Cell N='Y' V='1'/></Row><Row T='RelLineTo' IX='5'><Cell N='X' V='0'/><Cell N='Y' V='0'/></Row></Section><Text><cp IX='0'/>200 <cp IX='1'/>μ<cp IX='2'/>m
</Text></Shape></Shapes></Shape><Shape ID='326' Type='Foreign' LineStyle='2' FillStyle='2' TextStyle='2'><Cell N='PinX' V='1.490121016840601' F='Sheet.355!Width*0.25227404852567'/><Cell N='PinY' V='2.171715452284981' F='Sheet.355!Height*0.41273155621428'/><Cell N='Width' V='2.977755502392343' F='Sheet.355!Width*0.50412713304376'/><Cell N='Height' V='2.166265550239236' F='Sheet.355!Height*0.41169580977237'/><Cell N='LocPinX' V='1.488877751196172' F='Width*0.5'/><Cell N='LocPinY' V='1.083132775119618' F='Height*0.5'/><Cell N='Angle' V='0'/><Cell N='FlipX' V='0'/><Cell N='FlipY' V='0'/><Cell N='ResizeMode' V='0'/><Cell N='ImgOffsetX' V='0' F='ImgWidth*0'/><Cell N='ImgOffsetY' V='0' F='ImgHeight*0'/><Cell N='ImgWidth' V='2.977755502392343' F='Width*1'/><Cell N='ImgHeight' V='2.166265550239236' F='Height*1'/><Cell N='ClippingPath' V='' E='#N/A'/><Cell N='TxtPinX' V='1.488877751196172' F='Width*0.5'/><Cell N='TxtPinY' V='0' F='Height*0'/><Cell N='TxtWidth' V='2.977755502392343' F='Width*1'/><Cell N='TxtHeight' V='0' F='Height*0'/><Cell N='TxtLocPinX' V='1.488877751196172' F='TxtWidth*0.5'/><Cell N='TxtLocPinY' V='0' F='TxtHeight*0.5'/><Cell N='TxtAngle' V='0'/><Cell N='VerticalAlign' V='0'/><Cell N='ShapeShdwShow' V='2'/><Section N='Geometry' IX='0'><Cell N='NoFill' V='0'/><Cell N='NoLine' V='0'/><Cell N='NoShow' V='0'/><Cell N='NoSnap' V='0'/><Cell N='NoQuickDrag' V='0'/><Row T='RelMoveTo' IX='1'><Cell N='X' V='0'/><Cell N='Y' V='0'/></Row><Row T='RelLineTo' IX='2'><Cell N='X' V='1'/><Cell N='Y' V='0'/></Row><Row T='RelLineTo' IX='3'><Cell N='X' V='1'/><Cell N='Y' V='1'/></Row><Row T='RelLineTo' IX='4'><Cell N='X' V='0'/><Cell N='Y' V='1'/></Row><Row T='RelLineTo' IX='5'><Cell N='X' V='0'/><Cell N='Y' V='0'/></Row></Section><ForeignData ForeignType='Bitmap' CompressionType='TIFF'><Rel r:id='rId4'/></ForeignData></Shape><Shape ID='327' Type='Shape' LineStyle='1' FillStyle='1' TextStyle='3'><Cell N='PinX' V='0.09842519685039797' F='Sheet.355!Width*0.016663158633271'/><Cell N='PinY' V='3.147365758967631' F='Sheet.355!Height*0.59815256474207'/><Cell N='Width' V='0.1968503937007879' F='Sheet.355!Width*0.033326317266541'/><Cell N='Height' V='0.2131424978127758' F='Sheet.355!Height*0.040507440661762'/><Cell N='LocPinX' V='0.09842519685039397' F='Width*0.5'/><Cell N='LocPinY' V='0.1065712489063879' F='Height*0.5'/><Cell N='Angle' V='0'/><Cell N='FlipX' V='0'/><Cell N='FlipY' V='0'/><Cell N='ResizeMode' V='0'/><Cell N='EventDblClick' V='0' F='OPENTEXTWIN()'/><Cell N='LeftMargin' V='0' U='PT'/><Cell N='RightMargin' V='0' U='PT'/><Cell N='TopMargin' V='0' U='PT'/><Cell N='BottomMargin' V='0' U='PT'/><Cell N='LineColor' V='#ffffff' F='THEMEGUARD(RGB(255,255,255))'/><Cell N='LinePattern' V='0'/><Cell N='FillPattern' V='0' F='THEMEGUARD(0)'/><Cell N='ShdwPattern' V='0' F='THEMEGUARD(0)'/><Cell N='ShapeShdwShow' V='2'/><Cell N='LineGradientEnabled' V='0'/><Cell N='FillGradientEnabled' V='0' F='THEMEGUARD(FALSE)'/><Cell N='QuickStyleVariation' V='3'/><Section N='Character'><Row IX='0'><Cell N='Font' V='Arial'/><Cell N='Size' V='0.25'/><Cell N='AsianFont' V='Arial Unicode MS'/><Cell N='ComplexScriptFont' V='Arial'/></Row></Section><Section N='Geometry' IX='0'><Cell N='NoFill' V='0'/><Cell N='NoLine' V='0'/><Cell N='NoShow' V='0'/><Cell N='NoSnap' V='0'/><Cell N='NoQuickDrag' V='0'/><Row T='RelMoveTo' IX='1'><Cell N='X' V='0'/><Cell N='Y' V='0'/></Row><Row T='RelLineTo' IX='2'><Cell N='X' V='1'/><Cell N='Y' V='0'/></Row><Row T='RelLineTo' IX='3'><Cell N='X' V='1'/><Cell N='Y' V='1'/></Row><Row T='RelLineTo' IX='4'><Cell N='X' V='0'/><Cell N='Y' V='1'/></Row><Row T='RelLineTo' IX='5'><Cell N='X' V='0'/><Cell N='Y' V='0'/></Row></Section><Text><cp IX='0'/>c
</Text></Shape><Shape ID='328' Type='Shape' LineStyle='1' FillStyle='1' TextStyle='3'><Cell N='PinX' V='0.09842519685039441' F='Sheet.355!Width*0.01666315863327'/><Cell N='PinY' V='0.9704724409448851' F='Sheet.355!Height*0.18443696221474'/><Cell N='Width' V='0.1968503937007879' F='Sheet.355!Width*0.033326317266541'/><Cell N='Height' V='0.2131424978127758' F='Sheet.355!Height*0.040507440661762'/><Cell N='LocPinX' V='0.09842519685039397' F='Width*0.5'/><Cell N='LocPinY' V='0.1065712489063879' F='Height*0.5'/><Cell N='Angle' V='0'/><Cell N='FlipX' V='0'/><Cell N='FlipY' V='0'/><Cell N='ResizeMode' V='0'/><Cell N='EventDblClick' V='0' F='OPENTEXTWIN()'/><Cell N='LeftMargin' V='0' U='PT'/><Cell N='RightMargin' V='0' U='PT'/><Cell N='TopMargin' V='0' U='PT'/><Cell N='BottomMargin' V='0' U='PT'/><Cell N='LineColor' V='#ffffff' F='THEMEGUARD(RGB(255,255,255))'/><Cell N='LinePattern' V='0'/><Cell N='FillPattern' V='0' F='THEMEGUARD(0)'/><Cell N='ShdwPattern' V='0' F='THEMEGUARD(0)'/><Cell N='ShapeShdwShow' V='2'/><Cell N='LineGradientEnabled' V='0'/><Cell N='FillGradientEnabled' V='0' F='THEMEGUARD(FALSE)'/><Cell N='QuickStyleVariation' V='3'/><Section N='Character'><Row IX='0'><Cell N='Font' V='Arial'/><Cell N='Size' V='0.25'/><Cell N='AsianFont' V='Arial Unicode MS'/><Cell N='ComplexScriptFont' V='Arial'/></Row></Section><Section N='Geometry' IX='0'><Cell N='NoFill' V='0'/><Cell N='NoLine' V='0'/><Cell N='NoShow' V='0'/><Cell N='NoSnap' V='0'/><Cell N='NoQuickDrag' V='0'/><Row T='RelMoveTo' IX='1'><Cell N='X' V='0'/><Cell N='Y' V='0'/></Row><Row T='RelLineTo' IX='2'><Cell N='X' V='1'/><Cell N='Y' V='0'/></Row><Row T='RelLineTo' IX='3'><Cell N='X' V='1'/><Cell N='Y' V='1'/></Row><Row T='RelLineTo' IX='4'><Cell N='X' V='0'/><Cell N='Y' V='1'/></Row><Row T='RelLineTo' IX='5'><Cell N='X' V='0'/><Cell N='Y' V='0'/></Row></Section><Text><cp IX='0'/>d
</Text></Shape><Shape ID='329' Type='Foreign' LineStyle='2' FillStyle='2' TextStyle='2'><Cell N='PinX' V='1.00837360760897' F='Sheet.355!Width*0.17071532415354'/><Cell N='PinY' V='4.222965650237585' F='Sheet.355!Height*0.80256885533883'/><Cell N='Width' V='1.881933936518955' F='Sheet.355!Width*0.31860707141095'/><Cell N='Height' V='1.858644980765577' F='Sheet.355!Height*0.35323294060191'/><Cell N='LocPinX' V='0.9409669682594775' F='Width*0.5'/><Cell N='LocPinY' V='0.9293224903827885' F='Height*0.5'/><Cell N='Angle' V='0'/><Cell N='FlipX' V='0'/><Cell N='FlipY' V='0'/><Cell N='ResizeMode' V='0'/><Cell N='ImgOffsetX' V='0' F='ImgWidth*0'/><Cell N='ImgOffsetY' V='0' F='ImgHeight*0'/><Cell N='ImgWidth' V='1.881933936518955' F='Width*1'/><Cell N='ImgHeight' V='1.858644980765577' F='Height*1'/><Cell N='ClippingPath' V='' E='#N/A'/><Cell N='TxtPinX' V='0.9409669682594775' F='Width*0.5'/><Cell N='TxtPinY' V='0' F='Height*0'/><Cell N='TxtWidth' V='1.881933936518955' F='Width*1'/><Cell N='TxtHeight' V='0' F='Height*0'/><Cell N='TxtLocPinX' V='0.9409669682594775' F='TxtWidth*0.5'/><Cell N='TxtLocPinY' V='0' F='TxtHeight*0.5'/><Cell N='TxtAngle' V='0'/><Cell N='VerticalAlign' V='0'/><Cell N='ShapeShdwShow' V='2'/><Section N='Geometry' IX='0'><Cell N='NoFill' V='0'/><Cell N='NoLine' V='0'/><Cell N='NoShow' V='0'/><Cell N='NoSnap' V='0'/><Cell N='NoQuickDrag' V='0'/><Row T='RelMoveTo' IX='1'><Cell N='X' V='0'/><Cell N='Y' V='0'/></Row><Row T='RelLineTo' IX='2'><Cell N='X' V='1'/><Cell N='Y' V='0'/></Row><Row T='RelLineTo' IX='3'><Cell N='X' V='1'/><Cell N='Y' V='1'/></Row><Row T='RelLineTo' IX='4'><Cell N='X' V='0'/><Cell N='Y' V='1'/></Row><Row T='RelLineTo' IX='5'><Cell N='X' V='0'/><Cell N='Y' V='0'/></Row></Section><ForeignData ForeignType='EnhMetaFile' MappingMode='8' ExtentX='368' ExtentY='363'><Rel r:id='rId5'/></ForeignData></Shape><Shape ID='330' NameU='Rounded Rectangle.220' IsCustomNameU='1' Name='圆角矩形.220' IsCustomName='1' Type='Shape' Master='6'><Cell N='PinX' V='1.732826616834' F='Sheet.355!Width*0.29336354637062'/><Cell N='PinY' V='3.917399031117594' F='Sheet.355!Height*0.74449633662841'/><Cell N='Width' V='0.06149139956860741' F='Sheet.355!Width*0.01041035200723'/><Cell N='Height' V='0.06708152680211711' F='Sheet.355!Height*0.012748752568453'/><Cell N='LocPinX' V='0.03074569978430372' F='Width*0.5'/><Cell N='LocPinY' V='0.03354076340105856' F='Height*0.5'/><Cell N='FillPattern' V='0'/><Cell N='ShapeShdwShow' V='2'/><Cell N='FillGradientEnabled' V='0'/><Cell N='LineWeight' V='0.006944444444444444' U='PT'/><Cell N='LineColor' V='#ea700d' F='THEMEGUARD(MSOTINT(THEMEVAL("AccentColor5"),-25))'/><Cell N='LinePattern' V='23'/><Section N='User'><Row N='TopLeftOffset'><Cell N='Value' V='0.006149139956860741' U='DL' F='Inh'/></Row><Row N='TopRightOffset'><Cell N='Value' V='0.006149139956860741' U='DL' F='Inh'/></Row><Row N='BotLeftOffset'><Cell N='Value' V='0.006149139956860741' U='DL' F='Inh'/></Row><Row N='BotRightOffset'><Cell N='Value' V='0.006149139956860741' U='DL' F='Inh'/></Row></Section><Section N='Control'><Row N='TopLeft'><Cell N='X' V='0.006149139956860742' F='Inh'/><Cell N='Y' V='0.06708152680211711' F='Inh'/></Row><Row N='TopRight'><Cell N='X' V='0.05534225961174668' F='Inh'/><Cell N='Y' V='0.06708152680211711' F='Inh'/></Row><Row N='BotLeft'><Cell N='X' V='0.006149139956860742' F='Inh'/></Row><Row N='BotRight'><Cell N='X' V='0.05534225961174668' F='Inh'/></Row></Section><Section N='Connection'><Row IX='0'><Cell N='Y' V='0.03354076340105856' F='Inh'/></Row><Row IX='1'><Cell N='X' V='0.06149139956860742' F='Inh'/><Cell N='Y' V='0.03354076340105856' F='Inh'/></Row><Row IX='2'><Cell N='X' V='0.03074569978430371' F='Inh'/></Row><Row IX='3'><Cell N='X' V='0.03074569978430371' F='Inh'/><Cell N='Y' V='0.06708152680211711' F='Inh'/></Row><Row IX='4'><Cell N='X' V='0.001801083093364511' F='Inh'/><Cell N='Y' V='0.06528044370875261' F='Inh'/></Row><Row IX='5'><Cell N='X' V='0.05969031647524291' F='Inh'/><Cell N='Y' V='0.06528044370875261' F='Inh'/></Row><Row IX='6'><Cell N='X' V='0.001801083093364511' F='Inh'/><Cell N='Y' V='0.001801083093364511' F='Inh'/></Row><Row IX='7'><Cell N='X' V='0.05969031647524291' F='Inh'/><Cell N='Y' V='0.001801083093364511' F='Inh'/></Row></Section><Section N='Geometry' IX='0'><Row T='MoveTo' IX='1'><Cell N='X' V='0.006149139956860741' F='Inh'/></Row><Row T='LineTo' IX='2'><Cell N='X' V='0.05534225961174668' F='Inh'/></Row><Row T='LineTo' IX='3'><Cell N='X' V='0.05534225961174668' F='Inh'/></Row><Row T='ArcTo' IX='4'><Cell N='X' V='0.06149139956860742' F='Inh'/><Cell N='Y' V='0.006149139956860741' F='Inh'/><Cell N='A' V='0.001801083093364511' U='DL' F='Inh'/></Row><Row T='LineTo' IX='5'><Cell N='X' V='0.06149139956860742' F='Inh'/><Cell N='Y' V='0.06093238684525637' F='Inh'/></Row><Row T='ArcTo' IX='6'><Cell N='X' V='0.05534225961174668' F='Inh'/><Cell N='Y' V='0.06708152680211711' F='Inh'/><Cell N='A' V='0.001801083093364511' U='DL' F='Inh'/></Row><Row T='LineTo' IX='7'><Cell N='X' V='0.05534225961174668' F='Inh'/><Cell N='Y' V='0.06708152680211711' F='Inh'/></Row><Row T='LineTo' IX='8'><Cell N='X' V='0.006149139956860741' F='Inh'/><Cell N='Y' V='0.06708152680211711' F='Inh'/></Row><Row T='LineTo' IX='9'><Cell N='X' V='0.006149139956860741' F='Inh'/><Cell N='Y' V='0.06708152680211711' F='Inh'/></Row><Row T='ArcTo' IX='10'><Cell N='Y' V='0.06093238684525637' F='Inh'/><Cell N='A' V='0.001801083093364511' U='DL' F='Inh'/></Row><Row T='LineTo' IX='11'><Cell N='Y' V='0.006149139956860741' F='Inh'/></Row><Row T='ArcTo' IX='12'><Cell N='X' V='0.006149139956860741' F='Inh'/><Cell N='A' V='0.001801083093364511' U='DL' F='Inh'/></Row><Row T='LineTo' IX='13'><Cell N='X' V='0.006149139956860741' F='Inh'/></Row></Section></Shape><Shape ID='331' Type='Shape' LineStyle='3' FillStyle='3' TextStyle='3'><Cell N='PinX' V='1.931381386953612' F='(BeginX+EndX)/2'/><Cell N='PinY' V='4.403788100590082' F='(BeginY+EndY)/2'/><Cell N='Width' V='0.9705125887159174' F='SQRT((EndX-BeginX)^2+(EndY-BeginY)^2)'/><Cell N='Height' V='0'/><Cell N='LocPinX' V='0.4852562943579587' F='Width*0.5'/><Cell N='LocPinY' V='0' F='Height*0.5'/><Cell N='Angle' V='1.213730164394709' F='ATAN2(EndY-BeginY,EndX-BeginX)'/><Cell N='FlipX' V='0'/><Cell N='FlipY' V='0'/><Cell N='ResizeMode' V='0'/><Cell N='BeginX' V='1.761771233524939' F='PAR(PNT(Sheet.330!Connections.X6,Sheet.330!Connections.Y6))'/><Cell N='BeginY' V='3.949138711425288' F='PAR(PNT(Sheet.330!Connections.X6,Sheet.330!Connections.Y6))'/><Cell N='EndX' V='2.100991540382286' F='PAR(PNT(Sheet.333!Connections.X5,Sheet.333!Connections.Y5))'/><Cell N='EndY' V='4.858437489754875' F='PAR(PNT(Sheet.333!Connections.X5,Sheet.333!Connections.Y5))'/><Cell N='TextBkgnd' V='#ffffff' F='THEMEGUARD(THEMEVAL("BackgroundColor")+1)'/><Cell N='QuickStyleLineMatrix' V='1'/><Cell N='QuickStyleFillMatrix' V='1'/><Cell N='QuickStyleEffectsMatrix' V='1'/><Cell N='QuickStyleFontMatrix' V='1'/><Cell N='LineWeight' V='0.006944444444444444'/><Cell N='LineColor' V='#ea700d' F='THEMEGUARD(MSOTINT(THEMEVAL("AccentColor5"),-25))'/><Cell N='LinePattern' V='23'/><Cell N='EndArrowSize' V='0'/><Cell N='BeginArrowSize' V='1'/><Cell N='ShapeShdwShow' V='2'/><Section N='Geometry' IX='0'><Cell N='NoFill' V='1'/><Cell N='NoLine' V='0'/><Cell N='NoShow' V='0'/><Cell N='NoSnap' V='0'/><Cell N='NoQuickDrag' V='0'/><Row T='MoveTo' IX='1'><Cell N='X' V='0' F='Width*0'/><Cell N='Y' V='0'/></Row><Row T='LineTo' IX='2'><Cell N='X' V='0.9705125887159174' F='Width*1'/><Cell N='Y' V='0'/></Row></Section></Shape><Shape ID='332' Type='Shape' LineStyle='3' FillStyle='3' TextStyle='3'><Cell N='PinX' V='1.931381386953612' F='(BeginX+EndX)/2'/><Cell N='PinY' V='3.771484946275545' F='(BeginY+EndY)/2'/><Cell N='Width' V='0.408917589726205' F='SQRT((EndX-BeginX)^2+(EndY-BeginY)^2)'/><Cell N='Height' V='0'/><Cell N='LocPinX' V='0.2044587948631025' F='Width*0.5'/><Cell N='LocPinY' V='0' F='Height*0.5'/><Cell N='Angle' V='-0.5924830396935649' F='ATAN2(EndY-BeginY,EndX-BeginX)'/><Cell N='FlipX' V='0'/><Cell N='FlipY' V='0'/><Cell N='ResizeMode' V='0'/><Cell N='BeginX' V='1.761771233524939' F='PAR(PNT(Sheet.330!Connections.X8,Sheet.330!Connections.Y8))'/><Cell N='BeginY' V='3.8856593508099' F='PAR(PNT(Sheet.330!Connections.X8,Sheet.330!Connections.Y8))'/><Cell N='EndX' V='2.100991540382286' F='PAR(PNT(Sheet.333!Connections.X7,Sheet.333!Connections.Y7))'/><Cell N='EndY' V='3.657310541741191' F='PAR(PNT(Sheet.333!Connections.X7,Sheet.333!Connections.Y7))'/><Cell N='TextBkgnd' V='#ffffff' F='THEMEGUARD(THEMEVAL("BackgroundColor")+1)'/><Cell N='QuickStyleLineMatrix' V='1'/><Cell N='QuickStyleFillMatrix' V='1'/><Cell N='QuickStyleEffectsMatrix' V='1'/><Cell N='QuickStyleFontMatrix' V='1'/><Cell N='LineWeight' V='0.006944444444444444'/><Cell N='LineColor' V='#ea700d' F='THEMEGUARD(MSOTINT(THEMEVAL("AccentColor5"),-25))'/><Cell N='LinePattern' V='23'/><Cell N='EndArrowSize' V='0'/><Cell N='BeginArrowSize' V='1'/><Cell N='ShapeShdwShow' V='2'/><Section N='Geometry' IX='0'><Cell N='NoFill' V='1'/><Cell N='NoLine' V='0'/><Cell N='NoShow' V='0'/><Cell N='NoSnap' V='0'/><Cell N='NoQuickDrag' V='0'/><Row T='MoveTo' IX='1'><Cell N='X' V='0' F='Width*0'/><Cell N='Y' V='0'/></Row><Row T='LineTo' IX='2'><Cell N='X' V='0.408917589726205' F='Width*1'/><Cell N='Y' V='0'/></Row></Section></Shape><Shape ID='333' NameU='Rounded Rectangle.223' IsCustomNameU='1' Name='圆角矩形.223' IsCustomName='1' Type='Shape' Master='6'><Cell N='PinX' V='2.685319571015533' F='Sheet.355!Width*0.45461840488743'/><Cell N='PinY' V='4.257874015748033' F='Sheet.355!Height*0.80920314253648'/><Cell N='Width' V='1.188001554197695' F='Sheet.355!Width*0.20112592087834'/><Cell N='Height' V='1.220472440944885' F='Sheet.355!Height*0.23194912083801'/><Cell N='LocPinX' V='0.5940007770988472' F='Width*0.5'/><Cell N='LocPinY' V='0.6102362204724428' F='Height*0.5'/><Cell N='FillPattern' V='0'/><Cell N='ShapeShdwShow' V='2'/><Cell N='FillGradientEnabled' V='0'/><Cell N='LineWeight' V='0.006944444444444444' U='PT'/><Cell N='LineColor' V='#ea700d' F='THEMEGUARD(MSOTINT(THEMEVAL("AccentColor5"),-25))'/><Cell N='LinePattern' V='1'/><Section N='User'><Row N='TopLeftOffset'><Cell N='Value' V='0.03302405758142823' U='DL' F='Inh'/></Row><Row N='TopRightOffset'><Cell N='Value' V='0.03302405758142823' U='DL' F='Inh'/></Row><Row N='BotLeftOffset'><Cell N='Value' V='0.03302405758142823' U='DL' F='Inh'/></Row><Row N='BotRightOffset'><Cell N='Value' V='0.03302405758142823' U='DL' F='Inh'/></Row></Section><Section N='Control'><Row N='TopLeft'><Cell N='X' V='0.1188001554197695' F='Inh'/><Cell N='Y' V='1.220472440944885' F='Inh'/></Row><Row N='TopRight'><Cell N='X' V='1.154977496616267' F='BOUND(Width*0.97220200809945,0,FALSE,Width,Width-MIN(Width/2,Height/2))'/><Cell N='Y' V='1.220472440944885' F='Inh'/></Row><Row N='BotLeft'><Cell N='X' V='0.1188001554197695' F='Inh'/></Row><Row N='BotRight'><Cell N='X' V='1.069201398777925' F='Inh'/></Row></Section><Section N='Connection'><Row IX='0'><Cell N='Y' V='0.6102362204724426' F='Inh'/></Row><Row IX='1'><Cell N='X' V='1.188001554197695' F='Inh'/><Cell N='Y' V='0.6102362204724426' F='Inh'/></Row><Row IX='2'><Cell N='X' V='0.5940007770988474' F='Inh'/></Row><Row IX='3'><Cell N='X' V='0.5940007770988474' F='Inh'/><Cell N='Y' V='1.220472440944885' F='Inh'/></Row><Row IX='4'><Cell N='X' V='0.00967274646560033' F='Inh'/><Cell N='Y' V='1.210799694479285' F='Inh'/></Row><Row IX='5'><Cell N='X' V='1.178328807732094' F='Inh'/><Cell N='Y' V='1.210799694479285' F='Inh'/></Row><Row IX='6'><Cell N='X' V='0.00967274646560033' F='Inh'/><Cell N='Y' V='0.00967274646560033' F='Inh'/></Row><Row IX='7'><Cell N='X' V='1.178328807732094' F='Inh'/><Cell N='Y' V='0.00967274646560033' F='Inh'/></Row></Section><Section N='Geometry' IX='0'><Row T='MoveTo' IX='1'><Cell N='X' V='0.03302405758142823' F='Inh'/></Row><Row T='LineTo' IX='2'><Cell N='X' V='1.154977496616267' F='Inh'/></Row><Row T='LineTo' IX='3'><Cell N='X' V='1.154977496616267' F='Inh'/></Row><Row T='ArcTo' IX='4'><Cell N='X' V='1.188001554197695' F='Inh'/><Cell N='Y' V='0.03302405758142823' F='Inh'/><Cell N='A' V='0.00967274646560033' U='DL' F='Inh'/></Row><Row T='LineTo' IX='5'><Cell N='X' V='1.188001554197695' F='Inh'/><Cell N='Y' V='1.187448383363457' F='Inh'/></Row><Row T='ArcTo' IX='6'><Cell N='X' V='1.154977496616267' F='Inh'/><Cell N='Y' V='1.220472440944885' F='Inh'/><Cell N='A' V='0.00967274646560033' U='DL' F='Inh'/></Row><Row T='LineTo' IX='7'><Cell N='X' V='1.154977496616267' F='Inh'/><Cell N='Y' V='1.220472440944885' F='Inh'/></Row><Row T='LineTo' IX='8'><Cell N='X' V='0.03302405758142823' F='Inh'/><Cell N='Y' V='1.220472440944885' F='Inh'/></Row><Row T='LineTo' IX='9'><Cell N='X' V='0.03302405758142823' F='Inh'/><Cell N='Y' V='1.220472440944885' F='Inh'/></Row><Row T='ArcTo' IX='10'><Cell N='Y' V='1.187448383363457' F='Inh'/><Cell N='A' V='0.00967274646560033' U='DL' F='Inh'/></Row><Row T='LineTo' IX='11'><Cell N='Y' V='0.03302405758142823' F='Inh'/></Row><Row T='ArcTo' IX='12'><Cell N='X' V='0.03302405758142823' F='Inh'/><Cell N='A' V='0.00967274646560033' U='DL' F='Inh'/></Row><Row T='LineTo' IX='13'><Cell N='X' V='0.03302405758142823' F='Inh'/></Row></Section></Shape><Shape ID='334' Type='Group' LineStyle='3' FillStyle='3' TextStyle='3'><Cell N='PinX' V='2.569601750482601' F='Sheet.355!Width*0.43502764498102'/><Cell N='PinY' V='4.214566929133863' F='Sheet.355!Height*0.80097268986158'/><Cell N='Width' V='1.017129186453468' F='Sheet.355!Width*0.17219762344154'/><Cell N='Height' V='1.004082584805121' F='Sheet.355!Height*0.19082452416049'/><Cell N='LocPinX' V='0.508564593226734' F='Width*0.5'/><Cell N='LocPinY' V='0.5020412924025602' F='Height*0.5'/><Cell N='Angle' V='0'/><Cell N='FlipX' V='0'/><Cell N='FlipY' V='0'/><Cell N='ResizeMode' V='0'/><Cell N='QuickStyleVariation' V='2'/><Cell N='ShapeShdwShow' V='2'/><Shapes><Shape ID='335' Type='Group' LineStyle='3' FillStyle='3' TextStyle='3'><Cell N='PinX' V='0.5085645932267342' F='Sheet.334!Width*0.5'/><Cell N='PinY' V='0.5020412924025602' F='Sheet.334!Height*0.5'/><Cell N='Width' V='1.017129186453468' F='Sheet.334!Width*1'/><Cell N='Height' V='1.004082584805121' F='Sheet.334!Height*1'/><Cell N='LocPinX' V='0.5085645932267342' F='Width*0.5'/><Cell N='LocPinY' V='0.5020412924025602' F='Height*0.5'/><Cell N='Angle' V='0'/><Cell N='FlipX' V='0'/><Cell N='FlipY' V='0'/><Cell N='ResizeMode' V='0'/><Cell N='QuickStyleVariation' V='2'/><Shapes><Shape ID='336' Type='Foreign' LineStyle='2' FillStyle='2' TextStyle='2'><Cell N='PinX' V='0.5372674729772192' F='Sheet.335!Width*0.52821950262834'/><Cell N='PinY' V='0.5020412924025602' F='Sheet.335!Height*0.5'/><Cell N='Width' V='0.9597234269524985' F='Sheet.335!Width*0.94356099474332'/><Cell N='Height' V='1.004082584805121' F='Sheet.335!Height*1'/><Cell N='LocPinX' V='0.4798617134762492' F='Width*0.5'/><Cell N='LocPinY' V='0.5020412924025602' F='Height*0.5'/><Cell N='Angle' V='0'/><Cell N='FlipX' V='0'/><Cell N='FlipY' V='0'/><Cell N='ResizeMode' V='0'/><Cell N='ImgOffsetX' V='0' F='ImgWidth*0'/><Cell N='ImgOffsetY' V='0' F='ImgHeight*0'/><Cell N='ImgWidth' V='0.9597234269524985' F='Width*1'/><Cell N='ImgHeight' V='1.004082584805121' F='Height*1'/><Cell N='ClippingPath' V='' E='#N/A'/><Cell N='TxtPinX' V='0.4798617134762492' F='Width*0.5'/><Cell N='TxtPinY' V='0' F='Height*0'/><Cell N='TxtWidth' V='0.9597234269524985' F='Width*1'/><Cell N='TxtHeight' V='0' F='Height*0'/><Cell N='TxtLocPinX' V='0.4798617134762492' F='TxtWidth*0.5'/><Cell N='TxtLocPinY' V='0' F='TxtHeight*0.5'/><Cell N='TxtAngle' V='0'/><Cell N='VerticalAlign' V='0'/><Cell N='ShapeShdwShow' V='2'/><Section N='Geometry' IX='0'><Cell N='NoFill' V='0'/><Cell N='NoLine' V='0'/><Cell N='NoShow' V='0'/><Cell N='NoSnap' V='0'/><Cell N='NoQuickDrag' V='0'/><Row T='RelMoveTo' IX='1'><Cell N='X' V='0'/><Cell N='Y' V='0'/></Row><Row T='RelLineTo' IX='2'><Cell N='X' V='1'/><Cell N='Y' V='0'/></Row><Row T='RelLineTo' IX='3'><Cell N='X' V='1'/><Cell N='Y' V='1'/></Row><Row T='RelLineTo' IX='4'><Cell N='X' V='0'/><Cell N='Y' V='1'/></Row><Row T='RelLineTo' IX='5'><Cell N='X' V='0'/><Cell N='Y' V='0'/></Row></Section><ForeignData ForeignType='EnhMetaFile' MappingMode='8' ExtentX='334' ExtentY='351'><Rel r:id='rId7'/></ForeignData></Shape><Shape ID='337' Type='Shape' LineStyle='3' FillStyle='3' TextStyle='3'><Cell N='PinX' V='0.3147306498505561' F='(BeginX+EndX)/2'/><Cell N='PinY' V='0.6241804367531835' F='(BeginY+EndY)/2'/><Cell N='Width' V='0.524551083084261' F='SQRT((EndX-BeginX)^2+(EndY-BeginY)^2)'/><Cell N='Height' V='0'/><Cell N='LocPinX' V='0.2622755415421305' F='Width*0.5'/><Cell N='LocPinY' V='0' F='Height*0.5'/><Cell N='Angle' V='1.570796326794897' F='ATAN2(EndY-BeginY,EndX-BeginX)'/><Cell N='FlipX' V='0'/><Cell N='FlipY' V='0'/><Cell N='ResizeMode' V='0'/><Cell N='BeginX' V='0.3147306498505561' F='Sheet.335!Width*0.30943035952784'/><Cell N='BeginY' V='0.3619048952110529' F='Sheet.335!Height*0.36043339530811'/><Cell N='EndX' V='0.3147306498505561' F='Sheet.335!Width*0.30943035952784'/><Cell N='EndY' V='0.886455978295314' F='Sheet.335!Height*0.88285166151683'/><Cell N='TextBkgnd' V='#ffffff' F='THEMEGUARD(THEMEVAL("BackgroundColor")+1)'/><Cell N='QuickStyleLineMatrix' V='1'/><Cell N='QuickStyleFillMatrix' V='1'/><Cell N='QuickStyleEffectsMatrix' V='1'/><Cell N='QuickStyleFontMatrix' V='1'/><Cell N='LineWeight' V='0.01041666666666667'/><Cell N='EndArrowSize' V='0'/><Cell N='BeginArrow' V='4'/><Cell N='EndArrow' V='4'/><Cell N='BeginArrowSize' V='0'/><Cell N='ShapeShdwShow' V='2'/><Section N='Geometry' IX='0'><Cell N='NoFill' V='1'/><Cell N='NoLine' V='0'/><Cell N='NoShow' V='0'/><Cell N='NoSnap' V='0'/><Cell N='NoQuickDrag' V='0'/><Row T='MoveTo' IX='1'><Cell N='X' V='0' F='Width*0'/><Cell N='Y' V='0'/></Row><Row T='LineTo' IX='2'><Cell N='X' V='0.524551083084261' F='Width*1'/><Cell N='Y' V='0'/></Row></Section></Shape><Shape ID='338' Type='Shape' LineStyle='3' FillStyle='3' TextStyle='3'><Cell N='PinX' V='0.7766673256204631' F='(BeginX+EndX)/2'/><Cell N='PinY' V='0.2390554546558723' F='(BeginY+EndY)/2'/><Cell N='Width' V='0.5253356360249146' F='SQRT((EndX-BeginX)^2+(EndY-BeginY)^2)'/><Cell N='Height' V='0'/><Cell N='LocPinX' V='0.2626678180124573' F='Width*0.5'/><Cell N='LocPinY' V='0' F='Height*0.5'/><Cell N='Angle' V='0.5175056350462352' F='ATAN2(EndY-BeginY,EndX-BeginX)'/><Cell N='FlipX' V='0'/><Cell N='FlipY' V='0'/><Cell N='ResizeMode' V='0'/><Cell N='BeginX' V='0.5483943141335472' F='Sheet.335!Width*0.53915895978336'/><Cell N='BeginY' V='0.1091100243933204' F='Sheet.335!Height*0.10866638466247'/><Cell N='EndX' V='1.004940337107379' F='Sheet.335!Width*0.98801641963634'/><Cell N='EndY' V='0.3690008849184241' F='Sheet.335!Height*0.36750053282723'/><Cell N='TextBkgnd' V='#ffffff' F='THEMEGUARD(THEMEVAL("BackgroundColor")+1)'/><Cell N='QuickStyleLineMatrix' V='1'/><Cell N='QuickStyleFillMatrix' V='1'/><Cell N='QuickStyleEffectsMatrix' V='1'/><Cell N='QuickStyleFontMatrix' V='1'/><Cell N='LineWeight' V='0.01041666666666667'/><Cell N='EndArrowSize' V='0'/><Cell N='BeginArrow' V='4'/><Cell N='EndArrow' V='4'/><Cell N='BeginArrowSize' V='0'/><Cell N='ShapeShdwShow' V='2'/><Section N='Geometry' IX='0'><Cell N='NoFill' V='1'/><Cell N='NoLine' V='0'/><Cell N='NoShow' V='0'/><Cell N='NoSnap' V='0'/><Cell N='NoQuickDrag' V='0'/><Row T='MoveTo' IX='1'><Cell N='X' V='0' F='Width*0'/><Cell N='Y' V='0'/></Row><Row T='LineTo' IX='2'><Cell N='X' V='0.5253356360249146' F='Width*1'/><Cell N='Y' V='0'/></Row></Section></Shape></Shapes></Shape><Shape ID='339' Type='Shape' LineStyle='1' FillStyle='1' TextStyle='3'><Cell N='PinX' V='0.5412976005447324' F='Sheet.334!Width*0.53218175995139'/><Cell N='PinY' V='0.6110723954734113' F='Sheet.334!Height*0.60858778423292'/><Cell N='Width' V='0.3273300731799507' F='Sheet.334!Width*0.32181759951387'/><Cell N='Height' V='0.1181403943288712' F='Sheet.334!Height*0.11766003724863'/><Cell N='LocPinX' V='0.1636650365899754' F='Width*0.5'/><Cell N='LocPinY' V='0.05907019716443558' F='Height*0.5'/><Cell N='Angle' V='0'/><Cell N='FlipX' V='0'/><Cell N='FlipY' V='0'/><Cell N='ResizeMode' V='0'/><Cell N='EventDblClick' V='0' F='OPENTEXTWIN()'/><Cell N='LeftMargin' V='0' U='PT'/><Cell N='RightMargin' V='0' U='PT'/><Cell N='TopMargin' V='0' U='PT'/><Cell N='BottomMargin' V='0' U='PT'/><Cell N='LineColor' V='#ffffff' F='THEMEGUARD(RGB(255,255,255))'/><Cell N='LinePattern' V='0'/><Cell N='FillPattern' V='0' F='THEMEGUARD(0)'/><Cell N='ShdwPattern' V='0' F='THEMEGUARD(0)'/><Cell N='ShapeShdwShow' V='2'/><Cell N='LineGradientEnabled' V='0'/><Cell N='FillGradientEnabled' V='0' F='THEMEGUARD(FALSE)'/><Cell N='QuickStyleVariation' V='3'/><Section N='Character'><Row IX='0'><Cell N='Font' V='Arial'/><Cell N='Color' V='#ffffff' F='THEMEGUARD(RGB(255,255,255))'/><Cell N='Style' V='0'/><Cell N='Size' V='0.1111111111111111' U='PT'/><Cell N='AsianFont' V='Arial Unicode MS'/><Cell N='ComplexScriptFont' V='Arial'/></Row><Row IX='1'><Cell N='Font' V='Arial'/><Cell N='Color' V='#ffffff' F='THEMEGUARD(RGB(255,255,255))'/><Cell N='Style' V='0'/><Cell N='Case' V='0'/><Cell N='Pos' V='2'/><Cell N='FontScale' V='1'/><Cell N='Size' V='0.1111111111111111' U='PT'/><Cell N='DblUnderline' V='0'/><Cell N='Overline' V='0'/><Cell N='Strikethru' V='0'/><Cell N='DoubleStrikethrough' V='0'/><Cell N='Letterspace' V='0'/><Cell N='ColorTrans' V='0'/><Cell N='AsianFont' V='Arial Unicode MS'/><Cell N='ComplexScriptFont' V='Arial'/><Cell N='ComplexScriptSize' V='-1'/><Cell N='LangID' V='zh-CN'/></Row><Row IX='2'><Cell N='Font' V='Arial'/><Cell N='Color' V='#ffffff' F='THEMEGUARD(RGB(255,255,255))'/><Cell N='Style' V='0'/><Cell N='Case' V='0'/><Cell N='Pos' V='0'/><Cell N='FontScale' V='1'/><Cell N='Size' V='0.1111111111111111' U='PT'/><Cell N='DblUnderline' V='0'/><Cell N='Overline' V='0'/><Cell N='Strikethru' V='0'/><Cell N='DoubleStrikethrough' V='0'/><Cell N='Letterspace' V='0'/><Cell N='ColorTrans' V='0'/><Cell N='AsianFont' V='Arial Unicode MS'/><Cell N='ComplexScriptFont' V='Arial'/><Cell N='ComplexScriptSize' V='-1'/><Cell N='LangID' V='zh-CN'/></Row><Row IX='3'><Cell N='Font' V='Arial'/><Cell N='Color' V='#ffffff' F='THEMEGUARD(RGB(255,255,255))'/><Cell N='Style' V='0'/><Cell N='Case' V='0'/><Cell N='Pos' V='2'/><Cell N='FontScale' V='1'/><Cell N='Size' V='0.1111111111111111' U='PT'/><Cell N='DblUnderline' V='0'/><Cell N='Overline' V='0'/><Cell N='Strikethru' V='0'/><Cell N='DoubleStrikethrough' V='0'/><Cell N='Letterspace' V='0'/><Cell N='ColorTrans' V='0'/><Cell N='AsianFont' V='Arial Unicode MS'/><Cell N='ComplexScriptFont' V='Arial'/><Cell N='ComplexScriptSize' V='-1'/><Cell N='LangID' V='zh-CN'/></Row><Row IX='4'><Cell N='Font' V='Arial'/><Cell N='Color' V='#ffffff' F='THEMEGUARD(RGB(255,255,255))'/><Cell N='Style' V='0'/><Cell N='Case' V='0'/><Cell N='Pos' V='0'/><Cell N='FontScale' V='1'/><Cell N='Size' V='0.1111111111111111' U='PT'/><Cell N='DblUnderline' V='0'/><Cell N='Overline' V='0'/><Cell N='Strikethru' V='0'/><Cell N='DoubleStrikethrough' V='0'/><Cell N='Letterspace' V='0'/><Cell N='ColorTrans' V='0'/><Cell N='AsianFont' V='Arial Unicode MS'/><Cell N='ComplexScriptFont' V='Arial'/><Cell N='ComplexScriptSize' V='-1'/><Cell N='LangID' V='zh-CN'/></Row></Section><Section N='Geometry' IX='0'><Cell N='NoFill' V='0'/><Cell N='NoLine' V='0'/><Cell N='NoShow' V='0'/><Cell N='NoSnap' V='0'/><Cell N='NoQuickDrag' V='0'/><Row T='RelMoveTo' IX='1'><Cell N='X' V='0'/><Cell N='Y' V='0'/></Row><Row T='RelLineTo' IX='2'><Cell N='X' V='1'/><Cell N='Y' V='0'/></Row><Row T='RelLineTo' IX='3'><Cell N='X' V='1'/><Cell N='Y' V='1'/></Row><Row T='RelLineTo' IX='4'><Cell N='X' V='0'/><Cell N='Y' V='1'/></Row><Row T='RelLineTo' IX='5'><Cell N='X' V='0'/><Cell N='Y' V='0'/></Row></Section><Text><cp IX='0'/>Ta<cp IX='1'/>2<cp IX='2'/>O<cp IX='3'/>5<cp IX='4'/>
</Text></Shape><Shape ID='340' Type='Shape' LineStyle='1' FillStyle='1' TextStyle='3'><Cell N='PinX' V='0.540060656218862' F='Sheet.334!Width*0.53096564665689'/><Cell N='PinY' V='0.2264658202756539' F='Sheet.334!Height*0.22554501363014'/><Cell N='Width' V='0.2834645669291334' F='Sheet.334!Width*0.27869081991199'/><Cell N='Height' V='0.1181403943288712' F='Sheet.334!Height*0.11766003724863'/><Cell N='LocPinX' V='0.1417322834645667' F='Width*0.5'/><Cell N='LocPinY' V='0.05907019716443558' F='Height*0.5'/><Cell N='Angle' V='0'/><Cell N='FlipX' V='0'/><Cell N='FlipY' V='0'/><Cell N='ResizeMode' V='0'/><Cell N='EventDblClick' V='0' F='OPENTEXTWIN()'/><Cell N='LeftMargin' V='0' U='PT'/><Cell N='RightMargin' V='0' U='PT'/><Cell N='TopMargin' V='0' U='PT'/><Cell N='BottomMargin' V='0' U='PT'/><Cell N='LineColor' V='#ffffff' F='THEMEGUARD(RGB(255,255,255))'/><Cell N='LinePattern' V='0'/><Cell N='FillPattern' V='0' F='THEMEGUARD(0)'/><Cell N='ShdwPattern' V='0' F='THEMEGUARD(0)'/><Cell N='ShapeShdwShow' V='2'/><Cell N='LineGradientEnabled' V='0'/><Cell N='FillGradientEnabled' V='0' F='THEMEGUARD(FALSE)'/><Cell N='QuickStyleVariation' V='3'/><Section N='Character'><Row IX='0'><Cell N='Font' V='Arial'/><Cell N='Color' V='#000000' F='THEMEGUARD(RGB(0,0,0))'/><Cell N='Style' V='0'/><Cell N='Size' V='0.1111111111111111' U='PT'/><Cell N='AsianFont' V='Arial Unicode MS'/><Cell N='ComplexScriptFont' V='Arial'/></Row><Row IX='1'><Cell N='Font' V='Arial'/><Cell N='Color' V='#000000' F='THEMEGUARD(RGB(0,0,0))'/><Cell N='Style' V='0'/><Cell N='Case' V='0'/><Cell N='Pos' V='2'/><Cell N='FontScale' V='1'/><Cell N='Size' V='0.1111111111111111' U='PT'/><Cell N='DblUnderline' V='0'/><Cell N='Overline' V='0'/><Cell N='Strikethru' V='0'/><Cell N='DoubleStrikethrough' V='0'/><Cell N='Letterspace' V='0'/><Cell N='ColorTrans' V='0'/><Cell N='AsianFont' V='Arial Unicode MS'/><Cell N='ComplexScriptFont' V='Arial'/><Cell N='ComplexScriptSize' V='-1'/><Cell N='LangID' V='zh-CN'/></Row><Row IX='2'><Cell N='Font' V='Arial'/><Cell N='Color' V='#000000' F='THEMEGUARD(RGB(0,0,0))'/><Cell N='Style' V='0'/><Cell N='Case' V='0'/><Cell N='Pos' V='0'/><Cell N='FontScale' V='1'/><Cell N='Size' V='0.1111111111111111' U='PT'/><Cell N='DblUnderline' V='0'/><Cell N='Overline' V='0'/><Cell N='Strikethru' V='0'/><Cell N='DoubleStrikethrough' V='0'/><Cell N='Letterspace' V='0'/><Cell N='ColorTrans' V='0'/><Cell N='AsianFont' V='Arial Unicode MS'/><Cell N='ComplexScriptFont' V='Arial'/><Cell N='ComplexScriptSize' V='-1'/><Cell N='LangID' V='zh-CN'/></Row></Section><Section N='Geometry' IX='0'><Cell N='NoFill' V='0'/><Cell N='NoLine' V='0'/><Cell N='NoShow' V='0'/><Cell N='NoSnap' V='0'/><Cell N='NoQuickDrag' V='0'/><Row T='RelMoveTo' IX='1'><Cell N='X' V='0'/><Cell N='Y' V='0'/></Row><Row T='RelLineTo' IX='2'><Cell N='X' V='1'/><Cell N='Y' V='0'/></Row><Row T='RelLineTo' IX='3'><Cell N='X' V='1'/><Cell N='Y' V='1'/></Row><Row T='RelLineTo' IX='4'><Cell N='X' V='0'/><Cell N='Y' V='1'/></Row><Row T='RelLineTo' IX='5'><Cell N='X' V='0'/><Cell N='Y' V='0'/></Row></Section><Text><cp IX='0'/>SiO<cp IX='1'/>2<cp IX='2'/>
</Text></Shape><Shape ID='341' Type='Shape' LineStyle='1' FillStyle='1' TextStyle='3'><Cell N='PinX' V='0.2357895322434369' F='Sheet.334!Width*0.23181866707177'/><Cell N='PinY' V='0.6110723954734113' F='Sheet.334!Height*0.60858778423292'/><Cell N='Width' V='0.05815564300163733' F='Sheet.334!Width*0.057176260180297'/><Cell N='Height' V='0.0611016136602572' F='Sheet.334!Height*0.060853175410981'/><Cell N='LocPinX' V='0.02907782150081867' F='Width*0.5'/><Cell N='LocPinY' V='0.0305508068301286' F='Height*0.5'/><Cell N='Angle' V='0'/><Cell N='FlipX' V='0'/><Cell N='FlipY' V='0'/><Cell N='ResizeMode' V='0'/><Cell N='EventDblClick' V='0' F='OPENTEXTWIN()'/><Cell N='LeftMargin' V='0' U='PT'/><Cell N='RightMargin' V='0' U='PT'/><Cell N='TopMargin' V='0' U='PT'/><Cell N='BottomMargin' V='0' U='PT'/><Cell N='LineColor' V='#ffffff' F='THEMEGUARD(RGB(255,255,255))'/><Cell N='LinePattern' V='0'/><Cell N='FillPattern' V='0' F='THEMEGUARD(0)'/><Cell N='ShdwPattern' V='0' F='THEMEGUARD(0)'/><Cell N='ShapeShdwShow' V='2'/><Cell N='LineGradientEnabled' V='0'/><Cell N='FillGradientEnabled' V='0' F='THEMEGUARD(FALSE)'/><Cell N='QuickStyleVariation' V='3'/><Section N='Character'><Row IX='0'><Cell N='Font' V='Arial'/><Cell N='Color' V='#000000' F='THEMEGUARD(RGB(0,0,0))'/><Cell N='Style' V='34'/><Cell N='Size' V='0.1111111111111111' U='PT'/><Cell N='AsianFont' V='Arial Unicode MS'/><Cell N='ComplexScriptFont' V='Arial'/></Row></Section><Section N='Geometry' IX='0'><Cell N='NoFill' V='0'/><Cell N='NoLine' V='0'/><Cell N='NoShow' V='0'/><Cell N='NoSnap' V='0'/><Cell N='NoQuickDrag' V='0'/><Row T='RelMoveTo' IX='1'><Cell N='X' V='0'/><Cell N='Y' V='0'/></Row><Row T='RelLineTo' IX='2'><Cell N='X' V='1'/><Cell N='Y' V='0'/></Row><Row T='RelLineTo' IX='3'><Cell N='X' V='1'/><Cell N='Y' V='1'/></Row><Row T='RelLineTo' IX='4'><Cell N='X' V='0'/><Cell N='Y' V='1'/></Row><Row T='RelLineTo' IX='5'><Cell N='X' V='0'/><Cell N='Y' V='0'/></Row></Section><Text><cp IX='0'/>H
</Text></Shape><Shape ID='342' Type='Shape' LineStyle='1' FillStyle='1' TextStyle='3'><Cell N='PinX' V='0.8101954331432406' F='Sheet.334!Width*0.79655115980718'/><Cell N='PinY' V='0.1949546782293306' F='Sheet.334!Height*0.19416199541711'/><Cell N='Width' V='0.05815564300163733' F='Sheet.334!Width*0.057176260180297'/><Cell N='Height' V='0.0611016136602572' F='Sheet.334!Height*0.060853175410981'/><Cell N='LocPinX' V='0.02907782150081867' F='Width*0.5'/><Cell N='LocPinY' V='0.0305508068301286' F='Height*0.5'/><Cell N='Angle' V='0'/><Cell N='FlipX' V='0'/><Cell N='FlipY' V='0'/><Cell N='ResizeMode' V='0'/><Cell N='EventDblClick' V='0' F='OPENTEXTWIN()'/><Cell N='LeftMargin' V='0' U='PT'/><Cell N='RightMargin' V='0' U='PT'/><Cell N='TopMargin' V='0' U='PT'/><Cell N='BottomMargin' V='0' U='PT'/><Cell N='LineColor' V='#ffffff' F='THEMEGUARD(RGB(255,255,255))'/><Cell N='LinePattern' V='0'/><Cell N='FillPattern' V='0' F='THEMEGUARD(0)'/><Cell N='ShdwPattern' V='0' F='THEMEGUARD(0)'/><Cell N='ShapeShdwShow' V='2'/><Cell N='LineGradientEnabled' V='0'/><Cell N='FillGradientEnabled' V='0' F='THEMEGUARD(FALSE)'/><Cell N='QuickStyleVariation' V='3'/><Section N='Character'><Row IX='0'><Cell N='Font' V='Arial'/><Cell N='Color' V='#000000' F='THEMEGUARD(RGB(0,0,0))'/><Cell N='Style' V='34'/><Cell N='Size' V='0.1111111111111111' U='PT'/><Cell N='AsianFont' V='Arial Unicode MS'/><Cell N='ComplexScriptFont' V='Arial'/></Row></Section><Section N='Geometry' IX='0'><Cell N='NoFill' V='0'/><Cell N='NoLine' V='0'/><Cell N='NoShow' V='0'/><Cell N='NoSnap' V='0'/><Cell N='NoQuickDrag' V='0'/><Row T='RelMoveTo' IX='1'><Cell N='X' V='0'/><Cell N='Y' V='0'/></Row><Row T='RelLineTo' IX='2'><Cell N='X' V='1'/><Cell N='Y' V='0'/></Row><Row T='RelLineTo' IX='3'><Cell N='X' V='1'/><Cell N='Y' V='1'/></Row><Row T='RelLineTo' IX='4'><Cell N='X' V='0'/><Cell N='Y' V='1'/></Row><Row T='RelLineTo' IX='5'><Cell N='X' V='0'/><Cell N='Y' V='0'/></Row></Section><Text><cp IX='0'/>P
</Text></Shape></Shapes></Shape><Shape ID='343' Type='Foreign' LineStyle='2' FillStyle='2' TextStyle='2'><Cell N='PinX' V='3.066825528387902' F='Sheet.355!Width*0.51920648284572'/><Cell N='PinY' V='4.667219229175295' F='Sheet.355!Height*0.88699864138461'/><Cell N='Width' V='0.3543307086614173' F='Sheet.355!Width*0.059987371079773'/><Cell N='Height' V='0.3543307086614173' F='Sheet.355!Height*0.067340067340067'/><Cell N='LocPinX' V='0.1771653543307087' F='Width*0.5'/><Cell N='LocPinY' V='0.1771653543307087' F='Height*0.5'/><Cell N='Angle' V='0'/><Cell N='FlipX' V='0'/><Cell N='FlipY' V='0'/><Cell N='ResizeMode' V='0'/><Cell N='ImgOffsetX' V='0' F='ImgWidth*0'/><Cell N='ImgOffsetY' V='0' F='ImgHeight*0'/><Cell N='ImgWidth' V='0.3543307086614173' F='Width*1'/><Cell N='ImgHeight' V='0.3543307086614173' F='Height*1'/><Cell N='ClippingPath' V='' E='#N/A'/><Cell N='TxtPinX' V='0.1771653543307087' F='Width*0.5'/><Cell N='TxtPinY' V='0' F='Height*0'/><Cell N='TxtWidth' V='0.3543307086614173' F='Width*1'/><Cell N='TxtHeight' V='0' F='Height*0'/><Cell N='TxtLocPinX' V='0.1771653543307087' F='TxtWidth*0.5'/><Cell N='TxtLocPinY' V='0' F='TxtHeight*0.5'/><Cell N='TxtAngle' V='0'/><Cell N='VerticalAlign' V='0'/><Cell N='ShapeShdwShow' V='2'/><Section N='Geometry' IX='0'><Cell N='NoFill' V='0'/><Cell N='NoLine' V='0'/><Cell N='NoShow' V='0'/><Cell N='NoSnap' V='0'/><Cell N='NoQuickDrag' V='0'/><Row T='RelMoveTo' IX='1'><Cell N='X' V='0'/><Cell N='Y' V='0'/></Row><Row T='RelLineTo' IX='2'><Cell N='X' V='1'/><Cell N='Y' V='0'/></Row><Row T='RelLineTo' IX='3'><Cell N='X' V='1'/><Cell N='Y' V='1'/></Row><Row T='RelLineTo' IX='4'><Cell N='X' V='0'/><Cell N='Y' V='1'/></Row><Row T='RelLineTo' IX='5'><Cell N='X' V='0'/><Cell N='Y' V='0'/></Row></Section><ForeignData ForeignType='EnhMetaFile' MappingMode='8' ExtentX='136' ExtentY='135'><Rel r:id='rId8'/></ForeignData></Shape><Shape ID='344' Type='Shape' LineStyle='3' FillStyle='3' TextStyle='3'><Cell N='PinX' V='2.969928731801318' F='(BeginX+EndX)/2'/><Cell N='PinY' V='4.592519685039369' F='(BeginY+EndY)/2'/><Cell N='Width' V='0.1467130790175766' F='SQRT((EndX-BeginX)^2+(EndY-BeginY)^2)'/><Cell N='Height' V='0'/><Cell N='LocPinX' V='0.0733565395087874' F='Width*0.5'/><Cell N='LocPinY' V='0' F='Height*0.5'/><Cell N='Angle' V='-1.570796326794897' F='ATAN2(EndY-BeginY,EndX-BeginX)'/><Cell N='FlipX' V='0'/><Cell N='FlipY' V='0'/><Cell N='ResizeMode' V='0'/><Cell N='BeginX' V='2.969928731801318' F='Sheet.355!Width*0.50280207884913'/><Cell N='BeginY' V='4.665876224548157' F='Sheet.355!Height*0.8867434051891'/><Cell N='EndX' V='2.969928731801318' F='Sheet.355!Width*0.50280207884913'/><Cell N='EndY' V='4.51916314553058' F='Sheet.355!Height*0.85886078485953'/><Cell N='TextBkgnd' V='#ffffff' F='THEMEGUARD(THEMEVAL("BackgroundColor")+1)'/><Cell N='QuickStyleLineMatrix' V='1'/><Cell N='QuickStyleFillMatrix' V='1'/><Cell N='QuickStyleEffectsMatrix' V='1'/><Cell N='QuickStyleFontMatrix' V='1'/><Cell N='LineWeight' V='0.006944444444444444'/><Cell N='LinePattern' V='23'/><Cell N='EndArrowSize' V='0'/><Cell N='BeginArrowSize' V='0'/><Cell N='ShapeShdwShow' V='2'/><Section N='Geometry' IX='0'><Cell N='NoFill' V='1'/><Cell N='NoLine' V='0'/><Cell N='NoShow' V='0'/><Cell N='NoSnap' V='0'/><Cell N='NoQuickDrag' V='0'/><Row T='MoveTo' IX='1'><Cell N='X' V='0' F='Width*0'/><Cell N='Y' V='0'/></Row><Row T='LineTo' IX='2'><Cell N='X' V='0.1467130790175748' F='Width*1'/><Cell N='Y' V='0'/></Row></Section></Shape><Shape ID='345' Type='Shape' LineStyle='3' FillStyle='3' TextStyle='3'><Cell N='PinX' V='3.161210111893901' F='(BeginX+EndX)/2'/><Cell N='PinY' V='4.592520743833041' F='(BeginY+EndY)/2'/><Cell N='Width' V='0.1467109614302249' F='SQRT((EndX-BeginX)^2+(EndY-BeginY)^2)'/><Cell N='Height' V='0'/><Cell N='LocPinX' V='0.07335548071511333' F='Width*0.5'/><Cell N='LocPinY' V='0' F='Height*0.5'/><Cell N='Angle' V='-1.570796326794897' F='ATAN2(EndY-BeginY,EndX-BeginX)'/><Cell N='FlipX' V='0'/><Cell N='FlipY' V='0'/><Cell N='ResizeMode' V='0'/><Cell N='BeginX' V='3.161210111893901' F='Sheet.355!Width*0.53518557496667'/><Cell N='BeginY' V='4.665876224548153' F='Sheet.355!Height*0.8867434051891'/><Cell N='EndX' V='3.161210111893901' F='Sheet.355!Width*0.53518557496667'/><Cell N='EndY' V='4.519165263117928' F='Sheet.355!Height*0.85886118730412'/><Cell N='TextBkgnd' V='#ffffff' F='THEMEGUARD(THEMEVAL("BackgroundColor")+1)'/><Cell N='QuickStyleLineMatrix' V='1'/><Cell N='QuickStyleFillMatrix' V='1'/><Cell N='QuickStyleEffectsMatrix' V='1'/><Cell N='QuickStyleFontMatrix' V='1'/><Cell N='LineWeight' V='0.006944444444444444'/><Cell N='LinePattern' V='23'/><Cell N='EndArrowSize' V='0'/><Cell N='BeginArrowSize' V='0'/><Cell N='ShapeShdwShow' V='2'/><Section N='Geometry' IX='0'><Cell N='NoFill' V='1'/><Cell N='NoLine' V='0'/><Cell N='NoShow' V='0'/><Cell N='NoSnap' V='0'/><Cell N='NoQuickDrag' V='0'/><Row T='MoveTo' IX='1'><Cell N='X' V='0' F='Width*0'/><Cell N='Y' V='0'/></Row><Row T='LineTo' IX='2'><Cell N='X' V='0.1467109614302267' F='Width*1'/><Cell N='Y' V='0'/></Row></Section></Shape><Shape ID='346' Type='Shape' LineStyle='1' FillStyle='1' TextStyle='3'><Cell N='PinX' V='3.066825528387906' F='Sheet.355!Width*0.51920648284572'/><Cell N='PinY' V='4.516822369267706' F='Sheet.355!Height*0.85841592352712'/><Cell N='Width' V='0.05416273908605523' F='Sheet.355!Width*0.0091696267041782'/><Cell N='Height' V='0.05690644256696079' F='Sheet.355!Height*0.01081499170371'/><Cell N='LocPinX' V='0.02708136954302761' F='Width*0.5'/><Cell N='LocPinY' V='0.02845322128348039' F='Height*0.5'/><Cell N='Angle' V='0'/><Cell N='FlipX' V='0'/><Cell N='FlipY' V='0'/><Cell N='ResizeMode' V='0'/><Cell N='EventDblClick' V='0' F='OPENTEXTWIN()'/><Cell N='LeftMargin' V='0' U='PT'/><Cell N='RightMargin' V='0' U='PT'/><Cell N='TopMargin' V='0' U='PT'/><Cell N='BottomMargin' V='0' U='PT'/><Cell N='LineColor' V='#ffffff' F='THEMEGUARD(RGB(255,255,255))'/><Cell N='LinePattern' V='0'/><Cell N='FillPattern' V='0' F='THEMEGUARD(0)'/><Cell N='ShdwPattern' V='0' F='THEMEGUARD(0)'/><Cell N='ShapeShdwShow' V='2'/><Cell N='LineGradientEnabled' V='0'/><Cell N='FillGradientEnabled' V='0' F='THEMEGUARD(FALSE)'/><Cell N='QuickStyleVariation' V='3'/><Section N='Character'><Row IX='0'><Cell N='Font' V='Arial'/><Cell N='Color' V='#000000' F='THEMEGUARD(RGB(0,0,0))'/><Cell N='Style' V='34'/><Cell N='Size' V='0.08333333333333333' U='PT'/><Cell N='AsianFont' V='Arial Unicode MS'/><Cell N='ComplexScriptFont' V='Arial'/></Row></Section><Section N='Geometry' IX='0'><Cell N='NoFill' V='0'/><Cell N='NoLine' V='0'/><Cell N='NoShow' V='0'/><Cell N='NoSnap' V='0'/><Cell N='NoQuickDrag' V='0'/><Row T='RelMoveTo' IX='1'><Cell N='X' V='0'/><Cell N='Y' V='0'/></Row><Row T='RelLineTo' IX='2'><Cell N='X' V='1'/><Cell N='Y' V='0'/></Row><Row T='RelLineTo' IX='3'><Cell N='X' V='1'/><Cell N='Y' V='1'/></Row><Row T='RelLineTo' IX='4'><Cell N='X' V='0'/><Cell N='Y' V='1'/></Row><Row T='RelLineTo' IX='5'><Cell N='X' V='0'/><Cell N='Y' V='0'/></Row></Section><Text><cp IX='0'/>D
</Text></Shape><Shape ID='347' Type='Foreign' LineStyle='2' FillStyle='2' TextStyle='2'><Cell N='PinX' V='3.066721922917537' F='Sheet.355!Width*0.51918894267874'/><Cell N='PinY' V='4.561023622047248' F='Sheet.355!Height*0.86681631126076'/><Cell N='Width' V='0.1999018904929848' F='Sheet.355!Width*0.033842928629732'/><Cell N='Height' V='0.03741011272205259' F='Sheet.355!Height*0.0071097408390583'/><Cell N='LocPinX' V='0.0999509452464924' F='Width*0.5'/><Cell N='LocPinY' V='0.0187050563610263' F='Height*0.5'/><Cell N='Angle' V='0'/><Cell N='FlipX' V='0'/><Cell N='FlipY' V='0'/><Cell N='ResizeMode' V='0'/><Cell N='ImgOffsetX' V='0' F='ImgWidth*0'/><Cell N='ImgOffsetY' V='0' F='ImgHeight*0'/><Cell N='ImgWidth' V='0.1999018904929848' F='Width*1'/><Cell N='ImgHeight' V='0.03741011272205259' F='Height*1'/><Cell N='ClippingPath' V='' E='#N/A'/><Cell N='TxtPinX' V='0.0999509452464924' F='Width*0.5'/><Cell N='TxtPinY' V='0' F='Height*0'/><Cell N='TxtWidth' V='0.1999018904929848' F='Width*1'/><Cell N='TxtHeight' V='0' F='Height*0'/><Cell N='TxtLocPinX' V='0.0999509452464924' F='TxtWidth*0.5'/><Cell N='TxtLocPinY' V='0' F='TxtHeight*0.5'/><Cell N='TxtAngle' V='0'/><Cell N='VerticalAlign' V='0'/><Cell N='ShapeShdwShow' V='2'/><Section N='Geometry' IX='0'><Cell N='NoFill' V='0'/><Cell N='NoLine' V='0'/><Cell N='NoShow' V='0'/><Cell N='NoSnap' V='0'/><Cell N='NoQuickDrag' V='0'/><Row T='RelMoveTo' IX='1'><Cell N='X' V='0'/><Cell N='Y' V='0'/></Row><Row T='RelLineTo' IX='2'><Cell N='X' V='1'/><Cell N='Y' V='0'/></Row><Row T='RelLineTo' IX='3'><Cell N='X' V='1'/><Cell N='Y' V='1'/></Row><Row T='RelLineTo' IX='4'><Cell N='X' V='0'/><Cell N='Y' V='1'/></Row><Row T='RelLineTo' IX='5'><Cell N='X' V='0'/><Cell N='Y' V='0'/></Row></Section><ForeignData ForeignType='EnhMetaFile' MappingMode='8' ExtentX='1196' ExtentY='233'><Rel r:id='rId9'/></ForeignData></Shape><Shape ID='348' Type='Shape' LineStyle='1' FillStyle='1' TextStyle='3'><Cell N='PinX' V='1.12646761850646' F='Sheet.355!Width*0.19070836760374'/><Cell N='PinY' V='5.159448818897641' F='Sheet.355!Height*0.98054620276843'/><Cell N='Width' V='1.017129186453465' F='Sheet.355!Width*0.17219762344154'/><Cell N='Height' V='0.1403056085230386' F='Sheet.355!Height*0.026664889311524'/><Cell N='LocPinX' V='0.5085645932267325' F='Width*0.5'/><Cell N='LocPinY' V='0.07015280426151932' F='Height*0.5'/><Cell N='Angle' V='0'/><Cell N='FlipX' V='0'/><Cell N='FlipY' V='0'/><Cell N='ResizeMode' V='0'/><Cell N='EventDblClick' V='0' F='OPENTEXTWIN()'/><Cell N='LeftMargin' V='0' U='PT'/><Cell N='RightMargin' V='0' U='PT'/><Cell N='TopMargin' V='0' U='PT'/><Cell N='BottomMargin' V='0' U='PT'/><Cell N='LineColor' V='#ffffff' F='THEMEGUARD(RGB(255,255,255))'/><Cell N='LinePattern' V='0'/><Cell N='FillPattern' V='0' F='THEMEGUARD(0)'/><Cell N='ShdwPattern' V='0' F='THEMEGUARD(0)'/><Cell N='ShapeShdwShow' V='2'/><Cell N='LineGradientEnabled' V='0'/><Cell N='FillGradientEnabled' V='0' F='THEMEGUARD(FALSE)'/><Cell N='QuickStyleVariation' V='3'/><Section N='Character'><Row IX='0'><Cell N='Font' V='Arial'/><Cell N='Style' V='17'/><Cell N='Size' V='0.1388888888888889'/><Cell N='AsianFont' V='Arial Unicode MS'/><Cell N='ComplexScriptFont' V='Arial'/></Row></Section><Section N='Geometry' IX='0'><Cell N='NoFill' V='0'/><Cell N='NoLine' V='0'/><Cell N='NoShow' V='0'/><Cell N='NoSnap' V='0'/><Cell N='NoQuickDrag' V='0'/><Row T='RelMoveTo' IX='1'><Cell N='X' V='0'/><Cell N='Y' V='0'/></Row><Row T='RelLineTo' IX='2'><Cell N='X' V='1'/><Cell N='Y' V='0'/></Row><Row T='RelLineTo' IX='3'><Cell N='X' V='1'/><Cell N='Y' V='1'/></Row><Row T='RelLineTo' IX='4'><Cell N='X' V='0'/><Cell N='Y' V='1'/></Row><Row T='RelLineTo' IX='5'><Cell N='X' V='0'/><Cell N='Y' V='0'/></Row></Section><Text><cp IX='0'/>White Light
</Text></Shape><Shape ID='349' Type='Shape' LineStyle='1' FillStyle='1' TextStyle='3'><Cell N='PinX' V='3.417115623704923' F='Sheet.355!Width*0.57850978741318'/><Cell N='PinY' V='5.15523977471566' F='Sheet.355!Height*0.97974627966912'/><Cell N='Width' V='0.1968503937007879' F='Sheet.355!Width*0.033326317266541'/><Cell N='Height' V='0.2131424978127758' F='Sheet.355!Height*0.040507440661762'/><Cell N='LocPinX' V='0.09842519685039397' F='Width*0.5'/><Cell N='LocPinY' V='0.1065712489063879' F='Height*0.5'/><Cell N='Angle' V='0'/><Cell N='FlipX' V='0'/><Cell N='FlipY' V='0'/><Cell N='ResizeMode' V='0'/><Cell N='EventDblClick' V='0' F='OPENTEXTWIN()'/><Cell N='LeftMargin' V='0' U='PT'/><Cell N='RightMargin' V='0' U='PT'/><Cell N='TopMargin' V='0' U='PT'/><Cell N='BottomMargin' V='0' U='PT'/><Cell N='LineColor' V='#ffffff' F='THEMEGUARD(RGB(255,255,255))'/><Cell N='LinePattern' V='0'/><Cell N='FillPattern' V='0' F='THEMEGUARD(0)'/><Cell N='ShdwPattern' V='0' F='THEMEGUARD(0)'/><Cell N='ShapeShdwShow' V='2'/><Cell N='LineGradientEnabled' V='0'/><Cell N='FillGradientEnabled' V='0' F='THEMEGUARD(FALSE)'/><Cell N='QuickStyleVariation' V='3'/><Section N='Character'><Row IX='0'><Cell N='Font' V='Arial'/><Cell N='Size' V='0.25'/><Cell N='AsianFont' V='Arial Unicode MS'/><Cell N='ComplexScriptFont' V='Arial'/></Row></Section><Section N='Geometry' IX='0'><Cell N='NoFill' V='0'/><Cell N='NoLine' V='0'/><Cell N='NoShow' V='0'/><Cell N='NoSnap' V='0'/><Cell N='NoQuickDrag' V='0'/><Row T='RelMoveTo' IX='1'><Cell N='X' V='0'/><Cell N='Y' V='0'/></Row><Row T='RelLineTo' IX='2'><Cell N='X' V='1'/><Cell N='Y' V='0'/></Row><Row T='RelLineTo' IX='3'><Cell N='X' V='1'/><Cell N='Y' V='1'/></Row><Row T='RelLineTo' IX='4'><Cell N='X' V='0'/><Cell N='Y' V='1'/></Row><Row T='RelLineTo' IX='5'><Cell N='X' V='0'/><Cell N='Y' V='0'/></Row></Section><Text><cp IX='0'/>b
</Text></Shape><Shape ID='350' Type='Group' LineStyle='3' FillStyle='3' TextStyle='3'><Cell N='PinX' V='4.644218814753415' F='Sheet.355!Width*0.7862555251526'/><Cell N='PinY' V='4.179223058218357' F='Sheet.355!Height*0.79425563545639'/><Cell N='Width' V='2.477828429341074' F='Sheet.355!Width*0.41949063355083'/><Cell N='Height' V='1.698569903865446' F='Sheet.355!Height*0.32281089082067'/><Cell N='LocPinX' V='1.238914214670537' F='Width*0.5'/><Cell N='LocPinY' V='0.849284951932723' F='Height*0.5'/><Cell N='Angle' V='0'/><Cell N='FlipX' V='0'/><Cell N='FlipY' V='0'/><Cell N='ResizeMode' V='0'/><Cell N='QuickStyleVariation' V='2'/><Cell N='ShapeShdwShow' V='2'/><Shapes><Shape ID='351' Type='Foreign' LineStyle='2' FillStyle='2' TextStyle='2'><Cell N='PinX' V='1.238914214670537' F='Sheet.350!Width*0.5'/><Cell N='PinY' V='0.8492849519327212' F='Sheet.350!Height*0.5'/><Cell N='Width' V='2.477828429341074' F='Sheet.350!Width*1'/><Cell N='Height' V='1.698569903865447' F='Sheet.350!Height*1'/><Cell N='LocPinX' V='1.238914214670537' F='Width*0.5'/><Cell N='LocPinY' V='0.8492849519327229' F='Height*0.5'/><Cell N='Angle' V='0'/><Cell N='FlipX' V='0'/><Cell N='FlipY' V='0'/><Cell N='ResizeMode' V='0'/><Cell N='ImgOffsetX' V='-0.1419020686406661' F='ImgWidth*-0.05416666666666'/><Cell N='ImgOffsetY' V='-0.1374510572354264' F='ImgHeight*-0.073064627060724'/><Cell N='ImgWidth' V='2.619730497981851' F='Width*1.057268722467'/><Cell N='ImgHeight' V='1.881225741714809' F='Height*1.1075350725535'/><Cell N='ClippingPath' V='' E='#N/A'/><Cell N='TxtPinX' V='1.238914214670537' F='Width*0.5'/><Cell N='TxtPinY' V='0' F='Height*0'/><Cell N='TxtWidth' V='2.477828429341074' F='Width*1'/><Cell N='TxtHeight' V='0' F='Height*0'/><Cell N='TxtLocPinX' V='1.238914214670537' F='TxtWidth*0.5'/><Cell N='TxtLocPinY' V='0' F='TxtHeight*0.5'/><Cell N='TxtAngle' V='0'/><Cell N='VerticalAlign' V='0'/><Cell N='ShapeShdwShow' V='2'/><Section N='Geometry' IX='0'><Cell N='NoFill' V='0'/><Cell N='NoLine' V='0'/><Cell N='NoShow' V='0'/><Cell N='NoSnap' V='0'/><Cell N='NoQuickDrag' V='0'/><Row T='RelMoveTo' IX='1'><Cell N='X' V='0'/><Cell N='Y' V='0'/></Row><Row T='RelLineTo' IX='2'><Cell N='X' V='1'/><Cell N='Y' V='0'/></Row><Row T='RelLineTo' IX='3'><Cell N='X' V='1'/><Cell N='Y' V='1'/></Row><Row T='RelLineTo' IX='4'><Cell N='X' V='0'/><Cell N='Y' V='1'/></Row><Row T='RelLineTo' IX='5'><Cell N='X' V='0'/><Cell N='Y' V='0'/></Row></Section><ForeignData ForeignType='Bitmap' CompressionType='TIFF'><Rel r:id='rId10'/></ForeignData></Shape><Shape ID='352' Type='Group' LineStyle='3' FillStyle='3' TextStyle='3'><Cell N='PinX' V='2.126455700390387' F='Sheet.350!Width*0.85819327731092'/><Cell N='PinY' V='0.149658754923423' F='Sheet.350!Height*0.088108681652044'/><Cell N='Width' V='0.4945245814861375' F='Sheet.350!Width*0.19957983193277'/><Cell N='Height' V='0.1431518525354611' F='Sheet.350!Height*0.08427786940631'/><Cell N='LocPinX' V='0.2472622907430687' F='Width*0.5'/><Cell N='LocPinY' V='0.07157592626773053' F='Height*0.5'/><Cell N='Angle' V='0'/><Cell N='FlipX' V='0'/><Cell N='FlipY' V='0'/><Cell N='ResizeMode' V='0'/><Cell N='QuickStyleVariation' V='2'/><Cell N='ShapeShdwShow' V='2'/><Section N='Character'><Row IX='0'><Cell N='Color' V='#ffffff' F='THEMEGUARD(RGB(255,255,255))'/></Row></Section><Shapes><Shape ID='353' Type='Shape' LineStyle='3' FillStyle='3' TextStyle='3'><Cell N='PinX' V='0.2420567688326803' F='Sheet.352!Width*0.48947368421051'/><Cell N='PinY' V='0.01561656573113704' F='Sheet.352!Height*0.10909090909088'/><Cell N='Width' V='0.4372638404719531' F='Sheet.352!Width*0.88421052631579'/><Cell N='Height' V='0.02755616090906141' F='Sheet.352!Height*0.19249601329634'/><Cell N='LocPinX' V='0.2186319202359766' F='Width*0.5'/><Cell N='LocPinY' V='0.01377808045453071' F='Height*0.5'/><Cell N='Angle' V='0'/><Cell N='FlipX' V='0'/><Cell N='FlipY' V='0'/><Cell N='ResizeMode' V='0'/><Cell N='FillForegnd' V='#ffffff' F='THEMEGUARD(RGB(255,255,255))'/><Cell N='FillBkgnd' V='#ffffff' F='THEMEGUARD(SHADE(FillForegnd,LUMDIFF(THEMEVAL("FillColor"),THEMEVAL("FillColor2"))))'/><Cell N='ShapeShdwShow' V='2'/><Cell N='LineGradientEnabled' V='0'/><Cell N='FillGradientEnabled' V='0'/><Cell N='LineColor' V='#ffffff' F='THEMEGUARD(RGB(255,255,255))'/><Cell N='LinePattern' V='0'/><Section N='Character'><Row IX='0'><Cell N='Color' V='#ffffff' F='THEMEGUARD(RGB(255,255,255))'/></Row></Section><Section N='Geometry' IX='0'><Cell N='NoFill' V='0'/><Cell N='NoLine' V='0'/><Cell N='NoShow' V='0'/><Cell N='NoSnap' V='0'/><Cell N='NoQuickDrag' V='0'/><Row T='RelMoveTo' IX='1'><Cell N='X' V='0'/><Cell N='Y' V='0'/></Row><Row T='RelLineTo' IX='2'><Cell N='X' V='1'/><Cell N='Y' V='0'/></Row><Row T='RelLineTo' IX='3'><Cell N='X' V='1'/><Cell N='Y' V='1'/></Row><Row T='RelLineTo' IX='4'><Cell N='X' V='0'/><Cell N='Y' V='1'/></Row><Row T='RelLineTo' IX='5'><Cell N='X' V='0'/><Cell N='Y' V='0'/></Row></Section></Shape><Shape ID='354' Type='Shape' LineStyle='1' FillStyle='1' TextStyle='3'><Cell N='PinX' V='0.2420567688326951' F='Sheet.352!Width*0.48947368421054'/><Cell N='PinY' V='0.0921395865894459' F='Sheet.352!Height*0.64364927842356'/><Cell N='Width' V='0.3279478803539688' F='Sheet.352!Width*0.66315789473685'/><Cell N='Height' V='0.1127270229475994' F='Sheet.352!Height*0.78746464646467'/><Cell N='LocPinX' V='0.1639739401769844' F='Width*0.5'/><Cell N='LocPinY' V='0.05636351147379971' F='Height*0.5'/><Cell N='Angle' V='0'/><Cell N='FlipX' V='0'/><Cell N='FlipY' V='0'/><Cell N='ResizeMode' V='0'/><Cell N='EventDblClick' V='0' F='OPENTEXTWIN()'/><Cell N='LeftMargin' V='0' U='PT'/><Cell N='RightMargin' V='0' U='PT'/><Cell N='TopMargin' V='0' U='PT'/><Cell N='BottomMargin' V='0' U='PT'/><Cell N='LineColor' V='#ffffff' F='THEMEGUARD(RGB(255,255,255))'/><Cell N='LinePattern' V='0'/><Cell N='FillPattern' V='0' F='THEMEGUARD(0)'/><Cell N='ShdwPattern' V='0' F='THEMEGUARD(0)'/><Cell N='ShapeShdwShow' V='2'/><Cell N='LineGradientEnabled' V='0'/><Cell N='FillGradientEnabled' V='0' F='THEMEGUARD(FALSE)'/><Cell N='QuickStyleVariation' V='3'/><Section N='Character'><Row IX='0'><Cell N='Font' V='Arial'/><Cell N='Color' V='#ffffff' F='THEMEGUARD(RGB(255,255,255))'/><Cell N='Size' V='0.09722222222222221' U='PT'/><Cell N='AsianFont' V='Arial Unicode MS'/><Cell N='ComplexScriptFont' V='Arial'/></Row></Section><Section N='Geometry' IX='0'><Cell N='NoFill' V='0'/><Cell N='NoLine' V='0'/><Cell N='NoShow' V='0'/><Cell N='NoSnap' V='0'/><Cell N='NoQuickDrag' V='0'/><Row T='RelMoveTo' IX='1'><Cell N='X' V='0'/><Cell N='Y' V='0'/></Row><Row T='RelLineTo' IX='2'><Cell N='X' V='1'/><Cell N='Y' V='0'/></Row><Row T='RelLineTo' IX='3'><Cell N='X' V='1'/><Cell N='Y' V='1'/></Row><Row T='RelLineTo' IX='4'><Cell N='X' V='0'/><Cell N='Y' V='1'/></Row><Row T='RelLineTo' IX='5'><Cell N='X' V='0'/><Cell N='Y' V='0'/></Row></Section><Text><cp IX='0'/>1 μm
</Text></Shape></Shapes></Shape></Shapes></Shape></Shapes></Shape></Shapes><Connects><Connect FromSheet='332' FromCell='EndX' FromPart='12' ToSheet='333' ToCell='Connections.X7' ToPart='106'/><Connect FromSheet='332' FromCell='BeginX' FromPart='9' ToSheet='330' ToCell='Connections.X8' ToPart='107'/><Connect FromSheet='331' FromCell='EndX' FromPart='12' ToSheet='333' ToCell='Connections.X5' ToPart='104'/><Connect FromSheet='331' FromCell='BeginX' FromPart='9' ToSheet='330' ToCell='Connections.X6' ToPart='105'/></Connects></PageContents>
